# Supplementary material for: The gut metabolome in a cohort of pregnant and lactating women from Antioquia-Colombia
Source: Front Mol Biosci. 2024 May 13;11:1250413. doi: 10.3389/fmolb.2024.1250413 (PMC11128665; doi:10.3389/fmolb.2024.1250413)
Supplement: Supplementary file 1 [file Table2.xlsx]

## Sheet: GNPS_data
Adduct	charge	cluster index	componentindex	Compound_Name	Compound_Source	Data_Collector	DefaultGroups	G1	G2	G3	G4	G5	G6	GNPSLibraryURL	GNPSLinkout_Cluster	GNPSLinkout_Network	INCHI	Instrument	Ion_Source	IonMode	Library_Class	MassDiff	MQScore	MZErrorPPM	name	number of spectra	parent mass	PI	precursor mass	RTConsensus	RTMean	selected	shared name	SharedPeaks	Smiles	SpectrumID	sum(precursor intensity)	tags	UniqueFileSources
	0	12255	-1				G2	0.0	2.0	0.0	0.0	0.0	0.0		https://gnps.ucsd.edu//ProteoSAFe/result.jsp?task=223e1fa03c954ed7bd881ac803455659&view=cluster_details&protein=12255&show=true	https://gnps.ucsd.edu/ProteoSAFe/result.jsp?view=network_displayer&componentindex=-1&task=223e1fa03c954ed7bd881ac803455659&show=true									12255	2	514284		514284	0.0	1640795	FALSE	12255				91352.3		HILIC(-)-LC-21M020-_GNPS_20eV_G2_012.mzXML
	0	11609	-1				G4	0.0	0.0	0.0	2.0	0.0	0.0		https://gnps.ucsd.edu//ProteoSAFe/result.jsp?task=223e1fa03c954ed7bd881ac803455659&view=cluster_details&protein=11609&show=true	https://gnps.ucsd.edu/ProteoSAFe/result.jsp?view=network_displayer&componentindex=-1&task=223e1fa03c954ed7bd881ac803455659&show=true									11609	2	194103		194103	0.0	83638	FALSE	11609				32313.2		HILIC(-)-LC-21M020-GNPS_20ev_CH-Cl.mzXML
	0	12112	-1				G3	0.0	0.0	2.0	0.0	0.0	0.0		https://gnps.ucsd.edu//ProteoSAFe/result.jsp?task=223e1fa03c954ed7bd881ac803455659&view=cluster_details&protein=12112&show=true	https://gnps.ucsd.edu/ProteoSAFe/result.jsp?view=network_displayer&componentindex=-1&task=223e1fa03c954ed7bd881ac803455659&show=true									12112	2	459352		459352	0.0	2.3937e+16	FALSE	12112				193440.0		HILIC(-)-LC-21M020-_GNPS_20eV_G3_021.mzXML|HILIC(-)-LC-21M020-_GNPS_20eV_G3_020.mzXML
	0	12661	37				G1,G2,G3	7.0	5.0	11.0	0.0	0.0	0.0		https://gnps.ucsd.edu//ProteoSAFe/result.jsp?task=223e1fa03c954ed7bd881ac803455659&view=cluster_details&protein=12661&show=true	https://gnps.ucsd.edu/ProteoSAFe/result.jsp?view=network_displayer&componentindex=37&task=223e1fa03c954ed7bd881ac803455659&show=true									12661	23	893578		893578	0.0	1.26672e+16	FALSE	12661				2296130.0		HILIC(-)-LC-21M020-_GNPS_20eV_G1_007.mzXML|HILIC(-)-LC-21M020-_GNPS_20eV_G1_003.mzXML|HILIC(-)-LC-21M020-_GNPS_20eV_G1_005.mzXML|HILIC(-)-LC-21M020-_GNPS_20eV_G3_019.mzXML|HILIC(-)-LC-21M020-_GNPS_20eV_G3_021.mzXML|HILIC(-)-LC-21M020-_GNPS_20eV_G2_015.mzXML
	0	12368	11				G1,G3	1.0	0.0	2.0	0.0	0.0	0.0		https://gnps.ucsd.edu//ProteoSAFe/result.jsp?task=223e1fa03c954ed7bd881ac803455659&view=cluster_details&protein=12368&show=true	https://gnps.ucsd.edu/ProteoSAFe/result.jsp?view=network_displayer&componentindex=11&task=223e1fa03c954ed7bd881ac803455659&show=true									12368	3	592192		592192	0.0	3.16529e+16	FALSE	12368				162290.0		HILIC(-)-LC-21M020-_GNPS_20eV_G1_009.mzXML|HILIC(-)-LC-21M020-_GNPS_20eV_G3_020.mzXML
[M+CH3COO]-	0	12645	-1	MoNA:97473 Phosphatidylcholine 18:0-18:1	isolated	MoNA	G4	0.0	0.0	0.0	2.0	0.0	0.0	http://gnps.ucsd.edu/ProteoSAFe/gnpslibraryspectrum.jsp?SpectrumID=CCMSLIB00000570871	https://gnps.ucsd.edu//ProteoSAFe/result.jsp?task=223e1fa03c954ed7bd881ac803455659&view=cluster_details&protein=12645&show=true	https://gnps.ucsd.edu/ProteoSAFe/result.jsp?view=network_displayer&componentindex=-1&task=223e1fa03c954ed7bd881ac803455659&show=true	InChI=1S/C44H86NO8P/c1-6-8-10-12-14-16-18-20-22-24-26-28-30-32-34-36-43(46)50-40-42(41-52-54(48,49)51-39-38-45(3,4)5)53-44(47)37-35-33-31-29-27-25-23-21-19-17-15-13-11-9-7-2/h31,33,42H,6-30,32,34-41H2,1-5H3/b33-31-	LC-ESI-ITFT	LC-ESI-ITFT	nan	3	14011	725989	16549.3	12645	2	832609	MoNA	832609	0.0	6657650000000000	FALSE	12645	6	CCCCCCCCCCCCC/C=C\\CCC(=O)OC(COC(=O)CCCCCCCCCCCCCCCCC)COP(=O)([O-])OCC[N+](C)(C)C	CCMSLIB00000570871	70363.3	nan	HILIC(-)-LC-21M020-GNPS_20ev_PC.mzXML
	0	11821	16				G2	0.0	2.0	0.0	0.0	0.0	0.0		https://gnps.ucsd.edu//ProteoSAFe/result.jsp?task=223e1fa03c954ed7bd881ac803455659&view=cluster_details&protein=11821&show=true	https://gnps.ucsd.edu/ProteoSAFe/result.jsp?view=network_displayer&componentindex=16&task=223e1fa03c954ed7bd881ac803455659&show=true									11821	2	261109		261109	0.0	3.78364e+16	FALSE	11821				56801.4		HILIC(-)-LC-21M020-_GNPS_20eV_G2_014.mzXML|HILIC(-)-LC-21M020-_GNPS_20eV_G2_015.mzXML
	0	12317	-1				G2,G3	0.0	3.0	5.0	0.0	0.0	0.0		https://gnps.ucsd.edu//ProteoSAFe/result.jsp?task=223e1fa03c954ed7bd881ac803455659&view=cluster_details&protein=12317&show=true	https://gnps.ucsd.edu/ProteoSAFe/result.jsp?view=network_displayer&componentindex=-1&task=223e1fa03c954ed7bd881ac803455659&show=true									12317	8	569.22		569.22	0.0	416508375	FALSE	12317				1222910.0		HILIC(-)-LC-21M020-_GNPS_20eV_G3_018.mzXML|HILIC(-)-LC-21M020-_GNPS_20eV_G2_012.mzXML
	0	11828	-1				G1,G2,G3	19.0	12.0	34.0	0.0	0.0	0.0		https://gnps.ucsd.edu//ProteoSAFe/result.jsp?task=223e1fa03c954ed7bd881ac803455659&view=cluster_details&protein=11828&show=true	https://gnps.ucsd.edu/ProteoSAFe/result.jsp?view=network_displayer&componentindex=-1&task=223e1fa03c954ed7bd881ac803455659&show=true									11828	65	271163		271163	0.0	1.6614e+16	FALSE	11828				4614080.0		HILIC(-)-LC-21M020-_GNPS_20eV_G2_016.mzXML|HILIC(-)-LC-21M020-_GNPS_20eV_G1_003.mzXML|HILIC(-)-LC-21M020-_GNPS_20eV_G3_020.mzXML|HILIC(-)-LC-21M020-_GNPS_20eV_G3_017.mzXML|HILIC(-)-LC-21M020-_GNPS_20eV_G1_005.mzXML|HILIC(-)-LC-21M020-_GNPS_20eV_G2_011.mzXML|HILIC(-)-LC-21M020-_GNPS_20eV_G3_019.mzXML|HILIC(-)-LC-21M020-_GNPS_20eV_G2_010.mzXML|HILIC(-)-LC-21M020-_GNPS_20eV_G3_023.mzXML|HILIC(-)-LC-…
	0	11558	-1				G1,G3	1.0	0.0	1.0	0.0	0.0	0.0		https://gnps.ucsd.edu//ProteoSAFe/result.jsp?task=223e1fa03c954ed7bd881ac803455659&view=cluster_details&protein=11558&show=true	https://gnps.ucsd.edu/ProteoSAFe/result.jsp?view=network_displayer&componentindex=-1&task=223e1fa03c954ed7bd881ac803455659&show=true									11558	2	192033		192033	0.0	3.05915e+16	FALSE	11558				38036.2		HILIC(-)-LC-21M020-_GNPS_20eV_G1_009.mzXML|HILIC(-)-LC-21M020-_GNPS_20eV_G3_020.mzXML
	0	12189	-1				G2,G3	0.0	2.0	1.0	0.0	0.0	0.0		https://gnps.ucsd.edu//ProteoSAFe/result.jsp?task=223e1fa03c954ed7bd881ac803455659&view=cluster_details&protein=12189&show=true	https://gnps.ucsd.edu/ProteoSAFe/result.jsp?view=network_displayer&componentindex=-1&task=223e1fa03c954ed7bd881ac803455659&show=true									12189	3	476279		476279	0.0	141591	FALSE	12189				164687.0		HILIC(-)-LC-21M020-_GNPS_20eV_G2_010.mzXML|HILIC(-)-LC-21M020-_GNPS_20eV_G2_013.mzXML|HILIC(-)-LC-21M020-_GNPS_20eV_G3_018.mzXML
[M+H]+	0	11836	-1	Oxypeucedanin hydrate	Commercial standard	BMDMS-NP	G1,G2,G3	68.0	50.0	29.0	0.0	0.0	0.0	http://gnps.ucsd.edu/ProteoSAFe/gnpslibraryspectrum.jsp?SpectrumID=CCMSLIB00006421445	https://gnps.ucsd.edu//ProteoSAFe/result.jsp?task=223e1fa03c954ed7bd881ac803455659&view=cluster_details&protein=11836&show=true	https://gnps.ucsd.edu/ProteoSAFe/result.jsp?view=network_displayer&componentindex=-1&task=223e1fa03c954ed7bd881ac803455659&show=true	InChI=1S/C16H16O6/c1-16(2,19)13(17)8-21-15-9-3-4-14(18)22-12(9)7-11-10(15)5-6-20-11/h3-7,13,17,19H,8H2,1-2H3	Orbitrap	ESI	Positive	1	3.2142e+16	773181	105349.0	11836	147	272958	BMDMS-NP	272958	0.0	5660942925170060	FALSE	11836	6	O=C1OC=2C=C3OC=CC3=C(OCC(O)C(O)(C)C)C2C=C1	CCMSLIB00006421445	6921360.0	nan	HILIC(-)-LC-21M020-_GNPS_20eV_G1_007.mzXML|HILIC(-)-LC-21M020-_GNPS_20eV_G2_014.mzXML|HILIC(-)-LC-21M020-_GNPS_20eV_G2_016.mzXML|HILIC(-)-LC-21M020-_GNPS_20eV_G1_009.mzXML|HILIC(-)-LC-21M020-_GNPS_20eV_G3_018.mzXML|HILIC(-)-LC-21M020-_GNPS_20eV_G1_003.mzXML|HILIC(-)-LC-21M020-_GNPS_20eV_G3_020.mzXML|HILIC(-)-LC-21M020-_GNPS_20eV_G3_017.mzXML|HILIC(-)-LC-21M020-_GNPS_20eV_G1_005.mzXML|HILIC(-)-LC-…
	0	11654	-1				G1	3.0	0.0	0.0	0.0	0.0	0.0		https://gnps.ucsd.edu//ProteoSAFe/result.jsp?task=223e1fa03c954ed7bd881ac803455659&view=cluster_details&protein=11654&show=true	https://gnps.ucsd.edu/ProteoSAFe/result.jsp?view=network_displayer&componentindex=-1&task=223e1fa03c954ed7bd881ac803455659&show=true									11654	3	205082		205082	0.0	4281046666666660	FALSE	11654				58475.9		HILIC(-)-LC-21M020-_GNPS_20eV_G1_007.mzXML
M-H	0	12155	6	Massbank:PR307203 4-Methylthiobutyl glucosinolate	Isolated	Massbank	G2	0.0	3.0	0.0	0.0	0.0	0.0	http://gnps.ucsd.edu/ProteoSAFe/gnpslibraryspectrum.jsp?SpectrumID=CCMSLIB00005740577	https://gnps.ucsd.edu//ProteoSAFe/result.jsp?task=223e1fa03c954ed7bd881ac803455659&view=cluster_details&protein=12155&show=true	https://gnps.ucsd.edu/ProteoSAFe/result.jsp?view=network_displayer&componentindex=6&task=223e1fa03c954ed7bd881ac803455659&show=true	1S/C12H23NO9S3/c1-23-5-3-2-4-8(13-22-25(18,19)20)24-12-11(17)10(16)9(15)7(6-14)21-12/h7,9-12,14-17H,2-6H2,1H3,(H,18,19,20)	qTof	ESI	Negative	3	4.5721e+16	7428939999999990	108848.0	12155	3	465767	Massbank	465767	0.0	3.51597e+16	FALSE	12155	7	CSCCCCC(SC1OC(CO)C(O)C(O)C1O)=NOS(O)(=O)=O	CCMSLIB00005740577	1253170.0	nan	HILIC(-)-LC-21M020-_GNPS_20eV_G2_010.mzXML
	0	12677	-1				G3	0.0	0.0	3.0	0.0	0.0	0.0		https://gnps.ucsd.edu//ProteoSAFe/result.jsp?task=223e1fa03c954ed7bd881ac803455659&view=cluster_details&protein=12677&show=true	https://gnps.ucsd.edu/ProteoSAFe/result.jsp?view=network_displayer&componentindex=-1&task=223e1fa03c954ed7bd881ac803455659&show=true									12677	3	932736		932736	0.0	6442633333333330	FALSE	12677				593456.0		HILIC(-)-LC-21M020-_GNPS_20eV_G3_018.mzXML|HILIC(-)-LC-21M020-_GNPS_20eV_G3_017.mzXML
	0	12081	37				G2,G3	0.0	3.0	1.0	0.0	0.0	0.0		https://gnps.ucsd.edu//ProteoSAFe/result.jsp?task=223e1fa03c954ed7bd881ac803455659&view=cluster_details&protein=12081&show=true	https://gnps.ucsd.edu/ProteoSAFe/result.jsp?view=network_displayer&componentindex=37&task=223e1fa03c954ed7bd881ac803455659&show=true									12081	4	441263		441263	0.0	15958675	FALSE	12081				265605.0		HILIC(-)-LC-21M020-_GNPS_20eV_G2_013.mzXML|HILIC(-)-LC-21M020-_GNPS_20eV_G2_012.mzXML|HILIC(-)-LC-21M020-_GNPS_20eV_G3_021.mzXML
	0	12295	-1				G3	0.0	0.0	2.0	0.0	0.0	0.0		https://gnps.ucsd.edu//ProteoSAFe/result.jsp?task=223e1fa03c954ed7bd881ac803455659&view=cluster_details&protein=12295&show=true	https://gnps.ucsd.edu/ProteoSAFe/result.jsp?view=network_displayer&componentindex=-1&task=223e1fa03c954ed7bd881ac803455659&show=true									12295	2	551211		551211	0.0	1.82218e+16	FALSE	12295				69264.1		HILIC(-)-LC-21M020-_GNPS_20eV_G3_020.mzXML
	0	12743	-1				G1,G2,G3,G4	2.0	2.0	1.0	2.0	0.0	0.0		https://gnps.ucsd.edu//ProteoSAFe/result.jsp?task=223e1fa03c954ed7bd881ac803455659&view=cluster_details&protein=12743&show=true	https://gnps.ucsd.edu/ProteoSAFe/result.jsp?view=network_displayer&componentindex=-1&task=223e1fa03c954ed7bd881ac803455659&show=true									12743	7	965999		965999	0.0	2.19631e+16	FALSE	12743				2480850.0		HILIC(-)-LC-21M020-GNPS_20ev_ACH.mzXML|HILIC(-)-LC-21M020-GNPS_20ev_BET.mzXML|HILIC(-)-LC-21M020-_GNPS_20eV_G1_005.mzXML|HILIC(-)-LC-21M020-_GNPS_20eV_G2_015.mzXML|HILIC(-)-LC-21M020-_GNPS_20eV_G2_013.mzXML|HILIC(-)-LC-21M020-_GNPS_20eV_G3_023.mzXML|HILIC(-)-LC-21M020-_GNPS_20eV_G1_008.mzXML
[2M+Na]+	0	12650	-1	NCGC00179905-02!(E)-3-(4-methoxyphenyl)-1-[2,4,6-trimethoxy-3-(3-methylbut-2-enyl)phenyl]prop-2-en-1-one [IIN-based on: CCMSLIB00000846372]	Commercial	lfnothias/robinschmid	G2,G3	0.0	5.0	1.0	0.0	0.0	0.0	http://gnps.ucsd.edu/ProteoSAFe/gnpslibraryspectrum.jsp?SpectrumID=CCMSLIB00005723115	https://gnps.ucsd.edu//ProteoSAFe/result.jsp?task=223e1fa03c954ed7bd881ac803455659&view=cluster_details&protein=12650&show=true	https://gnps.ucsd.edu/ProteoSAFe/result.jsp?view=network_displayer&componentindex=-1&task=223e1fa03c954ed7bd881ac803455659&show=true	InChI=1S/C24H28O5/c1-16(2)7-13-19-21(27-4)15-22(28-5)23(24(19)29-6)20(25)14-10-17-8-11-18(26-3)12-9-17/h7-12,14-15H,13H2,1-6H3/b14-10+	Orbitrap	LC-ESI	Positive	3	462217	954844	56687.6	12650	6	861598	Pieter Dorrestein	861598	0.0	3.68235e+16	FALSE	12650	6	COC1=CC=C(\\\\C=C\\\\C(=O)C2=C(OC)C(CC=C(C)C)=C(OC)C=C2OC)C=C1	CCMSLIB00005723115	1735390.0	nan	HILIC(-)-LC-21M020-_GNPS_20eV_G2_013.mzXML|HILIC(-)-LC-21M020-_GNPS_20eV_G3_023.mzXML|HILIC(-)-LC-21M020-_GNPS_20eV_G2_016.mzXML
[M-H]-	0	12223	-1	(2R,3S,4S,5R,6R)-2-[[(2R,3R,4R,5S)-3,4-dihydroxy-5-(hydroxymethyl)oxolan-2-yl]oxymethyl]-6-[(2E)-3,7-dimethylocta-2,6-dienoxy]oxane-3,4,5-triol	isolated	MoNA:VF-NPL-QEHF007421	G2,G3	0.0	3.0	3.0	0.0	0.0	0.0	http://gnps.ucsd.edu/ProteoSAFe/gnpslibraryspectrum.jsp?SpectrumID=CCMSLIB00004698484	https://gnps.ucsd.edu//ProteoSAFe/result.jsp?task=223e1fa03c954ed7bd881ac803455659&view=cluster_details&protein=12223&show=true	https://gnps.ucsd.edu/ProteoSAFe/result.jsp?view=network_displayer&componentindex=-1&task=223e1fa03c954ed7bd881ac803455659&show=true	InChI=1S/C21H36O10/c1-11(2)5-4-6-12(3)7-8-28-20-19(27)17(25)16(24)14(31-20)10-29-21-18(26)15(23)13(9-22)30-21/h5,7,13-27H,4,6,8-10H2,1-3H3/b12-7+/t13-,14+,15-,16+,17-,18+,19+,20+,21+/m0/s1	ESI-QFT	nan	negative	3	4.7959e+16	7367279999999990	107237.0	12223	6	495183	MoNA	495183	0.0	3939526666666660	FALSE	12223	6	CC(C)=CCC/C(C)=C/CO[C@@H]1O[C@H](CO[C@@H]2O[C@@H](CO)[C@H](O)[C@H]2O)[C@@H](O)[C@H](O)[C@H]1O	CCMSLIB00004698484	414583.0	nan	HILIC(-)-LC-21M020-_GNPS_20eV_G3_018.mzXML|HILIC(-)-LC-21M020-_GNPS_20eV_G2_012.mzXML
	0	10	-1				G2	0.0	2.0	0.0	0.0	0.0	0.0		https://gnps.ucsd.edu//ProteoSAFe/result.jsp?task=223e1fa03c954ed7bd881ac803455659&view=cluster_details&protein=10&show=true	https://gnps.ucsd.edu/ProteoSAFe/result.jsp?view=network_displayer&componentindex=-1&task=223e1fa03c954ed7bd881ac803455659&show=true									10	2	89024		89024	0.0	1504315	FALSE	10				36902.1		HILIC(-)-LC-21M020-_GNPS_20eV_G2_014.mzXML|HILIC(-)-LC-21M020-_GNPS_20eV_G2_012.mzXML
	0	12125	5				G1,G2,G3	12.0	11.0	5.0	0.0	0.0	0.0		https://gnps.ucsd.edu//ProteoSAFe/result.jsp?task=223e1fa03c954ed7bd881ac803455659&view=cluster_details&protein=12125&show=true	https://gnps.ucsd.edu/ProteoSAFe/result.jsp?view=network_displayer&componentindex=5&task=223e1fa03c954ed7bd881ac803455659&show=true									12125	28	465.77		465.77	0.0	3632867857142850	FALSE	12125				2988450000000		HILIC(-)-LC-21M020-_GNPS_20eV_G1_007.mzXML|HILIC(-)-LC-21M020-_GNPS_20eV_G1_009.mzXML|HILIC(-)-LC-21M020-_GNPS_20eV_G1_003.mzXML|HILIC(-)-LC-21M020-_GNPS_20eV_G3_020.mzXML|HILIC(-)-LC-21M020-_GNPS_20eV_G3_017.mzXML|HILIC(-)-LC-21M020-_GNPS_20eV_G1_005.mzXML|HILIC(-)-LC-21M020-_GNPS_20eV_G2_012.mzXML|HILIC(-)-LC-21M020-_GNPS_20eV_G3_019.mzXML|HILIC(-)-LC-21M020-_GNPS_20eV_G3_021.mzXML|HILIC(-)-LC-…
	0	11668	-1				G1,G2,G3	11.0	18.0	12.0	0.0	0.0	0.0		https://gnps.ucsd.edu//ProteoSAFe/result.jsp?task=223e1fa03c954ed7bd881ac803455659&view=cluster_details&protein=11668&show=true	https://gnps.ucsd.edu/ProteoSAFe/result.jsp?view=network_displayer&componentindex=-1&task=223e1fa03c954ed7bd881ac803455659&show=true									11668	41	213522		213522	0.0	302429487804878	FALSE	11668				3770220.0		HILIC(-)-LC-21M020-_GNPS_20eV_G1_007.mzXML|HILIC(-)-LC-21M020-_GNPS_20eV_G2_014.mzXML|HILIC(-)-LC-21M020-_GNPS_20eV_G1_009.mzXML|HILIC(-)-LC-21M020-_GNPS_20eV_G3_020.mzXML|HILIC(-)-LC-21M020-_GNPS_20eV_G1_005.mzXML|HILIC(-)-LC-21M020-_GNPS_20eV_G2_011.mzXML|HILIC(-)-LC-21M020-_GNPS_20eV_G2_012.mzXML|HILIC(-)-LC-21M020-_GNPS_20eV_G3_019.mzXML|HILIC(-)-LC-21M020-_GNPS_20eV_G3_021.mzXML|HILIC(-)-LC-…
[M+H]+	0	11716	-1	MoNA:834130 3-[(4-chlorobenzoyl)amino]propanoic acid	isolated	MoNA	G2	0.0	11.0	0.0	0.0	0.0	0.0	http://gnps.ucsd.edu/ProteoSAFe/gnpslibraryspectrum.jsp?SpectrumID=CCMSLIB00000567687	https://gnps.ucsd.edu//ProteoSAFe/result.jsp?task=223e1fa03c954ed7bd881ac803455659&view=cluster_details&protein=11716&show=true	https://gnps.ucsd.edu/ProteoSAFe/result.jsp?view=network_displayer&componentindex=-1&task=223e1fa03c954ed7bd881ac803455659&show=true	InChI=1S/C10H10ClNO3/c11-8-3-1-7(2-4-8)10(15)12-6-5-9(13)14/h1-4H,5-6H2,(H,12,15)(H,13,14)	LC-ESI-QFT	LC-ESI-QFT	nan	3	102899	8736450000000000	4512.29	11716	11	229071	MoNA	229071	0.0	1.58963e+16	FALSE	11716	6	O=C(O)CCNC(=O)c1ccc(Cl)cc1	CCMSLIB00000567687	284009.0	nan	HILIC(-)-LC-21M020-_GNPS_20eV_G2_011.mzXML
	0	14284	-1				G3	0.0	0.0	2.0	0.0	0.0	0.0		https://gnps.ucsd.edu//ProteoSAFe/result.jsp?task=223e1fa03c954ed7bd881ac803455659&view=cluster_details&protein=14284&show=true	https://gnps.ucsd.edu/ProteoSAFe/result.jsp?view=network_displayer&componentindex=-1&task=223e1fa03c954ed7bd881ac803455659&show=true									14284	2	1027.31		1027.31	0.0	5486345	FALSE	14284				95936.8		HILIC(-)-LC-21M020-_GNPS_20eV_G3_017.mzXML
	0	11682	-1				G1,G2	2.0	6.0	0.0	0.0	0.0	0.0		https://gnps.ucsd.edu//ProteoSAFe/result.jsp?task=223e1fa03c954ed7bd881ac803455659&view=cluster_details&protein=11682&show=true	https://gnps.ucsd.edu/ProteoSAFe/result.jsp?view=network_displayer&componentindex=-1&task=223e1fa03c954ed7bd881ac803455659&show=true									11682	8	216708		216708	0.0	31459175	FALSE	11682				205015.0		HILIC(-)-LC-21M020-_GNPS_20eV_G1_007.mzXML|HILIC(-)-LC-21M020-_GNPS_20eV_G2_011.mzXML
	0	132	-1				G1,G4	4.0	0.0	0.0	2.0	0.0	0.0		https://gnps.ucsd.edu//ProteoSAFe/result.jsp?task=223e1fa03c954ed7bd881ac803455659&view=cluster_details&protein=132&show=true	https://gnps.ucsd.edu/ProteoSAFe/result.jsp?view=network_displayer&componentindex=-1&task=223e1fa03c954ed7bd881ac803455659&show=true									132	6	123993		123993	0.0	215331	FALSE	132				154437.0		HILIC(-)-LC-21M020-GNPS_20ev_CH-Cl.mzXML|HILIC(-)-LC-21M020-_GNPS_20eV_G1_006.mzXML
	0	11475	-1				G2	0.0	2.0	0.0	0.0	0.0	0.0		https://gnps.ucsd.edu//ProteoSAFe/result.jsp?task=223e1fa03c954ed7bd881ac803455659&view=cluster_details&protein=11475&show=true	https://gnps.ucsd.edu/ProteoSAFe/result.jsp?view=network_displayer&componentindex=-1&task=223e1fa03c954ed7bd881ac803455659&show=true									11475	2	180054		180054	0.0	63307	FALSE	11475				1896800.0		HILIC(-)-LC-21M020-_GNPS_20eV_G2_010.mzXML
	0	12169	19				G1,G2,G3	29.0	45.0	18.0	0.0	0.0	0.0		https://gnps.ucsd.edu//ProteoSAFe/result.jsp?task=223e1fa03c954ed7bd881ac803455659&view=cluster_details&protein=12169&show=true	https://gnps.ucsd.edu/ProteoSAFe/result.jsp?view=network_displayer&componentindex=19&task=223e1fa03c954ed7bd881ac803455659&show=true									12169	92	467324		467324	0.0	9324231521739130	FALSE	12169				4701550000000		HILIC(-)-LC-21M020-_GNPS_20eV_G2_014.mzXML|HILIC(-)-LC-21M020-_GNPS_20eV_G3_018.mzXML|HILIC(-)-LC-21M020-_GNPS_20eV_G1_009.mzXML|HILIC(-)-LC-21M020-_GNPS_20eV_G1_003.mzXML|HILIC(-)-LC-21M020-_GNPS_20eV_G3_017.mzXML|HILIC(-)-LC-21M020-_GNPS_20eV_G1_005.mzXML|HILIC(-)-LC-21M020-_GNPS_20eV_G2_012.mzXML|HILIC(-)-LC-21M020-_GNPS_20eV_G3_019.mzXML|HILIC(-)-LC-21M020-_GNPS_20eV_G2_015.mzXML|HILIC(-)-LC-…
	0	12414	-1				G2	0.0	13.0	0.0	0.0	0.0	0.0		https://gnps.ucsd.edu//ProteoSAFe/result.jsp?task=223e1fa03c954ed7bd881ac803455659&view=cluster_details&protein=12414&show=true	https://gnps.ucsd.edu/ProteoSAFe/result.jsp?view=network_displayer&componentindex=-1&task=223e1fa03c954ed7bd881ac803455659&show=true									12414	13	663472		663472	0.0	3.52043e+16	FALSE	12414				6384700.0		HILIC(-)-LC-21M020-_GNPS_20eV_G2_014.mzXML|HILIC(-)-LC-21M020-_GNPS_20eV_G2_013.mzXML|HILIC(-)-LC-21M020-_GNPS_20eV_G2_012.mzXML
M-H	0	11461	45	2',3'-Dideoxyuridine	commercial	JGI:215358	G1,G2,G3	51.0	79.0	52.0	0.0	0.0	0.0	http://gnps.ucsd.edu/ProteoSAFe/gnpslibraryspectrum.jsp?SpectrumID=CCMSLIB00006708675	https://gnps.ucsd.edu//ProteoSAFe/result.jsp?task=223e1fa03c954ed7bd881ac803455659&view=cluster_details&protein=11461&show=true	https://gnps.ucsd.edu/ProteoSAFe/result.jsp?view=network_displayer&componentindex=45&task=223e1fa03c954ed7bd881ac803455659&show=true	InChI=1S/C9H12N2O4/c12-5-6-1-2-8(15-6)11-4-3-7(13)10-9(11)14/h3-4,6,8,12H,1-2,5H2,(H,10,13,14)/t6?,8-/m1/s1	Orbitrap	LC-ESI	Negative	3	361174	7753359999999990	171114.0	11461	182	174955	Trent Northen	174955	0.0	6321848956043950	FALSE	11461	7	O=c1nc(O)ccn1C1CCC(CO)O1	CCMSLIB00006708675	7696950.0	nan	HILIC(-)-LC-21M020-_GNPS_20eV_G1_007.mzXML|HILIC(-)-LC-21M020-_GNPS_20eV_G2_014.mzXML|HILIC(-)-LC-21M020-_GNPS_20eV_G2_016.mzXML|HILIC(-)-LC-21M020-_GNPS_20eV_G1_009.mzXML|HILIC(-)-LC-21M020-_GNPS_20eV_G3_018.mzXML|HILIC(-)-LC-21M020-_GNPS_20eV_G1_003.mzXML|HILIC(-)-LC-21M020-_GNPS_20eV_G3_020.mzXML|HILIC(-)-LC-21M020-_GNPS_20eV_G3_017.mzXML|HILIC(-)-LC-21M020-_GNPS_20eV_G1_005.mzXML|HILIC(-)-LC-…
	0	12457	-1				G1,G3	1.0	0.0	1.0	0.0	0.0	0.0		https://gnps.ucsd.edu//ProteoSAFe/result.jsp?task=223e1fa03c954ed7bd881ac803455659&view=cluster_details&protein=12457&show=true	https://gnps.ucsd.edu/ProteoSAFe/result.jsp?view=network_displayer&componentindex=-1&task=223e1fa03c954ed7bd881ac803455659&show=true									12457	2	725321		725321	0.0	24153	FALSE	12457				872785.0		HILIC(-)-LC-21M020-_GNPS_20eV_G3_023.mzXML|HILIC(-)-LC-21M020-_GNPS_20eV_G1_005.mzXML
	0	12184	-1				G2	0.0	15.0	0.0	0.0	0.0	0.0		https://gnps.ucsd.edu//ProteoSAFe/result.jsp?task=223e1fa03c954ed7bd881ac803455659&view=cluster_details&protein=12184&show=true	https://gnps.ucsd.edu/ProteoSAFe/result.jsp?view=network_displayer&componentindex=-1&task=223e1fa03c954ed7bd881ac803455659&show=true									12184	15	472245		472245	0.0	267197	FALSE	12184				1691100.0		HILIC(-)-LC-21M020-_GNPS_20eV_G2_010.mzXML
M+H-CH4O	0	11373	-1	Spectral Match to Dimethyl phthalate from NIST14	Isolated	Data deposited by lfnothias	G3	0.0	0.0	2.0	0.0	0.0	0.0	http://gnps.ucsd.edu/ProteoSAFe/gnpslibraryspectrum.jsp?SpectrumID=CCMSLIB00003138098	https://gnps.ucsd.edu//ProteoSAFe/result.jsp?task=223e1fa03c954ed7bd881ac803455659&view=cluster_details&protein=11373&show=true	https://gnps.ucsd.edu/ProteoSAFe/result.jsp?view=network_displayer&componentindex=-1&task=223e1fa03c954ed7bd881ac803455659&show=true	nan	QqQ	ESI	Positive	3	20007	7186899999999990	122711.0	11373	2	143035	Data from Pieter Dorrestein	143035	0.0	964465	FALSE	11373	6	nan	CCMSLIB00003138098	315120.0	nan	HILIC(-)-LC-21M020-_GNPS_20eV_G3_020.mzXML
	0	12765	2				G1,G2,G3	20.0	14.0	13.0	0.0	0.0	0.0		https://gnps.ucsd.edu//ProteoSAFe/result.jsp?task=223e1fa03c954ed7bd881ac803455659&view=cluster_details&protein=12765&show=true	https://gnps.ucsd.edu/ProteoSAFe/result.jsp?view=network_displayer&componentindex=2&task=223e1fa03c954ed7bd881ac803455659&show=true									12765	47	965999		965999	0.0	3544383829787230	FALSE	12765				1832680000000		HILIC(-)-LC-21M020-_GNPS_20eV_G2_014.mzXML|HILIC(-)-LC-21M020-_GNPS_20eV_G2_016.mzXML|HILIC(-)-LC-21M020-_GNPS_20eV_G1_009.mzXML|HILIC(-)-LC-21M020-_GNPS_20eV_G1_003.mzXML|HILIC(-)-LC-21M020-_GNPS_20eV_G3_017.mzXML|HILIC(-)-LC-21M020-_GNPS_20eV_G1_005.mzXML|HILIC(-)-LC-21M020-_GNPS_20eV_G2_011.mzXML|HILIC(-)-LC-21M020-_GNPS_20eV_G3_019.mzXML|HILIC(-)-LC-21M020-_GNPS_20eV_G2_015.mzXML|HILIC(-)-LC-…
	0	12221	43				G1	4.0	0.0	0.0	0.0	0.0	0.0		https://gnps.ucsd.edu//ProteoSAFe/result.jsp?task=223e1fa03c954ed7bd881ac803455659&view=cluster_details&protein=12221&show=true	https://gnps.ucsd.edu/ProteoSAFe/result.jsp?view=network_displayer&componentindex=43&task=223e1fa03c954ed7bd881ac803455659&show=true									12221	4	492195		492195	0.0	235223	FALSE	12221				157382.0		HILIC(-)-LC-21M020-_GNPS_20eV_G1_006.mzXML
	0	11719	-1				G1,G2	1.0	1.0	0.0	0.0	0.0	0.0		https://gnps.ucsd.edu//ProteoSAFe/result.jsp?task=223e1fa03c954ed7bd881ac803455659&view=cluster_details&protein=11719&show=true	https://gnps.ucsd.edu/ProteoSAFe/result.jsp?view=network_displayer&componentindex=-1&task=223e1fa03c954ed7bd881ac803455659&show=true									11719	2	230114		230114	0.0	4.00354e+16	FALSE	11719				54527.7		HILIC(-)-LC-21M020-_GNPS_20eV_G2_014.mzXML|HILIC(-)-LC-21M020-_GNPS_20eV_G1_008.mzXML
	0	13458	23				G1	8.0	0.0	0.0	0.0	0.0	0.0		https://gnps.ucsd.edu//ProteoSAFe/result.jsp?task=223e1fa03c954ed7bd881ac803455659&view=cluster_details&protein=13458&show=true	https://gnps.ucsd.edu/ProteoSAFe/result.jsp?view=network_displayer&componentindex=23&task=223e1fa03c954ed7bd881ac803455659&show=true									13458	8	965999		965999	0.0	195104625	FALSE	13458				3714050.0		HILIC(-)-LC-21M020-_GNPS_20eV_G1_009.mzXML
	0	12343	-1				G1,G3	9.0	0.0	1.0	0.0	0.0	0.0		https://gnps.ucsd.edu//ProteoSAFe/result.jsp?task=223e1fa03c954ed7bd881ac803455659&view=cluster_details&protein=12343&show=true	https://gnps.ucsd.edu/ProteoSAFe/result.jsp?view=network_displayer&componentindex=-1&task=223e1fa03c954ed7bd881ac803455659&show=true									12343	10	588.47		588.47	0.0	992113	FALSE	12343				1328830.0		HILIC(-)-LC-21M020-_GNPS_20eV_G3_021.mzXML|HILIC(-)-LC-21M020-_GNPS_20eV_G1_008.mzXML|HILIC(-)-LC-21M020-_GNPS_20eV_G1_006.mzXML
	0	12279	1				G1,G2,G3	17.0	15.0	17.0	0.0	0.0	0.0		https://gnps.ucsd.edu//ProteoSAFe/result.jsp?task=223e1fa03c954ed7bd881ac803455659&view=cluster_details&protein=12279&show=true	https://gnps.ucsd.edu/ProteoSAFe/result.jsp?view=network_displayer&componentindex=1&task=223e1fa03c954ed7bd881ac803455659&show=true									12279	49	525209		525209	0.0	4693498367346930	FALSE	12279				6058080.0		HILIC(-)-LC-21M020-_GNPS_20eV_G1_007.mzXML|HILIC(-)-LC-21M020-_GNPS_20eV_G2_014.mzXML|HILIC(-)-LC-21M020-_GNPS_20eV_G2_016.mzXML|HILIC(-)-LC-21M020-_GNPS_20eV_G1_009.mzXML|HILIC(-)-LC-21M020-_GNPS_20eV_G3_018.mzXML|HILIC(-)-LC-21M020-_GNPS_20eV_G1_003.mzXML|HILIC(-)-LC-21M020-_GNPS_20eV_G3_019.mzXML|HILIC(-)-LC-21M020-_GNPS_20eV_G2_015.mzXML|HILIC(-)-LC-21M020-_GNPS_20eV_G3_021.mzXML|HILIC(-)-LC-…
	0	12908	-1				G1	10.0	0.0	0.0	0.0	0.0	0.0		https://gnps.ucsd.edu//ProteoSAFe/result.jsp?task=223e1fa03c954ed7bd881ac803455659&view=cluster_details&protein=12908&show=true	https://gnps.ucsd.edu/ProteoSAFe/result.jsp?view=network_displayer&componentindex=-1&task=223e1fa03c954ed7bd881ac803455659&show=true									12908	10	965998		965998	0.0	498913	FALSE	12908				3785400.0		HILIC(-)-LC-21M020-_GNPS_20eV_G1_007.mzXML
	0	12236	-1				G1	2.0	0.0	0.0	0.0	0.0	0.0		https://gnps.ucsd.edu//ProteoSAFe/result.jsp?task=223e1fa03c954ed7bd881ac803455659&view=cluster_details&protein=12236&show=true	https://gnps.ucsd.edu/ProteoSAFe/result.jsp?view=network_displayer&componentindex=-1&task=223e1fa03c954ed7bd881ac803455659&show=true									12236	2	499161		499161	0.0	1455695	FALSE	12236				137020.0		HILIC(-)-LC-21M020-_GNPS_20eV_G1_009.mzXML
[M+H]+	0	12444	1	ATROPINE SULFATE	isolated	MoNA:VF-NPL-QEHF027751	G3	0.0	0.0	5.0	0.0	0.0	0.0	http://gnps.ucsd.edu/ProteoSAFe/gnpslibraryspectrum.jsp?SpectrumID=CCMSLIB00004721332	https://gnps.ucsd.edu//ProteoSAFe/result.jsp?task=223e1fa03c954ed7bd881ac803455659&view=cluster_details&protein=12444&show=true	https://gnps.ucsd.edu/ProteoSAFe/result.jsp?view=network_displayer&componentindex=1&task=223e1fa03c954ed7bd881ac803455659&show=true	InChI=1S/2C17H23NO3.H2O4S/c2*1-18-14-7-12(8-15(18)9-14)11-21-17(20)16(10-19)13-5-3-2-4-6-13;1-5(2,3)4/h2*2-6,12,14-16,19H,7-11H2,1H3;(H2,1,2,3,4)	ESI-QFT	nan	positive	3	28932	849044	42716.0	12444	5	706242	MoNA	706242	0.0	3406694	FALSE	12444	7	CN1C2CC(COC(=O)C(CO)c3ccccc3)CC1C2.CN1C2CC(COC(=O)C(CO)c3ccccc3)CC1C2.O=S(=O)(O)O	CCMSLIB00004721332	970776.0	nan	HILIC(-)-LC-21M020-_GNPS_20eV_G3_017.mzXML
	0	11824	6				G1	2.0	0.0	0.0	0.0	0.0	0.0		https://gnps.ucsd.edu//ProteoSAFe/result.jsp?task=223e1fa03c954ed7bd881ac803455659&view=cluster_details&protein=11824&show=true	https://gnps.ucsd.edu/ProteoSAFe/result.jsp?view=network_displayer&componentindex=6&task=223e1fa03c954ed7bd881ac803455659&show=true									11824	2	265148		265148	0.0	33794	FALSE	11824				374670.0		HILIC(-)-LC-21M020-_GNPS_20eV_G1_007.mzXML
	0	12324	-1				G1,G2,G3	21.0	1.0	8.0	0.0	0.0	0.0		https://gnps.ucsd.edu//ProteoSAFe/result.jsp?task=223e1fa03c954ed7bd881ac803455659&view=cluster_details&protein=12324&show=true	https://gnps.ucsd.edu/ProteoSAFe/result.jsp?view=network_displayer&componentindex=-1&task=223e1fa03c954ed7bd881ac803455659&show=true									12324	30	574501		574501	0.0	354157	FALSE	12324				1744380000000		HILIC(-)-LC-21M020-_GNPS_20eV_G1_003.mzXML|HILIC(-)-LC-21M020-_GNPS_20eV_G3_017.mzXML|HILIC(-)-LC-21M020-_GNPS_20eV_G1_005.mzXML|HILIC(-)-LC-21M020-_GNPS_20eV_G2_012.mzXML|HILIC(-)-LC-21M020-_GNPS_20eV_G3_019.mzXML|HILIC(-)-LC-21M020-_GNPS_20eV_G3_021.mzXML|HILIC(-)-LC-21M020-_GNPS_20eV_G1_001.mzXML|HILIC(-)-LC-21M020-_GNPS_20eV_G3_023.mzXML|HILIC(-)-LC-21M020-_GNPS_20eV_G1_008.mzXML|HILIC(-)-LC-…
	0	11489	-1				G2	0.0	2.0	0.0	0.0	0.0	0.0		https://gnps.ucsd.edu//ProteoSAFe/result.jsp?task=223e1fa03c954ed7bd881ac803455659&view=cluster_details&protein=11489&show=true	https://gnps.ucsd.edu/ProteoSAFe/result.jsp?view=network_displayer&componentindex=-1&task=223e1fa03c954ed7bd881ac803455659&show=true									11489	2	187.06		187.06	0.0	2597935	FALSE	11489				40348.4		HILIC(-)-LC-21M020-_GNPS_20eV_G2_011.mzXML
	0	11509	9				G1,G2,G3	6.0	13.0	7.0	0.0	0.0	0.0		https://gnps.ucsd.edu//ProteoSAFe/result.jsp?task=223e1fa03c954ed7bd881ac803455659&view=cluster_details&protein=11509&show=true	https://gnps.ucsd.edu/ProteoSAFe/result.jsp?view=network_displayer&componentindex=9&task=223e1fa03c954ed7bd881ac803455659&show=true									11509	26	192033		192033	0.0	3256841153846150	FALSE	11509				431393.0		HILIC(-)-LC-21M020-_GNPS_20eV_G2_014.mzXML|HILIC(-)-LC-21M020-_GNPS_20eV_G1_009.mzXML|HILIC(-)-LC-21M020-_GNPS_20eV_G3_020.mzXML|HILIC(-)-LC-21M020-_GNPS_20eV_G2_012.mzXML|HILIC(-)-LC-21M020-_GNPS_20eV_G2_015.mzXML|HILIC(-)-LC-21M020-_GNPS_20eV_G2_013.mzXML|HILIC(-)-LC-21M020-_GNPS_20eV_G3_023.mzXML|HILIC(-)-LC-21M020-_GNPS_20eV_G1_008.mzXML
M-H	0	11387	-1	Massbank:LU044754 2,4-Dinitrophenol	Isolated	Massbank	G3	0.0	0.0	2.0	0.0	0.0	0.0	http://gnps.ucsd.edu/ProteoSAFe/gnpslibraryspectrum.jsp?SpectrumID=CCMSLIB00005767065	https://gnps.ucsd.edu//ProteoSAFe/result.jsp?task=223e1fa03c954ed7bd881ac803455659&view=cluster_details&protein=11387&show=true	https://gnps.ucsd.edu/ProteoSAFe/result.jsp?view=network_displayer&componentindex=-1&task=223e1fa03c954ed7bd881ac803455659&show=true	1S/C6H4N2O5/c9-6-2-1-4(7(10)11)3-5(6)8(12)13/h1-3,9H	Hybrid FT	ESI	Negative	3	28954	800158	158214.0	11387	2	154051	Massbank	154051	0.0	1.89406e+16	FALSE	11387	6	OC1=C(C=C(C=C1)[N+]([O-])=O)[N+]([O-])=O	CCMSLIB00005767065	84265.6	nan	HILIC(-)-LC-21M020-_GNPS_20eV_G3_018.mzXML
	0	11588	-1				G1,G2,G3	5.0	1.0	9.0	0.0	0.0	0.0		https://gnps.ucsd.edu//ProteoSAFe/result.jsp?task=223e1fa03c954ed7bd881ac803455659&view=cluster_details&protein=11588&show=true	https://gnps.ucsd.edu/ProteoSAFe/result.jsp?view=network_displayer&componentindex=-1&task=223e1fa03c954ed7bd881ac803455659&show=true									11588	15	192066		192066	0.0	1415646	FALSE	11588				1145520.0		HILIC(-)-LC-21M020-_GNPS_20eV_G3_020.mzXML|HILIC(-)-LC-21M020-_GNPS_20eV_G3_017.mzXML|HILIC(-)-LC-21M020-_GNPS_20eV_G1_005.mzXML|HILIC(-)-LC-21M020-_GNPS_20eV_G3_019.mzXML|HILIC(-)-LC-21M020-_GNPS_20eV_G2_012.mzXML|HILIC(-)-LC-21M020-_GNPS_20eV_G1_008.mzXML
	0	11374	-1				G3	0.0	0.0	8.0	0.0	0.0	0.0		https://gnps.ucsd.edu//ProteoSAFe/result.jsp?task=223e1fa03c954ed7bd881ac803455659&view=cluster_details&protein=11374&show=true	https://gnps.ucsd.edu/ProteoSAFe/result.jsp?view=network_displayer&componentindex=-1&task=223e1fa03c954ed7bd881ac803455659&show=true									11374	8	143035		143035	0.0	109438125	FALSE	11374				4477030.0		HILIC(-)-LC-21M020-_GNPS_20eV_G3_020.mzXML
	0	12314	1				G1,G3	3.0	0.0	2.0	0.0	0.0	0.0		https://gnps.ucsd.edu//ProteoSAFe/result.jsp?task=223e1fa03c954ed7bd881ac803455659&view=cluster_details&protein=12314&show=true	https://gnps.ucsd.edu/ProteoSAFe/result.jsp?view=network_displayer&componentindex=1&task=223e1fa03c954ed7bd881ac803455659&show=true									12314	5	566157		566157	0.0	4270652	FALSE	12314				169133.0		HILIC(-)-LC-21M020-_GNPS_20eV_G1_009.mzXML|HILIC(-)-LC-21M020-_GNPS_20eV_G3_023.mzXML|HILIC(-)-LC-21M020-_GNPS_20eV_G1_003.mzXML
M+Cl	0	12289	1	RAFFINOSE	commercial	JGI:192275	G1,G3	9.0	0.0	4.0	0.0	0.0	0.0	http://gnps.ucsd.edu/ProteoSAFe/gnpslibraryspectrum.jsp?SpectrumID=CCMSLIB00006685594	https://gnps.ucsd.edu//ProteoSAFe/result.jsp?task=223e1fa03c954ed7bd881ac803455659&view=cluster_details&protein=12289&show=true	https://gnps.ucsd.edu/ProteoSAFe/result.jsp?view=network_displayer&componentindex=1&task=223e1fa03c954ed7bd881ac803455659&show=true	InChI=1S/C18H32O16/c19-1-5-8(22)11(25)13(27)16(31-5)30-3-7-9(23)12(26)14(28)17(32-7)34-18(4-21)15(29)10(24)6(2-20)33-18/h5-17,19-29H,1-4H2/t5-,6-,7-,8+,9-,10-,11+,12+,13-,14-,15+,16+,17-,18+/m1/s1	Orbitrap	LC-ESI	Negative	3	0.0	7276100000000000	0.0	12289	13	539138	Trent Northen	539138	0.0	4309096923076920	FALSE	12289	11	OC[C@H]1O[C@@](CO)(O[C@H]2O[C@H](CO[C@H]3O[C@H](CO)[C@H](O)[C@H](O)[C@H]3O)[C@@H](O)[C@H](O)[C@H]2O)[C@@H](O)[C@@H]1O	CCMSLIB00006685594	605485.0	nan	HILIC(-)-LC-21M020-_GNPS_20eV_G3_019.mzXML|HILIC(-)-LC-21M020-_GNPS_20eV_G1_009.mzXML|HILIC(-)-LC-21M020-_GNPS_20eV_G3_023.mzXML|HILIC(-)-LC-21M020-_GNPS_20eV_G1_003.mzXML|HILIC(-)-LC-21M020-_GNPS_20eV_G1_006.mzXML
M+CH3COOH-H	0	12461	4	Massbank:LQB00006 Cer[AP] t42:0	Isolated	Massbank	G2	0.0	10.0	0.0	0.0	0.0	0.0	http://gnps.ucsd.edu/ProteoSAFe/gnpslibraryspectrum.jsp?SpectrumID=CCMSLIB00005736855	https://gnps.ucsd.edu//ProteoSAFe/result.jsp?task=223e1fa03c954ed7bd881ac803455659&view=cluster_details&protein=12461&show=true	https://gnps.ucsd.edu/ProteoSAFe/result.jsp?view=network_displayer&componentindex=4&task=223e1fa03c954ed7bd881ac803455659&show=true	1S/C42H85NO5/c1-3-5-7-9-11-13-15-17-18-19-20-21-22-23-24-26-28-30-32-34-36-40(46)42(48)43-38(37-44)41(47)39(45)35-33-31-29-27-25-16-14-12-10-8-6-4-2/h38-41,44-47H,3-37H2,1-2H3,(H,43,48)	qTof	ESI	Negative	3	14013	829577	18868.8	12461	10	728641	Massbank	728641	0.0	2780694	FALSE	12461	10	CCCCCCCCCCCCCCCCCCCCCCC(O)C(=O)NC(CO)C(O)C(O)CCCCCCCCCCCCCC	CCMSLIB00005736855	350337.0	nan	HILIC(-)-LC-21M020-_GNPS_20eV_G2_016.mzXML
	0	11384	16				G1,G2,G3	1.0	2.0	3.0	0.0	0.0	0.0		https://gnps.ucsd.edu//ProteoSAFe/result.jsp?task=223e1fa03c954ed7bd881ac803455659&view=cluster_details&protein=11384&show=true	https://gnps.ucsd.edu/ProteoSAFe/result.jsp?view=network_displayer&componentindex=16&task=223e1fa03c954ed7bd881ac803455659&show=true									11384	6	152986		152986	0.0	3294545	FALSE	11384				1749440.0		HILIC(-)-LC-21M020-_GNPS_20eV_G2_010.mzXML|HILIC(-)-LC-21M020-_GNPS_20eV_G2_011.mzXML|HILIC(-)-LC-21M020-_GNPS_20eV_G3_019.mzXML|HILIC(-)-LC-21M020-_GNPS_20eV_G1_009.mzXML|HILIC(-)-LC-21M020-_GNPS_20eV_G3_021.mzXML
	0	108	-1				G2	0.0	3.0	0.0	0.0	0.0	0.0		https://gnps.ucsd.edu//ProteoSAFe/result.jsp?task=223e1fa03c954ed7bd881ac803455659&view=cluster_details&protein=108&show=true	https://gnps.ucsd.edu/ProteoSAFe/result.jsp?view=network_displayer&componentindex=-1&task=223e1fa03c954ed7bd881ac803455659&show=true									108	3	112.04		112.04	0.0	1.90462e+16	FALSE	108				53778.4		HILIC(-)-LC-21M020-_GNPS_20eV_G2_013.mzXML|HILIC(-)-LC-21M020-_GNPS_20eV_G2_016.mzXML
	0	11699	-1				G1	7.0	0.0	0.0	0.0	0.0	0.0		https://gnps.ucsd.edu//ProteoSAFe/result.jsp?task=223e1fa03c954ed7bd881ac803455659&view=cluster_details&protein=11699&show=true	https://gnps.ucsd.edu/ProteoSAFe/result.jsp?view=network_displayer&componentindex=-1&task=223e1fa03c954ed7bd881ac803455659&show=true									11699	7	222098		222098	0.0	228265	FALSE	11699				945362.0		HILIC(-)-LC-21M020-_GNPS_20eV_G1_007.mzXML
M-H	0	12239	-1	Massbank:EQ301951 Fexofenadine|2-[4-[1-hydroxy-4-[4-[hydroxy(diphenyl)methyl]-1-piperidinyl]butyl]phenyl]-2-methylpropanoic acid	Isolated	Massbank	G2	0.0	2.0	0.0	0.0	0.0	0.0	http://gnps.ucsd.edu/ProteoSAFe/gnpslibraryspectrum.jsp?SpectrumID=CCMSLIB00005734816	https://gnps.ucsd.edu//ProteoSAFe/result.jsp?task=223e1fa03c954ed7bd881ac803455659&view=cluster_details&protein=12239&show=true	https://gnps.ucsd.edu/ProteoSAFe/result.jsp?view=network_displayer&componentindex=-1&task=223e1fa03c954ed7bd881ac803455659&show=true	1S/C32H39NO4/c1-31(2,30(35)36)25-17-15-24(16-18-25)29(34)14-9-21-33-22-19-28(20-23-33)32(37,26-10-5-3-6-11-26)27-12-7-4-8-13-27/h3-8,10-13,15-18,28-29,34,37H,9,14,19-23H2,1-2H3,(H,35,36)	Hybrid FT	ESI	Negative	3	3.21991e+16	722303	643.62	12239	2	500603	Massbank	500603	0.0	4.9043e+16	FALSE	12239	10	CC(C)(C1=CC=C(C=C1)C(CCCN2CCC(CC2)C(C3=CC=CC=C3)(C4=CC=CC=C4)O)O)C(=O)O	CCMSLIB00005734816	621835.0	nan	HILIC(-)-LC-21M020-_GNPS_20eV_G2_016.mzXML
	0	11715	-1				G1	6.0	0.0	0.0	0.0	0.0	0.0		https://gnps.ucsd.edu//ProteoSAFe/result.jsp?task=223e1fa03c954ed7bd881ac803455659&view=cluster_details&protein=11715&show=true	https://gnps.ucsd.edu/ProteoSAFe/result.jsp?view=network_displayer&componentindex=-1&task=223e1fa03c954ed7bd881ac803455659&show=true									11715	6	228033		228033	0.0	1.53522e+16	FALSE	11715				192327.0		HILIC(-)-LC-21M020-_GNPS_20eV_G1_007.mzXML|HILIC(-)-LC-21M020-_GNPS_20eV_G1_005.mzXML|HILIC(-)-LC-21M020-_GNPS_20eV_G1_001.mzXML
M-H	0	12246	6	Spectral Match to 1-(9Z-Octadecenoyl)-sn-glycero-3-phospho-(1'-sn-glycerol) from NIST14	Isolated	Data deposited by alchemistmatt	G1	2.0	0.0	0.0	0.0	0.0	0.0	http://gnps.ucsd.edu/ProteoSAFe/gnpslibraryspectrum.jsp?SpectrumID=CCMSLIB00003138665	https://gnps.ucsd.edu//ProteoSAFe/result.jsp?task=223e1fa03c954ed7bd881ac803455659&view=cluster_details&protein=12246&show=true	https://gnps.ucsd.edu/ProteoSAFe/result.jsp?view=network_displayer&componentindex=6&task=223e1fa03c954ed7bd881ac803455659&show=true	nan	QqIT	ESI	Negative	3	201416	8267209999999990	395486	12246	2	509289	Data from Yoshihiro Kawaoka, Katrina Waters, Richard Smith and Thomas Metz	509289	0.0	1.2345e+16	FALSE	12246	6	nan	CCMSLIB00003138665	158223.0	nan	HILIC(-)-LC-21M020-_GNPS_20eV_G1_003.mzXML|HILIC(-)-LC-21M020-_GNPS_20eV_G1_001.mzXML
	0	12153	-1				G1	4.0	0.0	0.0	0.0	0.0	0.0		https://gnps.ucsd.edu//ProteoSAFe/result.jsp?task=223e1fa03c954ed7bd881ac803455659&view=cluster_details&protein=12153&show=true	https://gnps.ucsd.edu/ProteoSAFe/result.jsp?view=network_displayer&componentindex=-1&task=223e1fa03c954ed7bd881ac803455659&show=true									12153	4	465832		465832	0.0	3.3849e+16	FALSE	12153				1653550.0		HILIC(-)-LC-21M020-_GNPS_20eV_G1_009.mzXML
	0	12737	2				G1,G2,G3,G4	134.0	98.0	101.0	55.0	0.0	0.0		https://gnps.ucsd.edu//ProteoSAFe/result.jsp?task=223e1fa03c954ed7bd881ac803455659&view=cluster_details&protein=12737&show=true	https://gnps.ucsd.edu/ProteoSAFe/result.jsp?view=network_displayer&componentindex=2&task=223e1fa03c954ed7bd881ac803455659&show=true									12737	388	965999		965999	0.0	5900158092783500	FALSE	12737				12281700000000		HILIC(-)-LC-21M020-_GNPS_20eV_G1_007.mzXML|HILIC(-)-LC-21M020-GNPS_20ev_PC.mzXML|HILIC(-)-LC-21M020-_GNPS_20eV_G1_003.mzXML|HILIC(-)-LC-21M020-GNPS_20ev_BET.mzXML|HILIC(-)-LC-21M020-_GNPS_20eV_G2_011.mzXML|HILIC(-)-LC-21M020-GNPS_20ev_CH-Cl.mzXML|HILIC(-)-LC-21M020-GNPS_20ev_TMA.mzXML|HILIC(-)-LC-21M020-_GNPS_20eV_G3_018.mzXML|HILIC(-)-LC-21M020-_GNPS_20eV_G2_014.mzXML|HILIC(-)-LC-21M020-_GNPS_20…
	0	12713	2				G1,G2,G3	22.0	7.0	19.0	0.0	0.0	0.0		https://gnps.ucsd.edu//ProteoSAFe/result.jsp?task=223e1fa03c954ed7bd881ac803455659&view=cluster_details&protein=12713&show=true	https://gnps.ucsd.edu/ProteoSAFe/result.jsp?view=network_displayer&componentindex=2&task=223e1fa03c954ed7bd881ac803455659&show=true									12713	48	965999		965999	0.0	3426145625	FALSE	12713				1905360000000		HILIC(-)-LC-21M020-_GNPS_20eV_G1_007.mzXML|HILIC(-)-LC-21M020-_GNPS_20eV_G1_009.mzXML|HILIC(-)-LC-21M020-_GNPS_20eV_G3_020.mzXML|HILIC(-)-LC-21M020-_GNPS_20eV_G2_011.mzXML|HILIC(-)-LC-21M020-_GNPS_20eV_G2_012.mzXML|HILIC(-)-LC-21M020-_GNPS_20eV_G3_019.mzXML|HILIC(-)-LC-21M020-_GNPS_20eV_G3_021.mzXML|HILIC(-)-LC-21M020-_GNPS_20eV_G1_001.mzXML|HILIC(-)-LC-21M020-_GNPS_20eV_G2_013.mzXML|HILIC(-)-LC-…
[M-H]-	0	12048	33	(2R,3S,4S,5S,6R)-2-[[7-hydroxy-4-[(Z)-5-hydroxy-3-methylpent-3-enyl]-4a,8,8-trimethyl-3-methylidene-2,4,5,6,7,8a-hexahydro-1H-naphthalen-2-yl]oxy]-6-(hydroxymethyl)oxane-3,4,5-triol	isolated	MoNA:VF-NPL-QEHF023452	G1,G2,G3	15.0	6.0	5.0	0.0	0.0	0.0	http://gnps.ucsd.edu/ProteoSAFe/gnpslibraryspectrum.jsp?SpectrumID=CCMSLIB00004714515	https://gnps.ucsd.edu//ProteoSAFe/result.jsp?task=223e1fa03c954ed7bd881ac803455659&view=cluster_details&protein=12048&show=true	https://gnps.ucsd.edu/ProteoSAFe/result.jsp?view=network_displayer&componentindex=33&task=223e1fa03c954ed7bd881ac803455659&show=true	InChI=1S/C26H44O8/c1-14(9-11-27)6-7-16-15(2)17(12-19-25(3,4)20(29)8-10-26(16,19)5)33-24-23(32)22(31)21(30)18(13-28)34-24/h9,16-24,27-32H,2,6-8,10-13H2,1,3-5H3/b14-9-/t16?,17?,18-,19?,20?,21-,22+,23+,24-,26?/m1/s1	ESI-QFT	nan	negative	3	68.15	772746	141011.0	12048	26	415146	MoNA	415146	0.0	3.25897e+16	FALSE	12048	13	C=C1C(O[C@@H]2O[C@H](CO)[C@@H](O)[C@H](O)[C@@H]2O)CC2C(C)(C)C(O)CCC2(C)C1CC/C(C)=C\\CO	CCMSLIB00004714515	6085510.0	nan	HILIC(-)-LC-21M020-_GNPS_20eV_G1_005.mzXML|HILIC(-)-LC-21M020-_GNPS_20eV_G2_015.mzXML|HILIC(-)-LC-21M020-_GNPS_20eV_G1_003.mzXML|HILIC(-)-LC-21M020-_GNPS_20eV_G3_017.mzXML
M-H	0	12063	6	Spectral Match to 1-Hexadecanoyl-sn-glycero-3-phospho-(1'-sn-glycerol) from NIST14	Isolated	Data deposited by ARU_Metabolomics	G1	3.0	0.0	0.0	0.0	0.0	0.0	http://gnps.ucsd.edu/ProteoSAFe/gnpslibraryspectrum.jsp?SpectrumID=CCMSLIB00003139859	https://gnps.ucsd.edu//ProteoSAFe/result.jsp?task=223e1fa03c954ed7bd881ac803455659&view=cluster_details&protein=12063&show=true	https://gnps.ucsd.edu/ProteoSAFe/result.jsp?view=network_displayer&componentindex=6&task=223e1fa03c954ed7bd881ac803455659&show=true	nan	QqIT	ESI	Negative	3	5606399999999990	897911	116008.0	12063	3	427211	Data from Albert Rivas Ubach	427211	0.0	141319	FALSE	12063	6	nan	CCMSLIB00003139859	265972.0	nan	HILIC(-)-LC-21M020-_GNPS_20eV_G1_009.mzXML
	0	12417	39				G1,G2,G3	14.0	13.0	22.0	0.0	0.0	0.0		https://gnps.ucsd.edu//ProteoSAFe/result.jsp?task=223e1fa03c954ed7bd881ac803455659&view=cluster_details&protein=12417&show=true	https://gnps.ucsd.edu/ProteoSAFe/result.jsp?view=network_displayer&componentindex=39&task=223e1fa03c954ed7bd881ac803455659&show=true									12417	49	667.23		667.23	0.0	4.8558e+16	FALSE	12417				5632780.0		HILIC(-)-LC-21M020-_GNPS_20eV_G3_018.mzXML|HILIC(-)-LC-21M020-_GNPS_20eV_G2_015.mzXML|HILIC(-)-LC-21M020-_GNPS_20eV_G1_005.mzXML|HILIC(-)-LC-21M020-_GNPS_20eV_G3_017.mzXML
M-H	0	11393	45	esculetin	Isolated	Eunah JEONG Seungju SON	G1,G2,G3	73.0	55.0	40.0	0.0	0.0	0.0	http://gnps.ucsd.edu/ProteoSAFe/gnpslibraryspectrum.jsp?SpectrumID=CCMSLIB00010007918	https://gnps.ucsd.edu//ProteoSAFe/result.jsp?task=223e1fa03c954ed7bd881ac803455659&view=cluster_details&protein=11393&show=true	https://gnps.ucsd.edu/ProteoSAFe/result.jsp?view=network_displayer&componentindex=45&task=223e1fa03c954ed7bd881ac803455659&show=true	"1S/C9H6O4/c10-6-3-5-1-2-9(12)13-8(5)4-7(6)11/h1-4,10-11H"	qTof	LC-ESI	Negative	1	180418	71697	101920.0	11393	168	158978	Sang Hee SHIM Kyo Bin Kang	158978	0.0	5658393630952380	FALSE	11393	6	C1=CC(=O)OC2=CC(=C(C=C21)O)O	CCMSLIB00010007918	1265540000000	nan	HILIC(-)-LC-21M020-_GNPS_20eV_G1_007.mzXML|HILIC(-)-LC-21M020-_GNPS_20eV_G2_014.mzXML|HILIC(-)-LC-21M020-_GNPS_20eV_G2_016.mzXML|HILIC(-)-LC-21M020-_GNPS_20eV_G1_009.mzXML|HILIC(-)-LC-21M020-_GNPS_20eV_G3_018.mzXML|HILIC(-)-LC-21M020-_GNPS_20eV_G1_003.mzXML|HILIC(-)-LC-21M020-_GNPS_20eV_G3_020.mzXML|HILIC(-)-LC-21M020-_GNPS_20eV_G3_017.mzXML|HILIC(-)-LC-21M020-_GNPS_20eV_G1_005.mzXML|HILIC(-)-LC-…
	0	11820	-1				G1,G2,G3	2.0	3.0	3.0	0.0	0.0	0.0		https://gnps.ucsd.edu//ProteoSAFe/result.jsp?task=223e1fa03c954ed7bd881ac803455659&view=cluster_details&protein=11820&show=true	https://gnps.ucsd.edu/ProteoSAFe/result.jsp?view=network_displayer&componentindex=-1&task=223e1fa03c954ed7bd881ac803455659&show=true									11820	8	260113		260113	0.0	371587125	FALSE	11820				381152.0		HILIC(-)-LC-21M020-_GNPS_20eV_G2_014.mzXML|HILIC(-)-LC-21M020-_GNPS_20eV_G2_011.mzXML|HILIC(-)-LC-21M020-_GNPS_20eV_G1_008.mzXML|HILIC(-)-LC-21M020-_GNPS_20eV_G3_020.mzXML
	0	12750	23				G1,G2,G3	45.0	17.0	15.0	0.0	0.0	0.0		https://gnps.ucsd.edu//ProteoSAFe/result.jsp?task=223e1fa03c954ed7bd881ac803455659&view=cluster_details&protein=12750&show=true	https://gnps.ucsd.edu/ProteoSAFe/result.jsp?view=network_displayer&componentindex=23&task=223e1fa03c954ed7bd881ac803455659&show=true									12750	77	965999		965999	0.0	1.50245e+16	FALSE	12750				3557220000000		HILIC(-)-LC-21M020-_GNPS_20eV_G1_007.mzXML|HILIC(-)-LC-21M020-_GNPS_20eV_G2_014.mzXML|HILIC(-)-LC-21M020-_GNPS_20eV_G3_018.mzXML|HILIC(-)-LC-21M020-_GNPS_20eV_G1_009.mzXML|HILIC(-)-LC-21M020-_GNPS_20eV_G3_017.mzXML|HILIC(-)-LC-21M020-_GNPS_20eV_G1_005.mzXML|HILIC(-)-LC-21M020-_GNPS_20eV_G2_015.mzXML|HILIC(-)-LC-21M020-_GNPS_20eV_G1_001.mzXML|HILIC(-)-LC-21M020-_GNPS_20eV_G2_010.mzXML|HILIC(-)-LC-…
	0	12706	-1				G1,G2,G3	9.0	12.0	12.0	0.0	0.0	0.0		https://gnps.ucsd.edu//ProteoSAFe/result.jsp?task=223e1fa03c954ed7bd881ac803455659&view=cluster_details&protein=12706&show=true	https://gnps.ucsd.edu/ProteoSAFe/result.jsp?view=network_displayer&componentindex=-1&task=223e1fa03c954ed7bd881ac803455659&show=true									12706	33	965999		965999	0.0	2.44871e+16	FALSE	12706				6372260.0		HILIC(-)-LC-21M020-_GNPS_20eV_G1_007.mzXML|HILIC(-)-LC-21M020-_GNPS_20eV_G2_014.mzXML|HILIC(-)-LC-21M020-_GNPS_20eV_G2_016.mzXML|HILIC(-)-LC-21M020-_GNPS_20eV_G1_009.mzXML|HILIC(-)-LC-21M020-_GNPS_20eV_G3_018.mzXML|HILIC(-)-LC-21M020-_GNPS_20eV_G1_003.mzXML|HILIC(-)-LC-21M020-_GNPS_20eV_G1_005.mzXML|HILIC(-)-LC-21M020-_GNPS_20eV_G2_011.mzXML|HILIC(-)-LC-21M020-_GNPS_20eV_G2_012.mzXML|HILIC(-)-LC-…
	0	11619	-1				G1,G2,G3,G4	5.0	11.0	4.0	1.0	0.0	0.0		https://gnps.ucsd.edu//ProteoSAFe/result.jsp?task=223e1fa03c954ed7bd881ac803455659&view=cluster_details&protein=11619&show=true	https://gnps.ucsd.edu/ProteoSAFe/result.jsp?view=network_displayer&componentindex=-1&task=223e1fa03c954ed7bd881ac803455659&show=true									11619	21	194896		194896	0.0	5.00027e+16	FALSE	11619				363144.0		HILIC(-)-LC-21M020-_GNPS_20eV_G1_007.mzXML|HILIC(-)-LC-21M020-_GNPS_20eV_G2_014.mzXML|HILIC(-)-LC-21M020-_GNPS_20eV_G2_016.mzXML|HILIC(-)-LC-21M020-_GNPS_20eV_G1_009.mzXML|HILIC(-)-LC-21M020-_GNPS_20eV_G1_003.mzXML|HILIC(-)-LC-21M020-_GNPS_20eV_G3_020.mzXML|HILIC(-)-LC-21M020-_GNPS_20eV_G2_011.mzXML|HILIC(-)-LC-21M020-_GNPS_20eV_G2_012.mzXML|HILIC(-)-LC-21M020-_GNPS_20eV_G3_019.mzXML|HILIC(-)-LC-…
	0	13592	3				G1	8.0	0.0	0.0	0.0	0.0	0.0		https://gnps.ucsd.edu//ProteoSAFe/result.jsp?task=223e1fa03c954ed7bd881ac803455659&view=cluster_details&protein=13592&show=true	https://gnps.ucsd.edu/ProteoSAFe/result.jsp?view=network_displayer&componentindex=3&task=223e1fa03c954ed7bd881ac803455659&show=true									13592	8	965999		965999	0.0	132268125	FALSE	13592				3570060.0		HILIC(-)-LC-21M020-_GNPS_20eV_G1_003.mzXML
	0	12085	24				G1,G2,G3	8.0	7.0	4.0	0.0	0.0	0.0		https://gnps.ucsd.edu//ProteoSAFe/result.jsp?task=223e1fa03c954ed7bd881ac803455659&view=cluster_details&protein=12085&show=true	https://gnps.ucsd.edu/ProteoSAFe/result.jsp?view=network_displayer&componentindex=24&task=223e1fa03c954ed7bd881ac803455659&show=true									12085	19	446.19		446.19	0.0	2359838947368420	FALSE	12085				767260.0		HILIC(-)-LC-21M020-_GNPS_20eV_G2_014.mzXML|HILIC(-)-LC-21M020-_GNPS_20eV_G2_016.mzXML|HILIC(-)-LC-21M020-_GNPS_20eV_G2_011.mzXML|HILIC(-)-LC-21M020-_GNPS_20eV_G2_015.mzXML|HILIC(-)-LC-21M020-_GNPS_20eV_G1_001.mzXML|HILIC(-)-LC-21M020-_GNPS_20eV_G3_018.mzXML|HILIC(-)-LC-21M020-_GNPS_20eV_G3_023.mzXML|HILIC(-)-LC-21M020-_GNPS_20eV_G1_006.mzXML
	0	11696	-1				G2	0.0	3.0	0.0	0.0	0.0	0.0		https://gnps.ucsd.edu//ProteoSAFe/result.jsp?task=223e1fa03c954ed7bd881ac803455659&view=cluster_details&protein=11696&show=true	https://gnps.ucsd.edu/ProteoSAFe/result.jsp?view=network_displayer&componentindex=-1&task=223e1fa03c954ed7bd881ac803455659&show=true									11696	3	222023		222023	0.0	9198533333333330	FALSE	11696				976772.0		HILIC(-)-LC-21M020-_GNPS_20eV_G2_016.mzXML|HILIC(-)-LC-21M020-_GNPS_20eV_G2_012.mzXML
	0	11784	-1				G1,G2,G3	1.0	3.0	3.0	0.0	0.0	0.0		https://gnps.ucsd.edu//ProteoSAFe/result.jsp?task=223e1fa03c954ed7bd881ac803455659&view=cluster_details&protein=11784&show=true	https://gnps.ucsd.edu/ProteoSAFe/result.jsp?view=network_displayer&componentindex=-1&task=223e1fa03c954ed7bd881ac803455659&show=true									11784	7	251.14		251.14	0.0	2.37778e+16	FALSE	11784				1083770.0		HILIC(-)-LC-21M020-_GNPS_20eV_G1_007.mzXML|HILIC(-)-LC-21M020-_GNPS_20eV_G3_018.mzXML|HILIC(-)-LC-21M020-_GNPS_20eV_G2_010.mzXML
	0	11481	15				G1,G2,G3	3.0	14.0	2.0	0.0	0.0	0.0		https://gnps.ucsd.edu//ProteoSAFe/result.jsp?task=223e1fa03c954ed7bd881ac803455659&view=cluster_details&protein=11481&show=true	https://gnps.ucsd.edu/ProteoSAFe/result.jsp?view=network_displayer&componentindex=15&task=223e1fa03c954ed7bd881ac803455659&show=true									11481	19	185045		185045	0.0	1.65649e+16	FALSE	11481				615158.0		HILIC(-)-LC-21M020-_GNPS_20eV_G2_014.mzXML|HILIC(-)-LC-21M020-_GNPS_20eV_G2_011.mzXML|HILIC(-)-LC-21M020-_GNPS_20eV_G3_019.mzXML|HILIC(-)-LC-21M020-_GNPS_20eV_G2_016.mzXML|HILIC(-)-LC-21M020-_GNPS_20eV_G1_008.mzXML
	0	12420	-1				G1,G2,G3	12.0	12.0	9.0	0.0	0.0	0.0		https://gnps.ucsd.edu//ProteoSAFe/result.jsp?task=223e1fa03c954ed7bd881ac803455659&view=cluster_details&protein=12420&show=true	https://gnps.ucsd.edu/ProteoSAFe/result.jsp?view=network_displayer&componentindex=-1&task=223e1fa03c954ed7bd881ac803455659&show=true									12420	33	678545		678545	0.0	7131081818181810	FALSE	12420				1994520000000		HILIC(-)-LC-21M020-_GNPS_20eV_G2_014.mzXML|HILIC(-)-LC-21M020-_GNPS_20eV_G1_009.mzXML|HILIC(-)-LC-21M020-_GNPS_20eV_G1_003.mzXML|HILIC(-)-LC-21M020-_GNPS_20eV_G3_020.mzXML|HILIC(-)-LC-21M020-_GNPS_20eV_G3_017.mzXML|HILIC(-)-LC-21M020-_GNPS_20eV_G1_005.mzXML|HILIC(-)-LC-21M020-_GNPS_20eV_G2_011.mzXML|HILIC(-)-LC-21M020-_GNPS_20eV_G2_012.mzXML|HILIC(-)-LC-21M020-_GNPS_20eV_G3_021.mzXML|HILIC(-)-LC-…
	0	11634	-1				G1,G2,G3	1.0	2.0	4.0	0.0	0.0	0.0		https://gnps.ucsd.edu//ProteoSAFe/result.jsp?task=223e1fa03c954ed7bd881ac803455659&view=cluster_details&protein=11634&show=true	https://gnps.ucsd.edu/ProteoSAFe/result.jsp?view=network_displayer&componentindex=-1&task=223e1fa03c954ed7bd881ac803455659&show=true									11634	7	198077		198077	0.0	1.1318e+16	FALSE	11634				1753780.0		HILIC(-)-LC-21M020-_GNPS_20eV_G2_010.mzXML|HILIC(-)-LC-21M020-_GNPS_20eV_G3_017.mzXML|HILIC(-)-LC-21M020-_GNPS_20eV_G1_006.mzXML
	0	11839	-1				G1,G2,G3	10.0	13.0	13.0	0.0	0.0	0.0		https://gnps.ucsd.edu//ProteoSAFe/result.jsp?task=223e1fa03c954ed7bd881ac803455659&view=cluster_details&protein=11839&show=true	https://gnps.ucsd.edu/ProteoSAFe/result.jsp?view=network_displayer&componentindex=-1&task=223e1fa03c954ed7bd881ac803455659&show=true									11839	36	274107		274107	0.0	3.81175e+16	FALSE	11839				2181000.0		HILIC(-)-LC-21M020-_GNPS_20eV_G2_014.mzXML|HILIC(-)-LC-21M020-_GNPS_20eV_G2_016.mzXML|HILIC(-)-LC-21M020-_GNPS_20eV_G1_009.mzXML|HILIC(-)-LC-21M020-_GNPS_20eV_G3_020.mzXML|HILIC(-)-LC-21M020-_GNPS_20eV_G3_017.mzXML|HILIC(-)-LC-21M020-_GNPS_20eV_G1_005.mzXML|HILIC(-)-LC-21M020-_GNPS_20eV_G2_011.mzXML|HILIC(-)-LC-21M020-_GNPS_20eV_G3_019.mzXML|HILIC(-)-LC-21M020-_GNPS_20eV_G3_021.mzXML|HILIC(-)-LC-…
	0	12607	18				G2,G3	0.0	2.0	6.0	0.0	0.0	0.0		https://gnps.ucsd.edu//ProteoSAFe/result.jsp?task=223e1fa03c954ed7bd881ac803455659&view=cluster_details&protein=12607&show=true	https://gnps.ucsd.edu/ProteoSAFe/result.jsp?view=network_displayer&componentindex=18&task=223e1fa03c954ed7bd881ac803455659&show=true									12607	8	810552		810552	0.0	2117595	FALSE	12607				1149760.0		HILIC(-)-LC-21M020-_GNPS_20eV_G2_016.mzXML|HILIC(-)-LC-21M020-_GNPS_20eV_G3_023.mzXML|HILIC(-)-LC-21M020-_GNPS_20eV_G3_017.mzXML|HILIC(-)-LC-21M020-_GNPS_20eV_G3_021.mzXML
	0	12708	2				G1,G2,G3	2.0	88.0	52.0	0.0	0.0	0.0		https://gnps.ucsd.edu//ProteoSAFe/result.jsp?task=223e1fa03c954ed7bd881ac803455659&view=cluster_details&protein=12708&show=true	https://gnps.ucsd.edu/ProteoSAFe/result.jsp?view=network_displayer&componentindex=2&task=223e1fa03c954ed7bd881ac803455659&show=true									12708	142	965999		965999	0.0	4.6035e+16	FALSE	12708				5152250000000		HILIC(-)-LC-21M020-_GNPS_20eV_G2_014.mzXML|HILIC(-)-LC-21M020-_GNPS_20eV_G2_016.mzXML|HILIC(-)-LC-21M020-_GNPS_20eV_G3_018.mzXML|HILIC(-)-LC-21M020-_GNPS_20eV_G3_020.mzXML|HILIC(-)-LC-21M020-_GNPS_20eV_G3_017.mzXML|HILIC(-)-LC-21M020-_GNPS_20eV_G2_012.mzXML|HILIC(-)-LC-21M020-_GNPS_20eV_G3_019.mzXML|HILIC(-)-LC-21M020-_GNPS_20eV_G2_015.mzXML|HILIC(-)-LC-21M020-_GNPS_20eV_G3_021.mzXML|HILIC(-)-LC-…
	0	11722	6				G2,G3	0.0	1.0	2.0	0.0	0.0	0.0		https://gnps.ucsd.edu//ProteoSAFe/result.jsp?task=223e1fa03c954ed7bd881ac803455659&view=cluster_details&protein=11722&show=true	https://gnps.ucsd.edu/ProteoSAFe/result.jsp?view=network_displayer&componentindex=6&task=223e1fa03c954ed7bd881ac803455659&show=true									11722	3	462495		231747	0.0	77523	FALSE	11722				2903800.0		HILIC(-)-LC-21M020-_GNPS_20eV_G3_018.mzXML|HILIC(-)-LC-21M020-_GNPS_20eV_G3_023.mzXML|HILIC(-)-LC-21M020-_GNPS_20eV_G2_015.mzXML
M+H	0	12494	1	[2,3-di(heptadecanoyloxy)propyl] 2-(trimethylazaniumyl)ethyl phosphate	Commercial	C-TAC	G1,G2	3.0	2.0	0.0	0.0	0.0	0.0	http://gnps.ucsd.edu/ProteoSAFe/gnpslibraryspectrum.jsp?SpectrumID=CCMSLIB00005436351	https://gnps.ucsd.edu//ProteoSAFe/result.jsp?task=223e1fa03c954ed7bd881ac803455659&view=cluster_details&protein=12494&show=true	https://gnps.ucsd.edu/ProteoSAFe/result.jsp?view=network_displayer&componentindex=1&task=223e1fa03c954ed7bd881ac803455659&show=true		qTof	LC-ESI	Positive	3	2.9653e+16	867732	38884.0	12494	5	792254	O Laprevote	792254	0.0	4187078	FALSE	12494	9		CCMSLIB00005436351	328686.0	nan	HILIC(-)-LC-21M020-_GNPS_20eV_G2_015.mzXML|HILIC(-)-LC-21M020-_GNPS_20eV_G1_005.mzXML
	0	14287	-1				G1,G2,G3,G4	45.0	35.0	32.0	78.0	0.0	0.0		https://gnps.ucsd.edu//ProteoSAFe/result.jsp?task=223e1fa03c954ed7bd881ac803455659&view=cluster_details&protein=14287&show=true	https://gnps.ucsd.edu/ProteoSAFe/result.jsp?view=network_displayer&componentindex=-1&task=223e1fa03c954ed7bd881ac803455659&show=true									14287	190	1034.99		1034.99	0.0	5380971789473680	FALSE	14287				1449450000000		HILIC(-)-LC-21M020-_GNPS_20eV_G1_007.mzXML|HILIC(-)-LC-21M020-GNPS_20ev_PC.mzXML|HILIC(-)-LC-21M020-_GNPS_20eV_G1_003.mzXML|HILIC(-)-LC-21M020-GNPS_20ev_BET.mzXML|HILIC(-)-LC-21M020-_GNPS_20eV_G2_011.mzXML|HILIC(-)-LC-21M020-GNPS_20ev_CH-Cl.mzXML|HILIC(-)-LC-21M020-GNPS_20ev_TMA.mzXML|HILIC(-)-LC-21M020-_GNPS_20eV_G3_018.mzXML|HILIC(-)-LC-21M020-_GNPS_20eV_G2_014.mzXML|HILIC(-)-LC-21M020-_GNPS_20…
	0	11472	-1				G1,G2,G3	17.0	35.0	8.0	0.0	0.0	0.0		https://gnps.ucsd.edu//ProteoSAFe/result.jsp?task=223e1fa03c954ed7bd881ac803455659&view=cluster_details&protein=11472&show=true	https://gnps.ucsd.edu/ProteoSAFe/result.jsp?view=network_displayer&componentindex=-1&task=223e1fa03c954ed7bd881ac803455659&show=true									11472	60	179031		179031	0.0	9058345	FALSE	11472				3629470000000		HILIC(-)-LC-21M020-_GNPS_20eV_G2_010.mzXML|HILIC(-)-LC-21M020-_GNPS_20eV_G3_017.mzXML|HILIC(-)-LC-21M020-_GNPS_20eV_G2_015.mzXML|HILIC(-)-LC-21M020-_GNPS_20eV_G2_014.mzXML|HILIC(-)-LC-21M020-_GNPS_20eV_G1_006.mzXML
	0	11883	-1				G1	2.0	0.0	0.0	0.0	0.0	0.0		https://gnps.ucsd.edu//ProteoSAFe/result.jsp?task=223e1fa03c954ed7bd881ac803455659&view=cluster_details&protein=11883&show=true	https://gnps.ucsd.edu/ProteoSAFe/result.jsp?view=network_displayer&componentindex=-1&task=223e1fa03c954ed7bd881ac803455659&show=true									11883	2	289069		289069	0.0	229309	FALSE	11883				748070.0		HILIC(-)-LC-21M020-_GNPS_20eV_G1_005.mzXML
M-H	0	12049	33	TURANOSE	isolated	MoNA:MoNA038474	G1,G2,G3	5.0	7.0	4.0	0.0	0.0	0.0	http://gnps.ucsd.edu/ProteoSAFe/gnpslibraryspectrum.jsp?SpectrumID=CCMSLIB00006680007	https://gnps.ucsd.edu//ProteoSAFe/result.jsp?task=223e1fa03c954ed7bd881ac803455659&view=cluster_details&protein=12049&show=true	https://gnps.ucsd.edu/ProteoSAFe/result.jsp?view=network_displayer&componentindex=33&task=223e1fa03c954ed7bd881ac803455659&show=true	"InChI=1S/C12H22O11/c13-1-4(16)7(18)11(5(17)2-14)23-12-10(21)9(20)8(19)6(3-15)22-12/h4,6-16,18-21H,1-3H2/t4-,6-,7-,8-,9+,10-,11-,12-/m1/s1"	Orbitrap	ESI	negative	3	7403699999999990	782068	217048.0	12049	16	415146	MoNA	415146	0.0	339687875	FALSE	12049	8	C([C@H]([C@H]([C@@H](C(=O)CO)O[C@@H]1[C@@H]([C@H]([C@@H]([C@@H](CO)O1)O)O)O)O)O)O	CCMSLIB00006680007	2425990.0	nan	HILIC(-)-LC-21M020-_GNPS_20eV_G2_015.mzXML|HILIC(-)-LC-21M020-_GNPS_20eV_G1_005.mzXML|HILIC(-)-LC-21M020-_GNPS_20eV_G3_017.mzXML
	0	12562	-1				G1,G2,G3	15.0	16.0	14.0	0.0	0.0	0.0		https://gnps.ucsd.edu//ProteoSAFe/result.jsp?task=223e1fa03c954ed7bd881ac803455659&view=cluster_details&protein=12562&show=true	https://gnps.ucsd.edu/ProteoSAFe/result.jsp?view=network_displayer&componentindex=-1&task=223e1fa03c954ed7bd881ac803455659&show=true									12562	45	810552		810552	0.0	2.08212e+16	FALSE	12562				2419060000000		HILIC(-)-LC-21M020-_GNPS_20eV_G2_016.mzXML|HILIC(-)-LC-21M020-_GNPS_20eV_G3_018.mzXML|HILIC(-)-LC-21M020-_GNPS_20eV_G1_003.mzXML|HILIC(-)-LC-21M020-_GNPS_20eV_G3_020.mzXML|HILIC(-)-LC-21M020-_GNPS_20eV_G1_005.mzXML|HILIC(-)-LC-21M020-_GNPS_20eV_G2_012.mzXML|HILIC(-)-LC-21M020-_GNPS_20eV_G3_021.mzXML|HILIC(-)-LC-21M020-_GNPS_20eV_G1_001.mzXML|HILIC(-)-LC-21M020-_GNPS_20eV_G2_010.mzXML|HILIC(-)-LC-…
	0	12215	-1				G1	2.0	0.0	0.0	0.0	0.0	0.0		https://gnps.ucsd.edu//ProteoSAFe/result.jsp?task=223e1fa03c954ed7bd881ac803455659&view=cluster_details&protein=12215&show=true	https://gnps.ucsd.edu/ProteoSAFe/result.jsp?view=network_displayer&componentindex=-1&task=223e1fa03c954ed7bd881ac803455659&show=true									12215	2	490265		490265	0.0	614555	FALSE	12215				281899.0		HILIC(-)-LC-21M020-_GNPS_20eV_G1_003.mzXML
M-H-NH3	0	11655	8	Spectral Match to 3-Hydroxykynurenine from NIST14	Isolated	Data deposited by fevargas	G1,G2,G3	20.0	25.0	17.0	0.0	0.0	0.0	http://gnps.ucsd.edu/ProteoSAFe/gnpslibraryspectrum.jsp?SpectrumID=CCMSLIB00003135065	https://gnps.ucsd.edu//ProteoSAFe/result.jsp?task=223e1fa03c954ed7bd881ac803455659&view=cluster_details&protein=11655&show=true	https://gnps.ucsd.edu/ProteoSAFe/result.jsp?view=network_displayer&componentindex=8&task=223e1fa03c954ed7bd881ac803455659&show=true	nan	Q-TOF	ESI	Negative	3	19989	878567	9701239999999990	11655	62	206048	Data from Monika Fleshner	206048	0.0	8268804838709670	FALSE	11655	6	nan	CCMSLIB00003135065	3241790000000	nan	HILIC(-)-LC-21M020-_GNPS_20eV_G1_007.mzXML|HILIC(-)-LC-21M020-_GNPS_20eV_G2_014.mzXML|HILIC(-)-LC-21M020-_GNPS_20eV_G2_016.mzXML|HILIC(-)-LC-21M020-_GNPS_20eV_G1_009.mzXML|HILIC(-)-LC-21M020-_GNPS_20eV_G1_003.mzXML|HILIC(-)-LC-21M020-_GNPS_20eV_G1_005.mzXML|HILIC(-)-LC-21M020-_GNPS_20eV_G2_011.mzXML|HILIC(-)-LC-21M020-_GNPS_20eV_G2_012.mzXML|HILIC(-)-LC-21M020-_GNPS_20eV_G3_019.mzXML|HILIC(-)-LC-…
M-H	0	12473	27	Massbank:LQB00263 PG 36:3	Isolated	Massbank	G1,G2,G3	8.0	1.0	1.0	0.0	0.0	0.0	http://gnps.ucsd.edu/ProteoSAFe/gnpslibraryspectrum.jsp?SpectrumID=CCMSLIB00005737676	https://gnps.ucsd.edu//ProteoSAFe/result.jsp?task=223e1fa03c954ed7bd881ac803455659&view=cluster_details&protein=12473&show=true	https://gnps.ucsd.edu/ProteoSAFe/result.jsp?view=network_displayer&componentindex=27&task=223e1fa03c954ed7bd881ac803455659&show=true	1S/C42H77O10P/c1-3-5-7-9-11-13-15-17-19-21-23-25-27-29-31-33-41(45)49-37-40(38-51-53(47,48)50-36-39(44)35-43)52-42(46)34-32-30-28-26-24-22-20-18-16-14-12-10-8-6-4-2/h12,14,17-20,39-40,43-44H,3-11,13,15-16,21-38H2,1-2H3,(H,47,48)/b14-12-,19-17-,20-18-	qTof	ESI	Negative	3	2.4069e+16	830534	31196.8	12473	10	747452	Massbank	747452	0.0	508414	FALSE	12473	11	CCCCCCCC\\C=C/CCCCCCCC(=O)OCC(COP(O)(=O)OCC(O)CO)OC(=O)CCCCCCC\\C=C/C\\C=C/CCCCC	CCMSLIB00005737676	4504100.0	nan	HILIC(-)-LC-21M020-_GNPS_20eV_G1_007.mzXML|HILIC(-)-LC-21M020-_GNPS_20eV_G3_019.mzXML|HILIC(-)-LC-21M020-_GNPS_20eV_G1_009.mzXML|HILIC(-)-LC-21M020-_GNPS_20eV_G2_010.mzXML|HILIC(-)-LC-21M020-_GNPS_20eV_G1_006.mzXML
M-H	0	11637	16	Massbank:KO000481 2-Chlorobenzoate|o-Chlorobenzoic acid|2-Chlorobenzoic acid	Isolated	Massbank	G1,G2,G3	1.0	44.0	10.0	0.0	0.0	0.0	http://gnps.ucsd.edu/ProteoSAFe/gnpslibraryspectrum.jsp?SpectrumID=CCMSLIB00005728154	https://gnps.ucsd.edu//ProteoSAFe/result.jsp?task=223e1fa03c954ed7bd881ac803455659&view=cluster_details&protein=11637&show=true	https://gnps.ucsd.edu/ProteoSAFe/result.jsp?view=network_displayer&componentindex=16&task=223e1fa03c954ed7bd881ac803455659&show=true	1S/C7H5ClO2/c8-6-4-2-1-3-5(6)7(9)10/h1-4H,(H,9,10)	QQQ	ESI	Negative	3	46089	737969	297348.0	11637	55	201089	Massbank	201089	0.0	2964047636363630	FALSE	11637	6	OC(=O)c(c1)c(Cl)ccc1	CCMSLIB00005728154	1750770.0	nan	HILIC(-)-LC-21M020-_GNPS_20eV_G2_014.mzXML|HILIC(-)-LC-21M020-_GNPS_20eV_G2_016.mzXML|HILIC(-)-LC-21M020-_GNPS_20eV_G2_015.mzXML|HILIC(-)-LC-21M020-_GNPS_20eV_G3_021.mzXML|HILIC(-)-LC-21M020-_GNPS_20eV_G3_018.mzXML|HILIC(-)-LC-21M020-_GNPS_20eV_G2_013.mzXML|HILIC(-)-LC-21M020-_GNPS_20eV_G1_006.mzXML
	0	12079	-1				G2,G3	0.0	1.0	1.0	0.0	0.0	0.0		https://gnps.ucsd.edu//ProteoSAFe/result.jsp?task=223e1fa03c954ed7bd881ac803455659&view=cluster_details&protein=12079&show=true	https://gnps.ucsd.edu/ProteoSAFe/result.jsp?view=network_displayer&componentindex=-1&task=223e1fa03c954ed7bd881ac803455659&show=true									12079	2	441013		441013	0.0	530745	FALSE	12079				84442.6		HILIC(-)-LC-21M020-_GNPS_20eV_G2_013.mzXML|HILIC(-)-LC-21M020-_GNPS_20eV_G3_022.mzXML
	0	11551	44				G2,G3	0.0	1.0	5.0	0.0	0.0	0.0		https://gnps.ucsd.edu//ProteoSAFe/result.jsp?task=223e1fa03c954ed7bd881ac803455659&view=cluster_details&protein=11551&show=true	https://gnps.ucsd.edu/ProteoSAFe/result.jsp?view=network_displayer&componentindex=44&task=223e1fa03c954ed7bd881ac803455659&show=true									11551	6	192033		192033	0.0	1.97071e+16	FALSE	11551				560097.0		HILIC(-)-LC-21M020-_GNPS_20eV_G2_014.mzXML|HILIC(-)-LC-21M020-_GNPS_20eV_G3_023.mzXML
M+H	0	11863	16	"MLS002153286-01!L-745,870 hydrochloride"	NIH Pharmacologically Active Library	VP/LMS	G2	0.0	3.0	0.0	0.0	0.0	0.0	http://gnps.ucsd.edu/ProteoSAFe/gnpslibraryspectrum.jsp?SpectrumID=CCMSLIB00000085797	https://gnps.ucsd.edu//ProteoSAFe/result.jsp?task=223e1fa03c954ed7bd881ac803455659&view=cluster_details&protein=11863&show=true	https://gnps.ucsd.edu/ProteoSAFe/result.jsp?view=network_displayer&componentindex=16&task=223e1fa03c954ed7bd881ac803455659&show=true	InChI=1S/C18H19ClN4.ClH/c19-15-3-5-16(6-4-15)23-10-8-22(9-11-23)13-14-12-21-18-17(14)2-1-7-20-18;/h1-7,12H,8-11,13H2,(H,20,21);1H	qTof	LC-ESI	Positive	1	50.09	7601060000000000	153115.0	11863	3	277.05	Dorrestein	277.05	0.0	2.30569e+16	FALSE	11863	7	Clc1ccc(cc1)N2CCN(Cc3c[nH]c4ncccc34)CC2.Cl	CCMSLIB00000085797	201484.0	nan	HILIC(-)-LC-21M020-_GNPS_20eV_G2_012.mzXML
	0	11652	14				G1	3.0	0.0	0.0	0.0	0.0	0.0		https://gnps.ucsd.edu//ProteoSAFe/result.jsp?task=223e1fa03c954ed7bd881ac803455659&view=cluster_details&protein=11652&show=true	https://gnps.ucsd.edu/ProteoSAFe/result.jsp?view=network_displayer&componentindex=14&task=223e1fa03c954ed7bd881ac803455659&show=true									11652	3	203103		203103	0.0	3728503333333330	FALSE	11652				95460.0		HILIC(-)-LC-21M020-_GNPS_20eV_G1_007.mzXML
	0	12257	-1				G2	0.0	2.0	0.0	0.0	0.0	0.0		https://gnps.ucsd.edu//ProteoSAFe/result.jsp?task=223e1fa03c954ed7bd881ac803455659&view=cluster_details&protein=12257&show=true	https://gnps.ucsd.edu/ProteoSAFe/result.jsp?view=network_displayer&componentindex=-1&task=223e1fa03c954ed7bd881ac803455659&show=true									12257	2	514284		514284	0.0	159.13	FALSE	12257				117864.0		HILIC(-)-LC-21M020-_GNPS_20eV_G2_013.mzXML|HILIC(-)-LC-21M020-_GNPS_20eV_G2_015.mzXML
	0	12405	35				G1,G2,G3	10.0	9.0	5.0	0.0	0.0	0.0		https://gnps.ucsd.edu//ProteoSAFe/result.jsp?task=223e1fa03c954ed7bd881ac803455659&view=cluster_details&protein=12405&show=true	https://gnps.ucsd.edu/ProteoSAFe/result.jsp?view=network_displayer&componentindex=35&task=223e1fa03c954ed7bd881ac803455659&show=true									12405	24	639579		639579	0.0	54047125	FALSE	12405				1223440000000		HILIC(-)-LC-21M020-_GNPS_20eV_G1_007.mzXML|HILIC(-)-LC-21M020-_GNPS_20eV_G2_016.mzXML|HILIC(-)-LC-21M020-_GNPS_20eV_G1_009.mzXML|HILIC(-)-LC-21M020-_GNPS_20eV_G1_003.mzXML|HILIC(-)-LC-21M020-_GNPS_20eV_G3_020.mzXML|HILIC(-)-LC-21M020-_GNPS_20eV_G3_017.mzXML|HILIC(-)-LC-21M020-_GNPS_20eV_G1_005.mzXML|HILIC(-)-LC-21M020-_GNPS_20eV_G2_011.mzXML|HILIC(-)-LC-21M020-_GNPS_20eV_G2_012.mzXML|HILIC(-)-LC-…
	0	12679	-1				G3	0.0	0.0	7.0	0.0	0.0	0.0		https://gnps.ucsd.edu//ProteoSAFe/result.jsp?task=223e1fa03c954ed7bd881ac803455659&view=cluster_details&protein=12679&show=true	https://gnps.ucsd.edu/ProteoSAFe/result.jsp?view=network_displayer&componentindex=-1&task=223e1fa03c954ed7bd881ac803455659&show=true									12679	7	946752		946752	0.0	6642342857142850	FALSE	12679				1314080.0		HILIC(-)-LC-21M020-_GNPS_20eV_G3_018.mzXML|HILIC(-)-LC-21M020-_GNPS_20eV_G3_023.mzXML|HILIC(-)-LC-21M020-_GNPS_20eV_G3_017.mzXML
	0	12660	-1				G1,G3	1.0	0.0	2.0	0.0	0.0	0.0		https://gnps.ucsd.edu//ProteoSAFe/result.jsp?task=223e1fa03c954ed7bd881ac803455659&view=cluster_details&protein=12660&show=true	https://gnps.ucsd.edu/ProteoSAFe/result.jsp?view=network_displayer&componentindex=-1&task=223e1fa03c954ed7bd881ac803455659&show=true									12660	3	893578		893578	0.0	102361	FALSE	12660				563390.0		HILIC(-)-LC-21M020-_GNPS_20eV_G1_007.mzXML|HILIC(-)-LC-21M020-_GNPS_20eV_G3_019.mzXML|HILIC(-)-LC-21M020-_GNPS_20eV_G3_021.mzXML
	0	12436	1				G1,G3	1.0	0.0	1.0	0.0	0.0	0.0		https://gnps.ucsd.edu//ProteoSAFe/result.jsp?task=223e1fa03c954ed7bd881ac803455659&view=cluster_details&protein=12436&show=true	https://gnps.ucsd.edu/ProteoSAFe/result.jsp?view=network_displayer&componentindex=1&task=223e1fa03c954ed7bd881ac803455659&show=true									12436	2	701191		701191	0.0	4817315	FALSE	12436				65466.7		HILIC(-)-LC-21M020-_GNPS_20eV_G1_007.mzXML|HILIC(-)-LC-21M020-_GNPS_20eV_G3_017.mzXML
M+H	0	11825	-1	Spectral Match to Inosine from NIST14	Isolated	Data deposited by lpace	G2	0.0	3.0	0.0	0.0	0.0	0.0	http://gnps.ucsd.edu/ProteoSAFe/gnpslibraryspectrum.jsp?SpectrumID=CCMSLIB00003136097	https://gnps.ucsd.edu//ProteoSAFe/result.jsp?task=223e1fa03c954ed7bd881ac803455659&view=cluster_details&protein=11825&show=true	https://gnps.ucsd.edu/ProteoSAFe/result.jsp?view=network_displayer&componentindex=-1&task=223e1fa03c954ed7bd881ac803455659&show=true	nan	Q-TOF	ESI	Positive	3	2.01501e+16	852908	7488.31	11825	3	267073	Data from Pieter Dorrestein	267073	0.0	141526	FALSE	11825	7	nan	CCMSLIB00003136097	165741.0	nan	HILIC(-)-LC-21M020-_GNPS_20eV_G2_015.mzXML
	0	12381	13				G1,G2,G3	10.0	3.0	5.0	0.0	0.0	0.0		https://gnps.ucsd.edu//ProteoSAFe/result.jsp?task=223e1fa03c954ed7bd881ac803455659&view=cluster_details&protein=12381&show=true	https://gnps.ucsd.edu/ProteoSAFe/result.jsp?view=network_displayer&componentindex=13&task=223e1fa03c954ed7bd881ac803455659&show=true									12381	18	616635		616635	0.0	3.59646e+16	FALSE	12381				1050730000000		HILIC(-)-LC-21M020-_GNPS_20eV_G2_014.mzXML|HILIC(-)-LC-21M020-_GNPS_20eV_G1_009.mzXML|HILIC(-)-LC-21M020-_GNPS_20eV_G1_008.mzXML|HILIC(-)-LC-21M020-_GNPS_20eV_G3_020.mzXML|HILIC(-)-LC-21M020-_GNPS_20eV_G1_001.mzXML
	0	12682	2				G1,G2,G3,G4	176.0	153.0	153.0	301.0	0.0	0.0		https://gnps.ucsd.edu//ProteoSAFe/result.jsp?task=223e1fa03c954ed7bd881ac803455659&view=cluster_details&protein=12682&show=true	https://gnps.ucsd.edu/ProteoSAFe/result.jsp?view=network_displayer&componentindex=2&task=223e1fa03c954ed7bd881ac803455659&show=true									12682	783	965999		965999	0.0	6550178033205610	FALSE	12682				22756600000000		HILIC(-)-LC-21M020-_GNPS_20eV_G1_007.mzXML|HILIC(-)-LC-21M020-GNPS_20ev_PC.mzXML|HILIC(-)-LC-21M020-_GNPS_20eV_G1_003.mzXML|HILIC(-)-LC-21M020-GNPS_20ev_BET.mzXML|HILIC(-)-LC-21M020-_GNPS_20eV_G2_011.mzXML|HILIC(-)-LC-21M020-GNPS_20ev_CH-Cl.mzXML|HILIC(-)-LC-21M020-GNPS_20ev_TMA.mzXML|HILIC(-)-LC-21M020-_GNPS_20eV_G3_018.mzXML|HILIC(-)-LC-21M020-_GNPS_20eV_G2_014.mzXML|HILIC(-)-LC-21M020-_GNPS_20…
	0	145	34				G1,G2,G3	18.0	27.0	12.0	0.0	0.0	0.0		https://gnps.ucsd.edu//ProteoSAFe/result.jsp?task=223e1fa03c954ed7bd881ac803455659&view=cluster_details&protein=145&show=true	https://gnps.ucsd.edu/ProteoSAFe/result.jsp?view=network_displayer&componentindex=34&task=223e1fa03c954ed7bd881ac803455659&show=true									145	57	126005		126005	0.0	8034754385964910	FALSE	145				2809850000000		HILIC(-)-LC-21M020-_GNPS_20eV_G1_007.mzXML|HILIC(-)-LC-21M020-_GNPS_20eV_G2_014.mzXML|HILIC(-)-LC-21M020-_GNPS_20eV_G2_016.mzXML|HILIC(-)-LC-21M020-_GNPS_20eV_G1_003.mzXML|HILIC(-)-LC-21M020-_GNPS_20eV_G3_020.mzXML|HILIC(-)-LC-21M020-_GNPS_20eV_G3_017.mzXML|HILIC(-)-LC-21M020-_GNPS_20eV_G1_005.mzXML|HILIC(-)-LC-21M020-_GNPS_20eV_G2_012.mzXML|HILIC(-)-LC-21M020-_GNPS_20eV_G2_015.mzXML|HILIC(-)-LC-…
	0	11504	8				G2,G3	0.0	6.0	2.0	0.0	0.0	0.0		https://gnps.ucsd.edu//ProteoSAFe/result.jsp?task=223e1fa03c954ed7bd881ac803455659&view=cluster_details&protein=11504&show=true	https://gnps.ucsd.edu/ProteoSAFe/result.jsp?view=network_displayer&componentindex=8&task=223e1fa03c954ed7bd881ac803455659&show=true									11504	8	191002		191002	0.0	1.15473e+16	FALSE	11504				2561430.0		HILIC(-)-LC-21M020-_GNPS_20eV_G2_016.mzXML|HILIC(-)-LC-21M020-_GNPS_20eV_G3_023.mzXML
	0	12091	-1				G1	3.0	0.0	0.0	0.0	0.0	0.0		https://gnps.ucsd.edu//ProteoSAFe/result.jsp?task=223e1fa03c954ed7bd881ac803455659&view=cluster_details&protein=12091&show=true	https://gnps.ucsd.edu/ProteoSAFe/result.jsp?view=network_displayer&componentindex=-1&task=223e1fa03c954ed7bd881ac803455659&show=true									12091	3	448309		448309	0.0	7351233333333330	FALSE	12091				1347940.0		HILIC(-)-LC-21M020-_GNPS_20eV_G1_009.mzXML|HILIC(-)-LC-21M020-_GNPS_20eV_G1_003.mzXML
M-H	0	12503	18	PI_Cer(d18:0/16:0(2OH)); [M-H]- C40H79N1O12P1	Commercial	Thomas Metz	G2,G3	0.0	1.0	7.0	0.0	0.0	0.0	http://gnps.ucsd.edu/ProteoSAFe/gnpslibraryspectrum.jsp?SpectrumID=CCMSLIB00003088370	https://gnps.ucsd.edu//ProteoSAFe/result.jsp?task=223e1fa03c954ed7bd881ac803455659&view=cluster_details&protein=12503&show=true	https://gnps.ucsd.edu/ProteoSAFe/result.jsp?view=network_displayer&componentindex=18&task=223e1fa03c954ed7bd881ac803455659&show=true	nan	HCD; Lumos	LC-ESI	Negative	1	1.00598e+16	765652	1261.35	12503	8	796536	Thomas Metz	796536	0.0	20641125	FALSE	12503	11	nan	CCMSLIB00003088370	1434720.0	nan	HILIC(-)-LC-21M020-_GNPS_20eV_G3_018.mzXML|HILIC(-)-LC-21M020-_GNPS_20eV_G2_012.mzXML|HILIC(-)-LC-21M020-_GNPS_20eV_G3_023.mzXML|HILIC(-)-LC-21M020-_GNPS_20eV_G3_017.mzXML|HILIC(-)-LC-21M020-_GNPS_20eV_G3_021.mzXML
	0	11720	-1				G1,G3	1.0	0.0	2.0	0.0	0.0	0.0		https://gnps.ucsd.edu//ProteoSAFe/result.jsp?task=223e1fa03c954ed7bd881ac803455659&view=cluster_details&protein=11720&show=true	https://gnps.ucsd.edu/ProteoSAFe/result.jsp?view=network_displayer&componentindex=-1&task=223e1fa03c954ed7bd881ac803455659&show=true									11720	3	231037		231037	0.0	3961666666666660	FALSE	11720				767568.0		HILIC(-)-LC-21M020-_GNPS_20eV_G1_007.mzXML|HILIC(-)-LC-21M020-_GNPS_20eV_G3_018.mzXML
	0	11730	9				G1,G2,G3	2.0	5.0	2.0	0.0	0.0	0.0		https://gnps.ucsd.edu//ProteoSAFe/result.jsp?task=223e1fa03c954ed7bd881ac803455659&view=cluster_details&protein=11730&show=true	https://gnps.ucsd.edu/ProteoSAFe/result.jsp?view=network_displayer&componentindex=9&task=223e1fa03c954ed7bd881ac803455659&show=true									11730	9	236083		236083	0.0	2.84692e+16	FALSE	11730				241987.0		HILIC(-)-LC-21M020-_GNPS_20eV_G2_011.mzXML|HILIC(-)-LC-21M020-_GNPS_20eV_G3_023.mzXML|HILIC(-)-LC-21M020-_GNPS_20eV_G1_001.mzXML
M-H	0	11765	14	(2S)-2-(phenylcarbonylamino)pentanedioic acid	commercial	JGI:198080	G1,G2,G3	4.0	7.0	11.0	0.0	0.0	0.0	http://gnps.ucsd.edu/ProteoSAFe/gnpslibraryspectrum.jsp?SpectrumID=CCMSLIB00006691397	https://gnps.ucsd.edu//ProteoSAFe/result.jsp?task=223e1fa03c954ed7bd881ac803455659&view=cluster_details&protein=11765&show=true	https://gnps.ucsd.edu/ProteoSAFe/result.jsp?view=network_displayer&componentindex=14&task=223e1fa03c954ed7bd881ac803455659&show=true	InChI=1S/C12H13NO5/c14-10(15)7-6-9(12(17)18)13-11(16)8-4-2-1-3-5-8/h1-5,9H,6-7H2,(H,13,16)(H,14,15)(H,17,18)/t9-/m0/s1	Orbitrap	LC-ESI	Negative	3	485907	782492	19430.7	11765	22	245213	Trent Northen	245213	0.0	4140281818181810	FALSE	11765	8	O=C(O)CCC(N=C(O)c1ccccc1)C(=O)O	CCMSLIB00006691397	2860770.0	nan	HILIC(-)-LC-21M020-_GNPS_20eV_G1_007.mzXML|HILIC(-)-LC-21M020-_GNPS_20eV_G2_014.mzXML|HILIC(-)-LC-21M020-_GNPS_20eV_G3_020.mzXML|HILIC(-)-LC-21M020-_GNPS_20eV_G2_010.mzXML|HILIC(-)-LC-21M020-_GNPS_20eV_G2_012.mzXML|HILIC(-)-LC-21M020-_GNPS_20eV_G3_019.mzXML|HILIC(-)-LC-21M020-_GNPS_20eV_G3_021.mzXML|HILIC(-)-LC-21M020-_GNPS_20eV_G3_018.mzXML|HILIC(-)-LC-21M020-_GNPS_20eV_G1_006.mzXML
	0	12745	3				G1,G2,G3	9.0	15.0	2.0	0.0	0.0	0.0		https://gnps.ucsd.edu//ProteoSAFe/result.jsp?task=223e1fa03c954ed7bd881ac803455659&view=cluster_details&protein=12745&show=true	https://gnps.ucsd.edu/ProteoSAFe/result.jsp?view=network_displayer&componentindex=3&task=223e1fa03c954ed7bd881ac803455659&show=true									12745	26	965998		965998	0.0	1.27839e+16	FALSE	12745				1102030000000		HILIC(-)-LC-21M020-_GNPS_20eV_G2_014.mzXML|HILIC(-)-LC-21M020-_GNPS_20eV_G3_020.mzXML|HILIC(-)-LC-21M020-_GNPS_20eV_G1_005.mzXML|HILIC(-)-LC-21M020-_GNPS_20eV_G2_011.mzXML|HILIC(-)-LC-21M020-_GNPS_20eV_G1_001.mzXML|HILIC(-)-LC-21M020-_GNPS_20eV_G1_008.mzXML
	0	11630	-1				G1,G3	7.0	0.0	6.0	0.0	0.0	0.0		https://gnps.ucsd.edu//ProteoSAFe/result.jsp?task=223e1fa03c954ed7bd881ac803455659&view=cluster_details&protein=11630&show=true	https://gnps.ucsd.edu/ProteoSAFe/result.jsp?view=network_displayer&componentindex=-1&task=223e1fa03c954ed7bd881ac803455659&show=true									11630	13	197068		197068	0.0	1.03952e+16	FALSE	11630				2233500.0		HILIC(-)-LC-21M020-_GNPS_20eV_G3_017.mzXML|HILIC(-)-LC-21M020-_GNPS_20eV_G1_003.mzXML
	0	12382	-1				G2	0.0	2.0	0.0	0.0	0.0	0.0		https://gnps.ucsd.edu//ProteoSAFe/result.jsp?task=223e1fa03c954ed7bd881ac803455659&view=cluster_details&protein=12382&show=true	https://gnps.ucsd.edu/ProteoSAFe/result.jsp?view=network_displayer&componentindex=-1&task=223e1fa03c954ed7bd881ac803455659&show=true									12382	2	617204		617204	0.0	3924665	FALSE	12382				118431.0		HILIC(-)-LC-21M020-_GNPS_20eV_G2_012.mzXML
	0	13041	-1				G1	4.0	0.0	0.0	0.0	0.0	0.0		https://gnps.ucsd.edu//ProteoSAFe/result.jsp?task=223e1fa03c954ed7bd881ac803455659&view=cluster_details&protein=13041&show=true	https://gnps.ucsd.edu/ProteoSAFe/result.jsp?view=network_displayer&componentindex=-1&task=223e1fa03c954ed7bd881ac803455659&show=true									13041	4	965999		965999	0.0	4169895	FALSE	13041				1479840.0		HILIC(-)-LC-21M020-_GNPS_20eV_G1_006.mzXML
	0	11886	-1				G3	0.0	0.0	2.0	0.0	0.0	0.0		https://gnps.ucsd.edu//ProteoSAFe/result.jsp?task=223e1fa03c954ed7bd881ac803455659&view=cluster_details&protein=11886&show=true	https://gnps.ucsd.edu/ProteoSAFe/result.jsp?view=network_displayer&componentindex=-1&task=223e1fa03c954ed7bd881ac803455659&show=true									11886	2	292104		292104	0.0	3.79511e+16	FALSE	11886				552910.0		HILIC(-)-LC-21M020-_GNPS_20eV_G3_018.mzXML
	0	11905	-1				G1,G2,G3	9.0	16.0	13.0	0.0	0.0	0.0		https://gnps.ucsd.edu//ProteoSAFe/result.jsp?task=223e1fa03c954ed7bd881ac803455659&view=cluster_details&protein=11905&show=true	https://gnps.ucsd.edu/ProteoSAFe/result.jsp?view=network_displayer&componentindex=-1&task=223e1fa03c954ed7bd881ac803455659&show=true									11905	38	298141		298141	0.0	1.95979e+16	FALSE	11905				8961510.0		HILIC(-)-LC-21M020-_GNPS_20eV_G1_007.mzXML|HILIC(-)-LC-21M020-_GNPS_20eV_G2_014.mzXML|HILIC(-)-LC-21M020-_GNPS_20eV_G1_003.mzXML|HILIC(-)-LC-21M020-_GNPS_20eV_G3_020.mzXML|HILIC(-)-LC-21M020-_GNPS_20eV_G3_017.mzXML|HILIC(-)-LC-21M020-_GNPS_20eV_G2_011.mzXML|HILIC(-)-LC-21M020-_GNPS_20eV_G2_012.mzXML|HILIC(-)-LC-21M020-_GNPS_20eV_G3_019.mzXML|HILIC(-)-LC-21M020-_GNPS_20eV_G3_021.mzXML|HILIC(-)-LC-…
	0	12717	2				G1,G2,G3	14.0	16.0	6.0	0.0	0.0	0.0		https://gnps.ucsd.edu//ProteoSAFe/result.jsp?task=223e1fa03c954ed7bd881ac803455659&view=cluster_details&protein=12717&show=true	https://gnps.ucsd.edu/ProteoSAFe/result.jsp?view=network_displayer&componentindex=2&task=223e1fa03c954ed7bd881ac803455659&show=true									12717	36	965998		965998	0.0	3331158611111110	FALSE	12717				150060000000		HILIC(-)-LC-21M020-_GNPS_20eV_G2_014.mzXML|HILIC(-)-LC-21M020-_GNPS_20eV_G1_009.mzXML|HILIC(-)-LC-21M020-_GNPS_20eV_G3_020.mzXML|HILIC(-)-LC-21M020-_GNPS_20eV_G2_012.mzXML|HILIC(-)-LC-21M020-_GNPS_20eV_G3_019.mzXML|HILIC(-)-LC-21M020-_GNPS_20eV_G3_021.mzXML|HILIC(-)-LC-21M020-_GNPS_20eV_G2_013.mzXML|HILIC(-)-LC-21M020-_GNPS_20eV_G1_008.mzXML
	0	11474	-1				G2	0.0	2.0	0.0	0.0	0.0	0.0		https://gnps.ucsd.edu//ProteoSAFe/result.jsp?task=223e1fa03c954ed7bd881ac803455659&view=cluster_details&protein=11474&show=true	https://gnps.ucsd.edu/ProteoSAFe/result.jsp?view=network_displayer&componentindex=-1&task=223e1fa03c954ed7bd881ac803455659&show=true									11474	2	180054		180054	0.0	6.3639e+16	FALSE	11474				790363.0		HILIC(-)-LC-21M020-_GNPS_20eV_G2_010.mzXML
	0	13718	-1				G3	0.0	0.0	5.0	0.0	0.0	0.0		https://gnps.ucsd.edu//ProteoSAFe/result.jsp?task=223e1fa03c954ed7bd881ac803455659&view=cluster_details&protein=13718&show=true	https://gnps.ucsd.edu/ProteoSAFe/result.jsp?view=network_displayer&componentindex=-1&task=223e1fa03c954ed7bd881ac803455659&show=true									13718	5	965999		965999	0.0	4220942	FALSE	13718				2043210.0		HILIC(-)-LC-21M020-_GNPS_20eV_G3_018.mzXML
	0	12651	1				G1,G2,G3	11.0	13.0	24.0	0.0	0.0	0.0		https://gnps.ucsd.edu//ProteoSAFe/result.jsp?task=223e1fa03c954ed7bd881ac803455659&view=cluster_details&protein=12651&show=true	https://gnps.ucsd.edu/ProteoSAFe/result.jsp?view=network_displayer&componentindex=1&task=223e1fa03c954ed7bd881ac803455659&show=true									12651	48	865259		865259	0.0	5281260833333330	FALSE	12651				9360960.0		HILIC(-)-LC-21M020-_GNPS_20eV_G3_018.mzXML|HILIC(-)-LC-21M020-_GNPS_20eV_G2_015.mzXML|HILIC(-)-LC-21M020-_GNPS_20eV_G1_005.mzXML|HILIC(-)-LC-21M020-_GNPS_20eV_G3_017.mzXML
M-H	0	11870	41	L-Cystine - 40.0 eV	Isolated	Data Collector	G2,G3	0.0	7.0	3.0	0.0	0.0	0.0	http://gnps.ucsd.edu/ProteoSAFe/gnpslibraryspectrum.jsp?SpectrumID=CCMSLIB00006117804	https://gnps.ucsd.edu//ProteoSAFe/result.jsp?task=223e1fa03c954ed7bd881ac803455659&view=cluster_details&protein=11870&show=true	https://gnps.ucsd.edu/ProteoSAFe/result.jsp?view=network_displayer&componentindex=41&task=223e1fa03c954ed7bd881ac803455659&show=true	InChI=1S/C6H12N2O4S2/c7-3(5(9)10)1-13-14-2-4(8)6(11)12/h3-4H,1-2,7-8H2,(H,9,10)(H,11,12)/t3-,4-/m0/s1	Orbitrap	ESI	Negative	1	420104	864083	175764.0	11870	10	281027	PI	281027	0.0	4194198	FALSE	11870	6	C([C@@H](C(=O)O)N)SSC[C@@H](C(=O)O)N	CCMSLIB00006117804	438770.0	nan	HILIC(-)-LC-21M020-_GNPS_20eV_G2_010.mzXML|HILIC(-)-LC-21M020-_GNPS_20eV_G2_012.mzXML|HILIC(-)-LC-21M020-_GNPS_20eV_G3_020.mzXML|HILIC(-)-LC-21M020-_GNPS_20eV_G2_014.mzXML
	0	12819	23				G2	0.0	30.0	0.0	0.0	0.0	0.0		https://gnps.ucsd.edu//ProteoSAFe/result.jsp?task=223e1fa03c954ed7bd881ac803455659&view=cluster_details&protein=12819&show=true	https://gnps.ucsd.edu/ProteoSAFe/result.jsp?view=network_displayer&componentindex=23&task=223e1fa03c954ed7bd881ac803455659&show=true									12819	30	965998		965998	0.0	2.03592e+16	FALSE	12819				1376310000000		HILIC(-)-LC-21M020-_GNPS_20eV_G2_014.mzXML|HILIC(-)-LC-21M020-_GNPS_20eV_G2_013.mzXML|HILIC(-)-LC-21M020-_GNPS_20eV_G2_012.mzXML
	0	12120	-1				G1,G2,G3	1.0	3.0	2.0	0.0	0.0	0.0		https://gnps.ucsd.edu//ProteoSAFe/result.jsp?task=223e1fa03c954ed7bd881ac803455659&view=cluster_details&protein=12120&show=true	https://gnps.ucsd.edu/ProteoSAFe/result.jsp?view=network_displayer&componentindex=-1&task=223e1fa03c954ed7bd881ac803455659&show=true									12120	6	464302		464302	0.0	1.70536e+16	FALSE	12120				2956700.0		HILIC(-)-LC-21M020-_GNPS_20eV_G1_009.mzXML|HILIC(-)-LC-21M020-_GNPS_20eV_G3_023.mzXML|HILIC(-)-LC-21M020-_GNPS_20eV_G2_015.mzXML
	0	11817	-1				G3	0.0	0.0	3.0	0.0	0.0	0.0		https://gnps.ucsd.edu//ProteoSAFe/result.jsp?task=223e1fa03c954ed7bd881ac803455659&view=cluster_details&protein=11817&show=true	https://gnps.ucsd.edu/ProteoSAFe/result.jsp?view=network_displayer&componentindex=-1&task=223e1fa03c954ed7bd881ac803455659&show=true									11817	3	257066		257066	0.0	1.60713e+16	FALSE	11817				111250.0		HILIC(-)-LC-21M020-_GNPS_20eV_G3_019.mzXML
	0	11663	-1				G1,G2,G3	11.0	5.0	4.0	0.0	0.0	0.0		https://gnps.ucsd.edu//ProteoSAFe/result.jsp?task=223e1fa03c954ed7bd881ac803455659&view=cluster_details&protein=11663&show=true	https://gnps.ucsd.edu/ProteoSAFe/result.jsp?view=network_displayer&componentindex=-1&task=223e1fa03c954ed7bd881ac803455659&show=true									11663	20	210617		210617	0.0	22940285	FALSE	11663				609564.0		HILIC(-)-LC-21M020-_GNPS_20eV_G2_013.mzXML|HILIC(-)-LC-21M020-_GNPS_20eV_G1_009.mzXML|HILIC(-)-LC-21M020-_GNPS_20eV_G3_023.mzXML|HILIC(-)-LC-21M020-_GNPS_20eV_G3_017.mzXML
	0	12447	-1				G2	0.0	8.0	0.0	0.0	0.0	0.0		https://gnps.ucsd.edu//ProteoSAFe/result.jsp?task=223e1fa03c954ed7bd881ac803455659&view=cluster_details&protein=12447&show=true	https://gnps.ucsd.edu/ProteoSAFe/result.jsp?view=network_displayer&componentindex=-1&task=223e1fa03c954ed7bd881ac803455659&show=true									12447	8	715314		715314	0.0	471430125	FALSE	12447				369755.0		HILIC(-)-LC-21M020-_GNPS_20eV_G2_012.mzXML
[M+Na]+	0	12315	1	[(2R,3R,4S,5R,6S)-3-hydroxy-2-(hydroxymethyl)-5,6-bis[(3,4,5-trihydroxybenzoyl)oxy]oxan-4-yl] 3,4,5-trihydroxybenzoate	isolated	MoNA:VF-NPL-QEHF018791	G2,G3	0.0	9.0	15.0	0.0	0.0	0.0	http://gnps.ucsd.edu/ProteoSAFe/gnpslibraryspectrum.jsp?SpectrumID=CCMSLIB00004709854	https://gnps.ucsd.edu//ProteoSAFe/result.jsp?task=223e1fa03c954ed7bd881ac803455659&view=cluster_details&protein=12315&show=true	https://gnps.ucsd.edu/ProteoSAFe/result.jsp?view=network_displayer&componentindex=1&task=223e1fa03c954ed7bd881ac803455659&show=true	InChI=1S/C27H24O18/c28-7-17-21(38)22(43-24(39)8-1-11(29)18(35)12(30)2-8)23(44-25(40)9-3-13(31)19(36)14(32)4-9)27(42-17)45-26(41)10-5-15(33)20(37)16(34)6-10/h1-6,17,21-23,27-38H,7H2/t17-,21-,22+,23-,27+/m1/s1	ESI-QFT	nan	positive	3	90912	8179350000000000	137937.0	12315	24	568173	MoNA	568173	0.0	434727875	FALSE	12315	7	O=C(O[C@@H]1O[C@H](CO)[C@@H](O)[C@H](OC(=O)c2cc(O)c(O)c(O)c2)[C@H]1OC(=O)c1cc(O)c(O)c(O)c1)c1cc(O)c(O)c(O)c1	CCMSLIB00004709854	1305350.0	nan	HILIC(-)-LC-21M020-_GNPS_20eV_G3_018.mzXML|HILIC(-)-LC-21M020-_GNPS_20eV_G2_015.mzXML|HILIC(-)-LC-21M020-_GNPS_20eV_G3_017.mzXML
	0	11685	14				G1,G2,G3	23.0	10.0	45.0	0.0	0.0	0.0		https://gnps.ucsd.edu//ProteoSAFe/result.jsp?task=223e1fa03c954ed7bd881ac803455659&view=cluster_details&protein=11685&show=true	https://gnps.ucsd.edu/ProteoSAFe/result.jsp?view=network_displayer&componentindex=14&task=223e1fa03c954ed7bd881ac803455659&show=true									11685	78	217197		217197	0.0	3.74062e+16	FALSE	11685				7401130.0		HILIC(-)-LC-21M020-_GNPS_20eV_G1_007.mzXML|HILIC(-)-LC-21M020-_GNPS_20eV_G2_014.mzXML|HILIC(-)-LC-21M020-_GNPS_20eV_G3_018.mzXML|HILIC(-)-LC-21M020-_GNPS_20eV_G3_020.mzXML|HILIC(-)-LC-21M020-_GNPS_20eV_G3_017.mzXML|HILIC(-)-LC-21M020-_GNPS_20eV_G1_005.mzXML|HILIC(-)-LC-21M020-_GNPS_20eV_G2_012.mzXML|HILIC(-)-LC-21M020-_GNPS_20eV_G3_019.mzXML|HILIC(-)-LC-21M020-_GNPS_20eV_G3_021.mzXML|HILIC(-)-LC-…
	0	12093	-1				G3	0.0	0.0	2.0	0.0	0.0	0.0		https://gnps.ucsd.edu//ProteoSAFe/result.jsp?task=223e1fa03c954ed7bd881ac803455659&view=cluster_details&protein=12093&show=true	https://gnps.ucsd.edu/ProteoSAFe/result.jsp?view=network_displayer&componentindex=-1&task=223e1fa03c954ed7bd881ac803455659&show=true									12093	2	448309		448309	0.0	74947	FALSE	12093				454336.0		HILIC(-)-LC-21M020-_GNPS_20eV_G3_019.mzXML|HILIC(-)-LC-21M020-_GNPS_20eV_G3_023.mzXML
	0	12791	-1				G2	0.0	12.0	0.0	0.0	0.0	0.0		https://gnps.ucsd.edu//ProteoSAFe/result.jsp?task=223e1fa03c954ed7bd881ac803455659&view=cluster_details&protein=12791&show=true	https://gnps.ucsd.edu/ProteoSAFe/result.jsp?view=network_displayer&componentindex=-1&task=223e1fa03c954ed7bd881ac803455659&show=true									12791	12	965998		965998	0.0	1.55372e+16	FALSE	12791				3961510.0		HILIC(-)-LC-21M020-_GNPS_20eV_G2_014.mzXML|HILIC(-)-LC-21M020-_GNPS_20eV_G2_011.mzXML
	0	12947	2				G1,G2,G3	1.0	10.0	46.0	0.0	0.0	0.0		https://gnps.ucsd.edu//ProteoSAFe/result.jsp?task=223e1fa03c954ed7bd881ac803455659&view=cluster_details&protein=12947&show=true	https://gnps.ucsd.edu/ProteoSAFe/result.jsp?view=network_displayer&componentindex=2&task=223e1fa03c954ed7bd881ac803455659&show=true									12947	57	965999		965999	0.0	6441196666666660	FALSE	12947				1919280000000		HILIC(-)-LC-21M020-_GNPS_20eV_G3_018.mzXML|HILIC(-)-LC-21M020-_GNPS_20eV_G2_016.mzXML|HILIC(-)-LC-21M020-_GNPS_20eV_G3_017.mzXML|HILIC(-)-LC-21M020-_GNPS_20eV_G3_022.mzXML|HILIC(-)-LC-21M020-_GNPS_20eV_G3_019.mzXML|HILIC(-)-LC-21M020-_GNPS_20eV_G2_010.mzXML|HILIC(-)-LC-21M020-_GNPS_20eV_G2_013.mzXML|HILIC(-)-LC-21M020-_GNPS_20eV_G1_006.mzXML
	0	11745	6				G2,G3	0.0	2.0	1.0	0.0	0.0	0.0		https://gnps.ucsd.edu//ProteoSAFe/result.jsp?task=223e1fa03c954ed7bd881ac803455659&view=cluster_details&protein=11745&show=true	https://gnps.ucsd.edu/ProteoSAFe/result.jsp?view=network_displayer&componentindex=6&task=223e1fa03c954ed7bd881ac803455659&show=true									11745	3	476545		238772	0.0	5799033333333330	FALSE	11745				684274.0		HILIC(-)-LC-21M020-_GNPS_20eV_G2_010.mzXML|HILIC(-)-LC-21M020-_GNPS_20eV_G3_023.mzXML
	0	12050	30				G1,G2,G3	9.0	13.0	5.0	0.0	0.0	0.0		https://gnps.ucsd.edu//ProteoSAFe/result.jsp?task=223e1fa03c954ed7bd881ac803455659&view=cluster_details&protein=12050&show=true	https://gnps.ucsd.edu/ProteoSAFe/result.jsp?view=network_displayer&componentindex=30&task=223e1fa03c954ed7bd881ac803455659&show=true									12050	27	415282		415282	0.0	1.35802e+16	FALSE	12050				4688170.0		HILIC(-)-LC-21M020-_GNPS_20eV_G1_007.mzXML|HILIC(-)-LC-21M020-_GNPS_20eV_G2_016.mzXML|HILIC(-)-LC-21M020-_GNPS_20eV_G1_009.mzXML|HILIC(-)-LC-21M020-_GNPS_20eV_G3_017.mzXML|HILIC(-)-LC-21M020-_GNPS_20eV_G1_005.mzXML|HILIC(-)-LC-21M020-_GNPS_20eV_G2_012.mzXML|HILIC(-)-LC-21M020-_GNPS_20eV_G2_015.mzXML|HILIC(-)-LC-21M020-_GNPS_20eV_G1_001.mzXML|HILIC(-)-LC-21M020-_GNPS_20eV_G3_018.mzXML|HILIC(-)-LC-…
	0	12702	20				G3	0.0	0.0	3.0	0.0	0.0	0.0		https://gnps.ucsd.edu//ProteoSAFe/result.jsp?task=223e1fa03c954ed7bd881ac803455659&view=cluster_details&protein=12702&show=true	https://gnps.ucsd.edu/ProteoSAFe/result.jsp?view=network_displayer&componentindex=20&task=223e1fa03c954ed7bd881ac803455659&show=true									12702	3	965998		965998	0.0	2.19386e+16	FALSE	12702				330237.0		HILIC(-)-LC-21M020-_GNPS_20eV_G3_021.mzXML
	0	12097	1				G1,G2,G3	7.0	2.0	3.0	0.0	0.0	0.0		https://gnps.ucsd.edu//ProteoSAFe/result.jsp?task=223e1fa03c954ed7bd881ac803455659&view=cluster_details&protein=12097&show=true	https://gnps.ucsd.edu/ProteoSAFe/result.jsp?view=network_displayer&componentindex=1&task=223e1fa03c954ed7bd881ac803455659&show=true									12097	12	451123		451123	0.0	3330566666666660	FALSE	12097				1596230.0		HILIC(-)-LC-21M020-_GNPS_20eV_G2_015.mzXML|HILIC(-)-LC-21M020-_GNPS_20eV_G1_005.mzXML|HILIC(-)-LC-21M020-_GNPS_20eV_G3_017.mzXML
	0	11786	-1				G1,G3	1.0	0.0	10.0	0.0	0.0	0.0		https://gnps.ucsd.edu//ProteoSAFe/result.jsp?task=223e1fa03c954ed7bd881ac803455659&view=cluster_details&protein=11786&show=true	https://gnps.ucsd.edu/ProteoSAFe/result.jsp?view=network_displayer&componentindex=-1&task=223e1fa03c954ed7bd881ac803455659&show=true									11786	11	252147		252147	0.0	4.12623e+16	FALSE	11786				1157310.0		HILIC(-)-LC-21M020-_GNPS_20eV_G1_007.mzXML|HILIC(-)-LC-21M020-_GNPS_20eV_G3_018.mzXML|HILIC(-)-LC-21M020-_GNPS_20eV_G3_019.mzXML|HILIC(-)-LC-21M020-_GNPS_20eV_G3_017.mzXML
	0	12451	-1				G3	0.0	0.0	4.0	0.0	0.0	0.0		https://gnps.ucsd.edu//ProteoSAFe/result.jsp?task=223e1fa03c954ed7bd881ac803455659&view=cluster_details&protein=12451&show=true	https://gnps.ucsd.edu/ProteoSAFe/result.jsp?view=network_displayer&componentindex=-1&task=223e1fa03c954ed7bd881ac803455659&show=true									12451	4	721469		721469	0.0	1549455	FALSE	12451				214695.0		HILIC(-)-LC-21M020-_GNPS_20eV_G3_021.mzXML
	0	11485	8				G1,G2,G3	22.0	1.0	7.0	0.0	0.0	0.0		https://gnps.ucsd.edu//ProteoSAFe/result.jsp?task=223e1fa03c954ed7bd881ac803455659&view=cluster_details&protein=11485&show=true	https://gnps.ucsd.edu/ProteoSAFe/result.jsp?view=network_displayer&componentindex=8&task=223e1fa03c954ed7bd881ac803455659&show=true									11485	30	187.02		187.02	0.0	3112805333333330	FALSE	11485				2624610.0		HILIC(-)-LC-21M020-_GNPS_20eV_G1_007.mzXML|HILIC(-)-LC-21M020-_GNPS_20eV_G2_014.mzXML|HILIC(-)-LC-21M020-_GNPS_20eV_G3_017.mzXML|HILIC(-)-LC-21M020-_GNPS_20eV_G1_005.mzXML|HILIC(-)-LC-21M020-_GNPS_20eV_G3_019.mzXML|HILIC(-)-LC-21M020-_GNPS_20eV_G3_021.mzXML|HILIC(-)-LC-21M020-_GNPS_20eV_G1_001.mzXML|HILIC(-)-LC-21M020-_GNPS_20eV_G3_018.mzXML|HILIC(-)-LC-21M020-_GNPS_20eV_G1_008.mzXML|HILIC(-)-LC-…
	0	13799	-1				G3	0.0	0.0	3.0	0.0	0.0	0.0		https://gnps.ucsd.edu//ProteoSAFe/result.jsp?task=223e1fa03c954ed7bd881ac803455659&view=cluster_details&protein=13799&show=true	https://gnps.ucsd.edu/ProteoSAFe/result.jsp?view=network_displayer&componentindex=-1&task=223e1fa03c954ed7bd881ac803455659&show=true									13799	3	965999		965999	0.0	377781	FALSE	13799				1211220.0		HILIC(-)-LC-21M020-_GNPS_20eV_G3_017.mzXML
	0	11866	-1				G1,G3	1.0	0.0	1.0	0.0	0.0	0.0		https://gnps.ucsd.edu//ProteoSAFe/result.jsp?task=223e1fa03c954ed7bd881ac803455659&view=cluster_details&protein=11866&show=true	https://gnps.ucsd.edu/ProteoSAFe/result.jsp?view=network_displayer&componentindex=-1&task=223e1fa03c954ed7bd881ac803455659&show=true									11866	2	277156		277156	0.0	1402725	FALSE	11866				70283.3		HILIC(-)-LC-21M020-_GNPS_20eV_G1_007.mzXML|HILIC(-)-LC-21M020-_GNPS_20eV_G3_018.mzXML
	0	11703	12				G1,G3,G4	2.0	0.0	1.0	4.0	0.0	0.0		https://gnps.ucsd.edu//ProteoSAFe/result.jsp?task=223e1fa03c954ed7bd881ac803455659&view=cluster_details&protein=11703&show=true	https://gnps.ucsd.edu/ProteoSAFe/result.jsp?view=network_displayer&componentindex=12&task=223e1fa03c954ed7bd881ac803455659&show=true									11703	7	223029		223029	0.0	2.66234e+16	FALSE	11703				401898.0		HILIC(-)-LC-21M020-_GNPS_20eV_G1_006.mzXML|HILIC(-)-LC-21M020-_GNPS_20eV_G3_019.mzXML|HILIC(-)-LC-21M020-GNPS_20ev_PC.mzXML|HILIC(-)-LC-21M020-_GNPS_20eV_G1_001.mzXML
M-H	0	128	-1	Orsellinic acid	Isolated	Damien OLIVIER	G1,G2,G3	4.0	2.0	4.0	0.0	0.0	0.0	http://gnps.ucsd.edu/ProteoSAFe/gnpslibraryspectrum.jsp?SpectrumID=CCMSLIB00004751330	https://gnps.ucsd.edu//ProteoSAFe/result.jsp?task=223e1fa03c954ed7bd881ac803455659&view=cluster_details&protein=128&show=true	https://gnps.ucsd.edu/ProteoSAFe/result.jsp?view=network_displayer&componentindex=-1&task=223e1fa03c954ed7bd881ac803455659&show=true	InChI=1S/C8H8O4/c1-4-2-5(9)3-6(10)7(4)8(11)12/h2-3,9-10H,1H3,(H,11,12)	qTof	LC-ESI	Negative	3	45.01	8986379999999990	269466.0	128	10	122024	Joel BOUSTIE Pierre LE POGAM	122024	0.0	1141105	FALSE	128	7	CC1=CC(=CC(=C1C(=O)O)O)O	CCMSLIB00004751330	408259.0	nan	HILIC(-)-LC-21M020-_GNPS_20eV_G1_007.mzXML|HILIC(-)-LC-21M020-_GNPS_20eV_G3_018.mzXML|HILIC(-)-LC-21M020-_GNPS_20eV_G3_019.mzXML|HILIC(-)-LC-21M020-_GNPS_20eV_G2_010.mzXML|HILIC(-)-LC-21M020-_GNPS_20eV_G1_003.mzXML
M+H	0	11410	-1	Spectral Match to 2-Propylbenzimidazole from NIST14	Isolated	Data deposited by mjmeehan	G1,G2,G3	9.0	3.0	1.0	0.0	0.0	0.0	http://gnps.ucsd.edu/ProteoSAFe/gnpslibraryspectrum.jsp?SpectrumID=CCMSLIB00003139423	https://gnps.ucsd.edu//ProteoSAFe/result.jsp?task=223e1fa03c954ed7bd881ac803455659&view=cluster_details&protein=11410&show=true	https://gnps.ucsd.edu/ProteoSAFe/result.jsp?view=network_displayer&componentindex=-1&task=223e1fa03c954ed7bd881ac803455659&show=true	InChI=1S/C10H12N2/c1-2-5-10-11-8-6-3-4-7-9(8)12-10/h3-4,6-7H,2,5H2,1H3,(H,11,12)	qTof	ESI	Positive	3	1063	799561	6598.29	11410	13	160.04	Data from Kim Prather	160.04	0.0	1796866923076920	FALSE	11410	6	CCCC1=NC2=CC=CC=C2N1	CCMSLIB00003139423	1076980.0	nan	HILIC(-)-LC-21M020-_GNPS_20eV_G2_014.mzXML|HILIC(-)-LC-21M020-_GNPS_20eV_G3_023.mzXML|HILIC(-)-LC-21M020-_GNPS_20eV_G1_003.mzXML|HILIC(-)-LC-21M020-_GNPS_20eV_G1_006.mzXML
	0	12115	-1				G2	0.0	4.0	0.0	0.0	0.0	0.0		https://gnps.ucsd.edu//ProteoSAFe/result.jsp?task=223e1fa03c954ed7bd881ac803455659&view=cluster_details&protein=12115&show=true	https://gnps.ucsd.edu/ProteoSAFe/result.jsp?view=network_displayer&componentindex=-1&task=223e1fa03c954ed7bd881ac803455659&show=true									12115	4	464146		464146	0.0	2244755	FALSE	12115				149977.0		HILIC(-)-LC-21M020-_GNPS_20eV_G2_011.mzXML
M-H	0	11370	8	Isoevernic acid	Isolated	Damien OLIVIER	G1,G2,G3	13.0	20.0	26.0	0.0	0.0	0.0	http://gnps.ucsd.edu/ProteoSAFe/gnpslibraryspectrum.jsp?SpectrumID=CCMSLIB00004751232	https://gnps.ucsd.edu//ProteoSAFe/result.jsp?task=223e1fa03c954ed7bd881ac803455659&view=cluster_details&protein=11370&show=true	https://gnps.ucsd.edu/ProteoSAFe/result.jsp?view=network_displayer&componentindex=8&task=223e1fa03c954ed7bd881ac803455659&show=true	InChI=1S/C9H10O4/c1-5-3-6(10)4-7(13-2)8(5)9(11)12/h3-4,10H,1-2H3,(H,11,12)	qTof	LC-ESI	Negative	3	42042	789255	232213.0	11370	59	139007	Joel BOUSTIE Pierre LE POGAM	139007	0.0	1.72887e+16	FALSE	11370	9	O=C(O)C1=C(C)C=C(O)C=C1OC	CCMSLIB00004751232	2000750000000	nan	HILIC(-)-LC-21M020-_GNPS_20eV_G1_007.mzXML|HILIC(-)-LC-21M020-_GNPS_20eV_G2_016.mzXML|HILIC(-)-LC-21M020-_GNPS_20eV_G3_017.mzXML|HILIC(-)-LC-21M020-_GNPS_20eV_G1_005.mzXML|HILIC(-)-LC-21M020-_GNPS_20eV_G2_011.mzXML|HILIC(-)-LC-21M020-_GNPS_20eV_G1_001.mzXML|HILIC(-)-LC-21M020-_GNPS_20eV_G2_010.mzXML|HILIC(-)-LC-21M020-_GNPS_20eV_G3_023.mzXML
	0	12222	19				G1,G2,G3	31.0	52.0	30.0	0.0	0.0	0.0		https://gnps.ucsd.edu//ProteoSAFe/result.jsp?task=223e1fa03c954ed7bd881ac803455659&view=cluster_details&protein=12222&show=true	https://gnps.ucsd.edu/ProteoSAFe/result.jsp?view=network_displayer&componentindex=19&task=223e1fa03c954ed7bd881ac803455659&show=true									12222	113	493558		493558	0.0	863020796460177	FALSE	12222				7115560000000		HILIC(-)-LC-21M020-_GNPS_20eV_G1_007.mzXML|HILIC(-)-LC-21M020-_GNPS_20eV_G2_014.mzXML|HILIC(-)-LC-21M020-_GNPS_20eV_G3_018.mzXML|HILIC(-)-LC-21M020-_GNPS_20eV_G1_009.mzXML|HILIC(-)-LC-21M020-_GNPS_20eV_G3_017.mzXML|HILIC(-)-LC-21M020-_GNPS_20eV_G1_005.mzXML|HILIC(-)-LC-21M020-_GNPS_20eV_G2_012.mzXML|HILIC(-)-LC-21M020-_GNPS_20eV_G3_019.mzXML|HILIC(-)-LC-21M020-_GNPS_20eV_G2_015.mzXML|HILIC(-)-LC-…
[M-H]-	0	12369	7	(4aS,6aR,6bR,10S,12aR)-1,2,6b,9,9,12a-hexamethyl-10-[(2R,3R,4S,5S,6R)-3,4,5-trihydroxy-6-(hydroxymethyl)oxan-2-yl]oxy-2,3,4,5,6,6a,7,8,8a,10,11,12,13,14b-tetradecahydro-1H-picene-4a,6a-dicarboxylic acid	isolated	MoNA:VF-NPL-QEHF015949	G1,G3	1.0	0.0	2.0	0.0	0.0	0.0	http://gnps.ucsd.edu/ProteoSAFe/gnpslibraryspectrum.jsp?SpectrumID=CCMSLIB00004707012	https://gnps.ucsd.edu//ProteoSAFe/result.jsp?task=223e1fa03c954ed7bd881ac803455659&view=cluster_details&protein=12369&show=true	https://gnps.ucsd.edu/ProteoSAFe/result.jsp?view=network_displayer&componentindex=7&task=223e1fa03c954ed7bd881ac803455659&show=true	InChI=1S/C36H56O10/c1-18-9-14-35(30(41)42)15-16-36(31(43)44)20(25(35)19(18)2)7-8-23-33(5)12-11-24(32(3,4)22(33)10-13-34(23,36)6)46-29-28(40)27(39)26(38)21(17-37)45-29/h7,18-19,21-29,37-40H,8-17H2,1-6H3,(H,41,42)(H,43,44)/t18?,19?,21-,22?,23?,24+,25?,26-,27+,28-,29+,33+,34-,35+,36-/m1/s1	ESI-QFT	nan	negative	3	5.5054e+16	763383	85041.3	12369	3	592326	MoNA	592326	0.0	7502266666666660	FALSE	12369	7	CC1CC[C@]2(C(=O)O)CC[C@]3(C(=O)O)C(=CCC4[C@@]5(C)CC[C@H](O[C@@H]6O[C@H](CO)[C@@H](O)[C@H](O)[C@H]6O)C(C)(C)C5CC[C@]43C)C2C1C	CCMSLIB00004707012	1404830.0	nan	HILIC(-)-LC-21M020-_GNPS_20eV_G3_023.mzXML|HILIC(-)-LC-21M020-_GNPS_20eV_G1_001.mzXML
	0	11890	-1				G2	0.0	2.0	0.0	0.0	0.0	0.0		https://gnps.ucsd.edu//ProteoSAFe/result.jsp?task=223e1fa03c954ed7bd881ac803455659&view=cluster_details&protein=11890&show=true	https://gnps.ucsd.edu/ProteoSAFe/result.jsp?view=network_displayer&componentindex=-1&task=223e1fa03c954ed7bd881ac803455659&show=true									11890	2	294101		294101	0.0	1948765	FALSE	11890				130498.0		HILIC(-)-LC-21M020-_GNPS_20eV_G2_013.mzXML
	0	13700	-1				G3	0.0	0.0	2.0	0.0	0.0	0.0		https://gnps.ucsd.edu//ProteoSAFe/result.jsp?task=223e1fa03c954ed7bd881ac803455659&view=cluster_details&protein=13700&show=true	https://gnps.ucsd.edu/ProteoSAFe/result.jsp?view=network_displayer&componentindex=-1&task=223e1fa03c954ed7bd881ac803455659&show=true									13700	2	965999		965999	0.0	357562	FALSE	13700				844621.0		HILIC(-)-LC-21M020-_GNPS_20eV_G3_018.mzXML
	0	12499	-1				G1	2.0	0.0	0.0	0.0	0.0	0.0		https://gnps.ucsd.edu//ProteoSAFe/result.jsp?task=223e1fa03c954ed7bd881ac803455659&view=cluster_details&protein=12499&show=true	https://gnps.ucsd.edu/ProteoSAFe/result.jsp?view=network_displayer&componentindex=-1&task=223e1fa03c954ed7bd881ac803455659&show=true									12499	2	794516		794516	0.0	501315	FALSE	12499				818334.0		HILIC(-)-LC-21M020-_GNPS_20eV_G1_007.mzXML
M-H	0	12552	-1	[M+Oac] - PC(16:0_18:1) - (2-{[3-(hexadecanoyloxy)-2-[octadec-9-enoyloxy]propyl phosphono]oxy}ethyl)trimethylazanium	Lysate	UMR CNRS 8038 Universite de Paris	G4	0.0	0.0	0.0	18.0	0.0	0.0	http://gnps.ucsd.edu/ProteoSAFe/gnpslibraryspectrum.jsp?SpectrumID=CCMSLIB00005724156	https://gnps.ucsd.edu//ProteoSAFe/result.jsp?task=223e1fa03c954ed7bd881ac803455659&view=cluster_details&protein=12552&show=true	https://gnps.ucsd.edu/ProteoSAFe/result.jsp?view=network_displayer&componentindex=-1&task=223e1fa03c954ed7bd881ac803455659&show=true	InChI=1S/C42H82NO8P/c1-6-8-10-12-14-16-18-20-21-23-25-27-29-31-33-35-42(45)51-40(39-50-52(46,47)49-37-36-43(3,4)5)38-48-41(44)34-32-30-28-26-24-22-19-17-15-13-11-9-7-2/h20-21,40H,6-19,22-39H2,1-5H3/b21-20-/t40-/m1/s1	qTof	LC-ESI	Negative	3	142581	798715	17417.8	12552	18	804332	N Auzeil	804332	0.0	5.70904e+16	FALSE	12552	13	[H][C@@](COC(=O)CCCCCCCCCCCCCCC)(COP([O-])(=O)OCC[N+](C)(C)C)OC(=O)CCCCCCC\\C=C/CCCCCCCC	CCMSLIB00005724156	1907600.0	nan	HILIC(-)-LC-21M020-GNPS_20ev_PC.mzXML
[M-H]-	0	12292	1	[(2S,3S,4R,5R)-4-hydroxy-2,5-bis(hydroxymethyl)-2-[(2R,3R,4S,5S,6R)-3,4,5-trihydroxy-6-(hydroxymethyl)oxan-2-yl]oxyoxolan-3-yl] (E)-3-(4-hydroxy-3-methoxyphenyl)prop-2-enoate	isolated	MoNA:VF-NPL-QEHF013402	G2	0.0	2.0	0.0	0.0	0.0	0.0	http://gnps.ucsd.edu/ProteoSAFe/gnpslibraryspectrum.jsp?SpectrumID=CCMSLIB00004704465	https://gnps.ucsd.edu//ProteoSAFe/result.jsp?task=223e1fa03c954ed7bd881ac803455659&view=cluster_details&protein=12292&show=true	https://gnps.ucsd.edu/ProteoSAFe/result.jsp?view=network_displayer&componentindex=1&task=223e1fa03c954ed7bd881ac803455659&show=true	InChI=1S/C22H30O14/c1-32-12-6-10(2-4-11(12)26)3-5-15(27)34-20-17(29)14(8-24)35-22(20,9-25)36-21-19(31)18(30)16(28)13(7-23)33-21/h2-6,13-14,16-21,23-26,28-31H,7-9H2,1H3/b5-3+/t13-,14-,16-,17-,18+,19-,20+,21-,22+/m1/s1	ESI-QFT	nan	negative	3	2.7032e+16	723156	52270.5	12292	2	544188	MoNA	544188	0.0	2.8997e+16	FALSE	12292	9	COc1cc(/C=C/C(=O)O[C@H]2[C@H](O)[C@@H](CO)O[C@@]2(CO)O[C@H]2O[C@H](CO)[C@@H](O)[C@H](O)[C@H]2O)ccc1O	CCMSLIB00004704465	83872.3	nan	HILIC(-)-LC-21M020-_GNPS_20eV_G2_010.mzXML
	0	12119	-1				G1,G2	1.0	2.0	0.0	0.0	0.0	0.0		https://gnps.ucsd.edu//ProteoSAFe/result.jsp?task=223e1fa03c954ed7bd881ac803455659&view=cluster_details&protein=12119&show=true	https://gnps.ucsd.edu/ProteoSAFe/result.jsp?view=network_displayer&componentindex=-1&task=223e1fa03c954ed7bd881ac803455659&show=true									12119	3	464302		464302	0.0	1.71116e+16	FALSE	12119				242219.0		HILIC(-)-LC-21M020-_GNPS_20eV_G2_010.mzXML|HILIC(-)-LC-21M020-_GNPS_20eV_G2_012.mzXML|HILIC(-)-LC-21M020-_GNPS_20eV_G1_009.mzXML
	0	11880	-1				G1,G2	5.0	13.0	0.0	0.0	0.0	0.0		https://gnps.ucsd.edu//ProteoSAFe/result.jsp?task=223e1fa03c954ed7bd881ac803455659&view=cluster_details&protein=11880&show=true	https://gnps.ucsd.edu/ProteoSAFe/result.jsp?view=network_displayer&componentindex=-1&task=223e1fa03c954ed7bd881ac803455659&show=true									11880	18	289095		289095	0.0	2.02742e+16	FALSE	11880				839047.0		HILIC(-)-LC-21M020-_GNPS_20eV_G2_015.mzXML|HILIC(-)-LC-21M020-_GNPS_20eV_G1_005.mzXML|HILIC(-)-LC-21M020-_GNPS_20eV_G1_006.mzXML
	0	11878	-1				G1,G2	3.0	1.0	0.0	0.0	0.0	0.0		https://gnps.ucsd.edu//ProteoSAFe/result.jsp?task=223e1fa03c954ed7bd881ac803455659&view=cluster_details&protein=11878&show=true	https://gnps.ucsd.edu/ProteoSAFe/result.jsp?view=network_displayer&componentindex=-1&task=223e1fa03c954ed7bd881ac803455659&show=true									11878	4	287092		287092	0.0	23526875	FALSE	11878				160270.0		HILIC(-)-LC-21M020-_GNPS_20eV_G2_011.mzXML|HILIC(-)-LC-21M020-_GNPS_20eV_G1_009.mzXML|HILIC(-)-LC-21M020-_GNPS_20eV_G1_008.mzXML
	0	12078	19				G1,G2,G3	14.0	18.0	4.0	0.0	0.0	0.0		https://gnps.ucsd.edu//ProteoSAFe/result.jsp?task=223e1fa03c954ed7bd881ac803455659&view=cluster_details&protein=12078&show=true	https://gnps.ucsd.edu/ProteoSAFe/result.jsp?view=network_displayer&componentindex=19&task=223e1fa03c954ed7bd881ac803455659&show=true									12078	36	439.25		439.25	0.0	10966225	FALSE	12078				1565360000000		HILIC(-)-LC-21M020-_GNPS_20eV_G2_014.mzXML|HILIC(-)-LC-21M020-_GNPS_20eV_G1_009.mzXML|HILIC(-)-LC-21M020-_GNPS_20eV_G1_005.mzXML|HILIC(-)-LC-21M020-_GNPS_20eV_G2_012.mzXML|HILIC(-)-LC-21M020-_GNPS_20eV_G2_015.mzXML|HILIC(-)-LC-21M020-_GNPS_20eV_G3_021.mzXML|HILIC(-)-LC-21M020-_GNPS_20eV_G2_013.mzXML|HILIC(-)-LC-21M020-_GNPS_20eV_G1_008.mzXML
	0	11676	16				G1,G2,G3	1.0	12.0	5.0	0.0	0.0	0.0		https://gnps.ucsd.edu//ProteoSAFe/result.jsp?task=223e1fa03c954ed7bd881ac803455659&view=cluster_details&protein=11676&show=true	https://gnps.ucsd.edu/ProteoSAFe/result.jsp?view=network_displayer&componentindex=16&task=223e1fa03c954ed7bd881ac803455659&show=true									11676	18	215164		215164	0.0	2729196111111110	FALSE	11676				721733.0		HILIC(-)-LC-21M020-_GNPS_20eV_G2_014.mzXML|HILIC(-)-LC-21M020-_GNPS_20eV_G1_009.mzXML|HILIC(-)-LC-21M020-_GNPS_20eV_G3_020.mzXML|HILIC(-)-LC-21M020-_GNPS_20eV_G3_017.mzXML|HILIC(-)-LC-21M020-_GNPS_20eV_G2_011.mzXML|HILIC(-)-LC-21M020-_GNPS_20eV_G2_013.mzXML
	0	12227	-1				G1	2.0	0.0	0.0	0.0	0.0	0.0		https://gnps.ucsd.edu//ProteoSAFe/result.jsp?task=223e1fa03c954ed7bd881ac803455659&view=cluster_details&protein=12227&show=true	https://gnps.ucsd.edu/ProteoSAFe/result.jsp?view=network_displayer&componentindex=-1&task=223e1fa03c954ed7bd881ac803455659&show=true									12227	2	498.29		498.29	0.0	8982900000000000	FALSE	12227				357954.0		HILIC(-)-LC-21M020-_GNPS_20eV_G1_009.mzXML|HILIC(-)-LC-21M020-_GNPS_20eV_G1_005.mzXML
	0	11440	16				G1,G2,G3	16.0	28.0	17.0	0.0	0.0	0.0		https://gnps.ucsd.edu//ProteoSAFe/result.jsp?task=223e1fa03c954ed7bd881ac803455659&view=cluster_details&protein=11440&show=true	https://gnps.ucsd.edu/ProteoSAFe/result.jsp?view=network_displayer&componentindex=16&task=223e1fa03c954ed7bd881ac803455659&show=true									11440	61	171077		171077	0.0	2.77251e+16	FALSE	11440				2173310.0		HILIC(-)-LC-21M020-_GNPS_20eV_G1_007.mzXML|HILIC(-)-LC-21M020-_GNPS_20eV_G2_016.mzXML|HILIC(-)-LC-21M020-_GNPS_20eV_G3_017.mzXML|HILIC(-)-LC-21M020-_GNPS_20eV_G1_005.mzXML|HILIC(-)-LC-21M020-_GNPS_20eV_G2_011.mzXML|HILIC(-)-LC-21M020-_GNPS_20eV_G2_012.mzXML|HILIC(-)-LC-21M020-_GNPS_20eV_G2_015.mzXML|HILIC(-)-LC-21M020-_GNPS_20eV_G3_021.mzXML|HILIC(-)-LC-21M020-_GNPS_20eV_G1_001.mzXML|HILIC(-)-LC-…
	0	13021	2				G1,G3	10.0	0.0	42.0	0.0	0.0	0.0		https://gnps.ucsd.edu//ProteoSAFe/result.jsp?task=223e1fa03c954ed7bd881ac803455659&view=cluster_details&protein=13021&show=true	https://gnps.ucsd.edu/ProteoSAFe/result.jsp?view=network_displayer&componentindex=2&task=223e1fa03c954ed7bd881ac803455659&show=true									13021	52	965999		965999	0.0	1.70264e+16	FALSE	13021				2207410000000		HILIC(-)-LC-21M020-_GNPS_20eV_G3_022.mzXML|HILIC(-)-LC-21M020-_GNPS_20eV_G1_006.mzXML
	0	11868	6				G1	2.0	0.0	0.0	0.0	0.0	0.0		https://gnps.ucsd.edu//ProteoSAFe/result.jsp?task=223e1fa03c954ed7bd881ac803455659&view=cluster_details&protein=11868&show=true	https://gnps.ucsd.edu/ProteoSAFe/result.jsp?view=network_displayer&componentindex=6&task=223e1fa03c954ed7bd881ac803455659&show=true									11868	2	558219		279609	0.0	1156465	FALSE	11868				236444.0		HILIC(-)-LC-21M020-_GNPS_20eV_G1_007.mzXML
	0	12142	-1				G1,G2,G3	3.0	3.0	2.0	0.0	0.0	0.0		https://gnps.ucsd.edu//ProteoSAFe/result.jsp?task=223e1fa03c954ed7bd881ac803455659&view=cluster_details&protein=12142&show=true	https://gnps.ucsd.edu/ProteoSAFe/result.jsp?view=network_displayer&componentindex=-1&task=223e1fa03c954ed7bd881ac803455659&show=true									12142	8	465637		465637	0.0	38700625	FALSE	12142				8909460.0		HILIC(-)-LC-21M020-_GNPS_20eV_G3_017.mzXML|HILIC(-)-LC-21M020-_GNPS_20eV_G1_005.mzXML|HILIC(-)-LC-21M020-_GNPS_20eV_G3_022.mzXML|HILIC(-)-LC-21M020-_GNPS_20eV_G2_012.mzXML|HILIC(-)-LC-21M020-_GNPS_20eV_G2_010.mzXML|HILIC(-)-LC-21M020-_GNPS_20eV_G2_013.mzXML|HILIC(-)-LC-21M020-_GNPS_20eV_G1_008.mzXML|HILIC(-)-LC-21M020-_GNPS_20eV_G1_006.mzXML
M+formate	0	12075	-1	N-[4,5-dihydroxy-6-(hydroxymethyl)-2-(4-methyl-2-oxochromen-7-yloxy)-2H-3,4,5, 6-tetrahydropyran-3-yl]acetamide	commercial	JGI:214463	G1,G2,G3	29.0	48.0	33.0	0.0	0.0	0.0	http://gnps.ucsd.edu/ProteoSAFe/gnpslibraryspectrum.jsp?SpectrumID=CCMSLIB00006707780	https://gnps.ucsd.edu//ProteoSAFe/result.jsp?task=223e1fa03c954ed7bd881ac803455659&view=cluster_details&protein=12075&show=true	https://gnps.ucsd.edu/ProteoSAFe/result.jsp?view=network_displayer&componentindex=-1&task=223e1fa03c954ed7bd881ac803455659&show=true	InChI=1S/C18H21NO8/c1-8-5-14(22)26-12-6-10(3-4-11(8)12)25-18-15(19-9(2)21)17(24)16(23)13(7-20)27-18/h3-6,13,15-18,20,23-24H,7H2,1-2H3,(H,19,21)	Orbitrap	LC-ESI	Negative	3	7461-10-01	7245779999999990	25337.1	12075	110	434871	Trent Northen	434871	0.0	6269801727272720	FALSE	12075	6	CC(O)=NC1C(Oc2ccc3c(C)cc(=O)oc3c2)OC(CO)C(O)C1O	CCMSLIB00006707780	4301600.0	nan	HILIC(-)-LC-21M020-_GNPS_20eV_G1_007.mzXML|HILIC(-)-LC-21M020-_GNPS_20eV_G2_014.mzXML|HILIC(-)-LC-21M020-_GNPS_20eV_G2_016.mzXML|HILIC(-)-LC-21M020-_GNPS_20eV_G3_018.mzXML|HILIC(-)-LC-21M020-_GNPS_20eV_G1_003.mzXML|HILIC(-)-LC-21M020-_GNPS_20eV_G3_017.mzXML|HILIC(-)-LC-21M020-_GNPS_20eV_G2_011.mzXML|HILIC(-)-LC-21M020-_GNPS_20eV_G2_015.mzXML|HILIC(-)-LC-21M020-_GNPS_20eV_G3_021.mzXML|HILIC(-)-LC-…
	0	12052	-1				G1,G2	1.0	3.0	0.0	0.0	0.0	0.0		https://gnps.ucsd.edu//ProteoSAFe/result.jsp?task=223e1fa03c954ed7bd881ac803455659&view=cluster_details&protein=12052&show=true	https://gnps.ucsd.edu/ProteoSAFe/result.jsp?view=network_displayer&componentindex=-1&task=223e1fa03c954ed7bd881ac803455659&show=true									12052	4	418112		418112	0.0	339702	FALSE	12052				157573.0		HILIC(-)-LC-21M020-_GNPS_20eV_G2_013.mzXML|HILIC(-)-LC-21M020-_GNPS_20eV_G1_003.mzXML
	0	6	-1				G2	0.0	6.0	0.0	0.0	0.0	0.0		https://gnps.ucsd.edu//ProteoSAFe/result.jsp?task=223e1fa03c954ed7bd881ac803455659&view=cluster_details&protein=6&show=true	https://gnps.ucsd.edu/ProteoSAFe/result.jsp?view=network_displayer&componentindex=-1&task=223e1fa03c954ed7bd881ac803455659&show=true									6	6	89024		89024	0.0	1.48259e+16	FALSE	6				96270.7		HILIC(-)-LC-21M020-_GNPS_20eV_G2_014.mzXML|HILIC(-)-LC-21M020-_GNPS_20eV_G2_013.mzXML|HILIC(-)-LC-21M020-_GNPS_20eV_G2_012.mzXML
[M-H]-	0	11727	6	zinniol	isolated	MoNA:VF-NPL-QEHF025149	G2,G3	0.0	6.0	3.0	0.0	0.0	0.0	http://gnps.ucsd.edu/ProteoSAFe/gnpslibraryspectrum.jsp?SpectrumID=CCMSLIB00004716212	https://gnps.ucsd.edu//ProteoSAFe/result.jsp?task=223e1fa03c954ed7bd881ac803455659&view=cluster_details&protein=11727&show=true	https://gnps.ucsd.edu/ProteoSAFe/result.jsp?view=network_displayer&componentindex=6&task=223e1fa03c954ed7bd881ac803455659&show=true	InChI=1S/C15H22O4/c1-10(2)5-6-19-14-7-12(8-16)13(9-17)15(18-4)11(14)3/h5,7,16-17H,6,8-9H2,1-4H3	ESI-QFT	nan	negative	3	197968	752607	124781.0	11727	9	463113	MoNA	232056	0.0	8465533333333330	FALSE	11727	8	COc1c(C)c(OCC=C(C)C)cc(CO)c1CO	CCMSLIB00004716212	3187980.0	nan	HILIC(-)-LC-21M020-_GNPS_20eV_G2_010.mzXML|HILIC(-)-LC-21M020-_GNPS_20eV_G3_018.mzXML|HILIC(-)-LC-21M020-_GNPS_20eV_G3_023.mzXML|HILIC(-)-LC-21M020-_GNPS_20eV_G2_015.mzXML
	0	12187	-1				G1,G2,G3	2.0	1.0	1.0	0.0	0.0	0.0		https://gnps.ucsd.edu//ProteoSAFe/result.jsp?task=223e1fa03c954ed7bd881ac803455659&view=cluster_details&protein=12187&show=true	https://gnps.ucsd.edu/ProteoSAFe/result.jsp?view=network_displayer&componentindex=-1&task=223e1fa03c954ed7bd881ac803455659&show=true									12187	4	473.37		473.37	0.0	2.42735e+16	FALSE	12187				2592330.0		HILIC(-)-LC-21M020-_GNPS_20eV_G2_013.mzXML|HILIC(-)-LC-21M020-_GNPS_20eV_G3_023.mzXML|HILIC(-)-LC-21M020-_GNPS_20eV_G1_008.mzXML
	0	233	-1				G1,G2,G3	2.0	2.0	3.0	0.0	0.0	0.0		https://gnps.ucsd.edu//ProteoSAFe/result.jsp?task=223e1fa03c954ed7bd881ac803455659&view=cluster_details&protein=233&show=true	https://gnps.ucsd.edu/ProteoSAFe/result.jsp?view=network_displayer&componentindex=-1&task=223e1fa03c954ed7bd881ac803455659&show=true									233	7	131082		131082	0.0	3980334285714280	FALSE	233				130299.0		HILIC(-)-LC-21M020-_GNPS_20eV_G1_007.mzXML|HILIC(-)-LC-21M020-_GNPS_20eV_G3_018.mzXML|HILIC(-)-LC-21M020-_GNPS_20eV_G3_023.mzXML|HILIC(-)-LC-21M020-_GNPS_20eV_G2_010.mzXML|HILIC(-)-LC-21M020-_GNPS_20eV_G1_006.mzXML
	0	11604	-1				G1	3.0	0.0	0.0	0.0	0.0	0.0		https://gnps.ucsd.edu//ProteoSAFe/result.jsp?task=223e1fa03c954ed7bd881ac803455659&view=cluster_details&protein=11604&show=true	https://gnps.ucsd.edu/ProteoSAFe/result.jsp?view=network_displayer&componentindex=-1&task=223e1fa03c954ed7bd881ac803455659&show=true									11604	3	194049		194049	0.0	97947	FALSE	11604				452685.0		HILIC(-)-LC-21M020-_GNPS_20eV_G1_007.mzXML
M-H	0	12207	-1	Ornithine-CA	Crude	Emily Gentry	G2,G3	0.0	1.0	1.0	0.0	0.0	0.0	http://gnps.ucsd.edu/ProteoSAFe/gnpslibraryspectrum.jsp?SpectrumID=CCMSLIB00006582834	https://gnps.ucsd.edu//ProteoSAFe/result.jsp?task=223e1fa03c954ed7bd881ac803455659&view=cluster_details&protein=12207&show=true	https://gnps.ucsd.edu/ProteoSAFe/result.jsp?view=network_displayer&componentindex=-1&task=223e1fa03c954ed7bd881ac803455659&show=true	InChI=1S/C29H50N2O6/c1-16(6-9-25(35)31-22(27(36)37)5-4-12-30)19-7-8-20-26-21(15-24(34)29(19,20)3)28(2)11-10-18(32)13-17(28)14-23(26)33/h16-24,26,32-34H,4-15,30H2,1-3H3,(H,31,35)(H,36,37)/t16-,17+,18-,19-,20+,21+,22?,23-,24+,26+,28+,29-/m1/s1	qToF	ESI	Negative	2	34.12	705888	65444.2	12207	2	487.24	Dorrestein	487.24	0.0	6.0984e+16	FALSE	12207	8	C[C@H](CCC(N[C@H](C(O)=O)CCCN)=O)[C@H]1CC[C@@]2([H])[C@]3([H])[C@H](O)C[C@]4([H])C[C@H](O)CC[C@]4(C)[C@H]3C[C@H](O)[C@@]21C	CCMSLIB00006582834	1050370.0	nan	HILIC(-)-LC-21M020-_GNPS_20eV_G2_014.mzXML|HILIC(-)-LC-21M020-_GNPS_20eV_G3_018.mzXML
	0	12388	-1				G4	0.0	0.0	0.0	2.0	0.0	0.0		https://gnps.ucsd.edu//ProteoSAFe/result.jsp?task=223e1fa03c954ed7bd881ac803455659&view=cluster_details&protein=12388&show=true	https://gnps.ucsd.edu/ProteoSAFe/result.jsp?view=network_displayer&componentindex=-1&task=223e1fa03c954ed7bd881ac803455659&show=true									12388	2	618347		618347	0.0	4.8767e+16	FALSE	12388				23822.3		HILIC(-)-LC-21M020-GNPS_20ev_ACH.mzXML
	0	12101	19				G1,G2,G3	10.0	22.0	6.0	0.0	0.0	0.0		https://gnps.ucsd.edu//ProteoSAFe/result.jsp?task=223e1fa03c954ed7bd881ac803455659&view=cluster_details&protein=12101&show=true	https://gnps.ucsd.edu/ProteoSAFe/result.jsp?view=network_displayer&componentindex=19&task=223e1fa03c954ed7bd881ac803455659&show=true									12101	38	453265		453265	0.0	1.07918e+16	FALSE	12101				1587380000000		HILIC(-)-LC-21M020-_GNPS_20eV_G2_014.mzXML|HILIC(-)-LC-21M020-_GNPS_20eV_G1_009.mzXML|HILIC(-)-LC-21M020-_GNPS_20eV_G1_005.mzXML|HILIC(-)-LC-21M020-_GNPS_20eV_G2_012.mzXML|HILIC(-)-LC-21M020-_GNPS_20eV_G2_015.mzXML|HILIC(-)-LC-21M020-_GNPS_20eV_G3_021.mzXML|HILIC(-)-LC-21M020-_GNPS_20eV_G3_018.mzXML|HILIC(-)-LC-21M020-_GNPS_20eV_G2_013.mzXML|HILIC(-)-LC-21M020-_GNPS_20eV_G1_008.mzXML
	0	12096	1				G1,G2,G3	23.0	14.0	12.0	0.0	0.0	0.0		https://gnps.ucsd.edu//ProteoSAFe/result.jsp?task=223e1fa03c954ed7bd881ac803455659&view=cluster_details&protein=12096&show=true	https://gnps.ucsd.edu/ProteoSAFe/result.jsp?view=network_displayer&componentindex=1&task=223e1fa03c954ed7bd881ac803455659&show=true									12096	49	451123		451123	0.0	348353693877551	FALSE	12096				115020000000		HILIC(-)-LC-21M020-_GNPS_20eV_G1_005.mzXML|HILIC(-)-LC-21M020-_GNPS_20eV_G2_015.mzXML|HILIC(-)-LC-21M020-_GNPS_20eV_G1_003.mzXML|HILIC(-)-LC-21M020-_GNPS_20eV_G3_017.mzXML
	0	11753	16				G2	0.0	9.0	0.0	0.0	0.0	0.0		https://gnps.ucsd.edu//ProteoSAFe/result.jsp?task=223e1fa03c954ed7bd881ac803455659&view=cluster_details&protein=11753&show=true	https://gnps.ucsd.edu/ProteoSAFe/result.jsp?view=network_displayer&componentindex=16&task=223e1fa03c954ed7bd881ac803455659&show=true									11753	9	243017		243017	0.0	2951454444444440	FALSE	11753				330683.0		HILIC(-)-LC-21M020-_GNPS_20eV_G2_016.mzXML
	0	12734	2				G1,G2,G3,G4	77.0	56.0	45.0	8.0	0.0	0.0		https://gnps.ucsd.edu//ProteoSAFe/result.jsp?task=223e1fa03c954ed7bd881ac803455659&view=cluster_details&protein=12734&show=true	https://gnps.ucsd.edu/ProteoSAFe/result.jsp?view=network_displayer&componentindex=2&task=223e1fa03c954ed7bd881ac803455659&show=true									12734	186	965999		965999	0.0	4324595107526880	FALSE	12734				6787570000000		HILIC(-)-LC-21M020-_GNPS_20eV_G1_007.mzXML|HILIC(-)-LC-21M020-GNPS_20ev_PC.mzXML|HILIC(-)-LC-21M020-_GNPS_20eV_G1_003.mzXML|HILIC(-)-LC-21M020-_GNPS_20eV_G2_011.mzXML|HILIC(-)-LC-21M020-GNPS_20ev_CH-Cl.mzXML|HILIC(-)-LC-21M020-GNPS_20ev_TMA.mzXML|HILIC(-)-LC-21M020-_GNPS_20eV_G3_018.mzXML|HILIC(-)-LC-21M020-_GNPS_20eV_G2_014.mzXML|HILIC(-)-LC-21M020-_GNPS_20eV_G3_017.mzXML|HILIC(-)-LC-21M020-_GNP…
	0	92	-1				G1	2.0	0.0	0.0	0.0	0.0	0.0		https://gnps.ucsd.edu//ProteoSAFe/result.jsp?task=223e1fa03c954ed7bd881ac803455659&view=cluster_details&protein=92&show=true	https://gnps.ucsd.edu/ProteoSAFe/result.jsp?view=network_displayer&componentindex=-1&task=223e1fa03c954ed7bd881ac803455659&show=true									92	2	105019		105019	0.0	319299	FALSE	92				35191.4		HILIC(-)-LC-21M020-_GNPS_20eV_G1_006.mzXML
M-H	0	12441	6	Massbank:LQB00623 PG 32:0	Isolated	Massbank	G1,G3	7.0	0.0	8.0	0.0	0.0	0.0	http://gnps.ucsd.edu/ProteoSAFe/gnpslibraryspectrum.jsp?SpectrumID=CCMSLIB00005736876	https://gnps.ucsd.edu//ProteoSAFe/result.jsp?task=223e1fa03c954ed7bd881ac803455659&view=cluster_details&protein=12441&show=true	https://gnps.ucsd.edu/ProteoSAFe/result.jsp?view=network_displayer&componentindex=6&task=223e1fa03c954ed7bd881ac803455659&show=true	1S/C38H75O10P/c1-3-5-7-9-11-13-15-17-19-21-23-25-27-29-37(41)45-33-36(34-47-49(43,44)46-32-35(40)31-39)48-38(42)30-28-26-24-22-20-18-16-14-12-10-8-6-4-2/h35-36,39-40H,3-34H2,1-2H3,(H,43,44)	qTof	ESI	Negative	3	16296	804924	22586.3	12441	15	705203	Massbank	705203	0.0	5.67155e+16	FALSE	12441	10	CCCCCCCCCCCCCCCC(=O)OCC(COP(O)(=O)OCC(O)CO)OC(=O)CCCCCCCCCCCCCCC	CCMSLIB00005736876	5490780.0	nan	HILIC(-)-LC-21M020-_GNPS_20eV_G1_009.mzXML|HILIC(-)-LC-21M020-_GNPS_20eV_G3_020.mzXML|HILIC(-)-LC-21M020-_GNPS_20eV_G1_003.mzXML|HILIC(-)-LC-21M020-_GNPS_20eV_G3_019.mzXML|HILIC(-)-LC-21M020-_GNPS_20eV_G3_021.mzXML|HILIC(-)-LC-21M020-_GNPS_20eV_G1_006.mzXML
	0	11809	-1				G1	3.0	0.0	0.0	0.0	0.0	0.0		https://gnps.ucsd.edu//ProteoSAFe/result.jsp?task=223e1fa03c954ed7bd881ac803455659&view=cluster_details&protein=11809&show=true	https://gnps.ucsd.edu/ProteoSAFe/result.jsp?view=network_displayer&componentindex=-1&task=223e1fa03c954ed7bd881ac803455659&show=true									11809	3	256059		256059	0.0	2.00322e+16	FALSE	11809				86722.3		HILIC(-)-LC-21M020-_GNPS_20eV_G1_007.mzXML|HILIC(-)-LC-21M020-_GNPS_20eV_G1_006.mzXML
M-H	0	11874	-1	Curcumin	Commercial	lijinlong	G1	2.0	0.0	0.0	0.0	0.0	0.0	http://gnps.ucsd.edu/ProteoSAFe/gnpslibraryspectrum.jsp?SpectrumID=CCMSLIB00006716218	https://gnps.ucsd.edu//ProteoSAFe/result.jsp?task=223e1fa03c954ed7bd881ac803455659&view=cluster_details&protein=11874&show=true	https://gnps.ucsd.edu/ProteoSAFe/result.jsp?view=network_displayer&componentindex=-1&task=223e1fa03c954ed7bd881ac803455659&show=true	InChI=1S/C21H20O6/c1-26-20-11-14(5-9-18(20)24)3-7-16(22)13-17(23)8-4-15-6-10-19(25)21(12-15)27-2/h3-12,24-25H,13H2,1-2H3/b7-3+,8-4+	qTof	ESI	Negative	1	83.06	801707	226248.0	11874	2	284059	lyuqiang	284059	0.0	1398195	FALSE	11874	11	COC1=C(C=CC(=C1)/C=C/C(=O)CC(=O)/C=C/C2=CC(=C(C=C2)O)OC)O	CCMSLIB00006716218	92600.8	nan	HILIC(-)-LC-21M020-_GNPS_20eV_G1_001.mzXML
	0	12216	-1				G1	2.0	0.0	0.0	0.0	0.0	0.0		https://gnps.ucsd.edu//ProteoSAFe/result.jsp?task=223e1fa03c954ed7bd881ac803455659&view=cluster_details&protein=12216&show=true	https://gnps.ucsd.edu/ProteoSAFe/result.jsp?view=network_displayer&componentindex=-1&task=223e1fa03c954ed7bd881ac803455659&show=true									12216	2	490265		490265	0.0	60792	FALSE	12216				1712440.0		HILIC(-)-LC-21M020-_GNPS_20eV_G1_003.mzXML
	0	12430	26				G1,G2,G3	12.0	11.0	17.0	0.0	0.0	0.0		https://gnps.ucsd.edu//ProteoSAFe/result.jsp?task=223e1fa03c954ed7bd881ac803455659&view=cluster_details&protein=12430&show=true	https://gnps.ucsd.edu/ProteoSAFe/result.jsp?view=network_displayer&componentindex=26&task=223e1fa03c954ed7bd881ac803455659&show=true									12430	40	692045		692045	0.0	622674	FALSE	12430				1827970000000		HILIC(-)-LC-21M020-_GNPS_20eV_G2_014.mzXML|HILIC(-)-LC-21M020-_GNPS_20eV_G1_003.mzXML|HILIC(-)-LC-21M020-_GNPS_20eV_G3_020.mzXML|HILIC(-)-LC-21M020-_GNPS_20eV_G1_005.mzXML|HILIC(-)-LC-21M020-_GNPS_20eV_G2_011.mzXML|HILIC(-)-LC-21M020-_GNPS_20eV_G3_019.mzXML|HILIC(-)-LC-21M020-_GNPS_20eV_G3_022.mzXML|HILIC(-)-LC-21M020-_GNPS_20eV_G2_015.mzXML|HILIC(-)-LC-21M020-_GNPS_20eV_G3_021.mzXML|HILIC(-)-LC-…
	0	12409	35				G1,G2,G3	10.0	10.0	4.0	0.0	0.0	0.0		https://gnps.ucsd.edu//ProteoSAFe/result.jsp?task=223e1fa03c954ed7bd881ac803455659&view=cluster_details&protein=12409&show=true	https://gnps.ucsd.edu/ProteoSAFe/result.jsp?view=network_displayer&componentindex=35&task=223e1fa03c954ed7bd881ac803455659&show=true									12409	24	653549		653549	0.0	5.39461e+16	FALSE	12409				1483290000000		HILIC(-)-LC-21M020-_GNPS_20eV_G1_007.mzXML|HILIC(-)-LC-21M020-_GNPS_20eV_G2_016.mzXML|HILIC(-)-LC-21M020-_GNPS_20eV_G1_009.mzXML|HILIC(-)-LC-21M020-_GNPS_20eV_G1_003.mzXML|HILIC(-)-LC-21M020-_GNPS_20eV_G3_020.mzXML|HILIC(-)-LC-21M020-_GNPS_20eV_G1_005.mzXML|HILIC(-)-LC-21M020-_GNPS_20eV_G2_011.mzXML|HILIC(-)-LC-21M020-_GNPS_20eV_G2_012.mzXML|HILIC(-)-LC-21M020-_GNPS_20eV_G2_015.mzXML|HILIC(-)-LC-…
	0	12057	-1				G1,G2,G3	2.0	2.0	1.0	0.0	0.0	0.0		https://gnps.ucsd.edu//ProteoSAFe/result.jsp?task=223e1fa03c954ed7bd881ac803455659&view=cluster_details&protein=12057&show=true	https://gnps.ucsd.edu/ProteoSAFe/result.jsp?view=network_displayer&componentindex=-1&task=223e1fa03c954ed7bd881ac803455659&show=true									12057	5	424143		424143	0.0	3387174	FALSE	12057				169793.0		HILIC(-)-LC-21M020-_GNPS_20eV_G2_013.mzXML|HILIC(-)-LC-21M020-_GNPS_20eV_G1_009.mzXML|HILIC(-)-LC-21M020-_GNPS_20eV_G3_020.mzXML
	0	12117	-1				G1,G2,G3	1.0	2.0	2.0	0.0	0.0	0.0		https://gnps.ucsd.edu//ProteoSAFe/result.jsp?task=223e1fa03c954ed7bd881ac803455659&view=cluster_details&protein=12117&show=true	https://gnps.ucsd.edu/ProteoSAFe/result.jsp?view=network_displayer&componentindex=-1&task=223e1fa03c954ed7bd881ac803455659&show=true									12117	5	464302		464302	0.0	1728554	FALSE	12117				288484.0		HILIC(-)-LC-21M020-_GNPS_20eV_G2_013.mzXML|HILIC(-)-LC-21M020-_GNPS_20eV_G2_012.mzXML|HILIC(-)-LC-21M020-_GNPS_20eV_G1_009.mzXML|HILIC(-)-LC-21M020-_GNPS_20eV_G3_023.mzXML|HILIC(-)-LC-21M020-_GNPS_20eV_G3_019.mzXML
	0	11665	16				G1,G2,G3	1.0	17.0	4.0	0.0	0.0	0.0		https://gnps.ucsd.edu//ProteoSAFe/result.jsp?task=223e1fa03c954ed7bd881ac803455659&view=cluster_details&protein=11665&show=true	https://gnps.ucsd.edu/ProteoSAFe/result.jsp?view=network_displayer&componentindex=16&task=223e1fa03c954ed7bd881ac803455659&show=true									11665	22	212067		212067	0.0	2.26755e+16	FALSE	11665				2102210.0		HILIC(-)-LC-21M020-_GNPS_20eV_G2_016.mzXML|HILIC(-)-LC-21M020-_GNPS_20eV_G3_018.mzXML|HILIC(-)-LC-21M020-_GNPS_20eV_G3_020.mzXML|HILIC(-)-LC-21M020-_GNPS_20eV_G1_005.mzXML|HILIC(-)-LC-21M020-_GNPS_20eV_G2_012.mzXML|HILIC(-)-LC-21M020-_GNPS_20eV_G3_019.mzXML|HILIC(-)-LC-21M020-_GNPS_20eV_G2_010.mzXML
[M-H]-	0	12177	6	3,5-dihydroxy-4-[3,4,5-trihydroxy-6-[[4-(2-hydroxypropan-2-yl)cyclohexene-1-carbonyl]oxymethyl]oxan-2-yl]oxybenzoic acid	isolated	MoNA:VF-NPL-QEHF019767	G1,G3	1.0	0.0	1.0	0.0	0.0	0.0	http://gnps.ucsd.edu/ProteoSAFe/gnpslibraryspectrum.jsp?SpectrumID=CCMSLIB00004710830	https://gnps.ucsd.edu//ProteoSAFe/result.jsp?task=223e1fa03c954ed7bd881ac803455659&view=cluster_details&protein=12177&show=true	https://gnps.ucsd.edu/ProteoSAFe/result.jsp?view=network_displayer&componentindex=6&task=223e1fa03c954ed7bd881ac803455659&show=true	InChI=1S/C23H30O12/c1-23(2,32)12-5-3-10(4-6-12)21(31)33-9-15-16(26)17(27)18(28)22(34-15)35-19-13(24)7-11(20(29)30)8-14(19)25/h3,7-8,12,15-18,22,24-28,32H,4-6,9H2,1-2H3,(H,29,30)	ESI-QFT	nan	negative	3	27932	811643	56182.4	12177	2	469234	MoNA	469234	0.0	461205	FALSE	12177	7	CC(C)(O)C1CC=C(C(=O)OCC2OC(Oc3c(O)cc(C(=O)O)cc3O)C(O)C(O)C2O)CC1	CCMSLIB00004710830	721078.0	nan	HILIC(-)-LC-21M020-_GNPS_20eV_G1_007.mzXML|HILIC(-)-LC-21M020-_GNPS_20eV_G3_023.mzXML
	0	14283	1				G2,G3	0.0	5.0	3.0	0.0	0.0	0.0		https://gnps.ucsd.edu//ProteoSAFe/result.jsp?task=223e1fa03c954ed7bd881ac803455659&view=cluster_details&protein=14283&show=true	https://gnps.ucsd.edu/ProteoSAFe/result.jsp?view=network_displayer&componentindex=1&task=223e1fa03c954ed7bd881ac803455659&show=true									14283	8	1027.31		1027.31	0.0	5551816249999990	FALSE	14283				656879.0		HILIC(-)-LC-21M020-_GNPS_20eV_G2_015.mzXML|HILIC(-)-LC-21M020-_GNPS_20eV_G3_017.mzXML
[M-H]-	0	11766	6	(1E,4E)-1,5-bis(4-methoxyphenyl)penta-1,4-dien-3-one	isolated	MoNA:VF-NPL-QEHF021179	G2,G3	0.0	2.0	1.0	0.0	0.0	0.0	http://gnps.ucsd.edu/ProteoSAFe/gnpslibraryspectrum.jsp?SpectrumID=CCMSLIB00004712242	https://gnps.ucsd.edu//ProteoSAFe/result.jsp?task=223e1fa03c954ed7bd881ac803455659&view=cluster_details&protein=11766&show=true	https://gnps.ucsd.edu/ProteoSAFe/result.jsp?view=network_displayer&componentindex=6&task=223e1fa03c954ed7bd881ac803455659&show=true	InChI=1S/C19H18O3/c1-21-18-11-5-15(6-12-18)3-9-17(20)10-4-16-7-13-19(22-2)14-8-16/h3-14H,1-2H3/b9-3+,10-4+	ESI-QFT	nan	negative	3	199343	780879	158244.0	11766	3	492461	MoNA	246.73	0.0	8783933333333330	FALSE	11766	6	COc1ccc(/C=C/C(=O)/C=C/c2ccc(OC)cc2)cc1	CCMSLIB00004712242	549974.0	nan	HILIC(-)-LC-21M020-_GNPS_20eV_G2_010.mzXML|HILIC(-)-LC-21M020-_GNPS_20eV_G2_012.mzXML|HILIC(-)-LC-21M020-_GNPS_20eV_G3_023.mzXML
	0	12637	-1				G3	0.0	0.0	3.0	0.0	0.0	0.0		https://gnps.ucsd.edu//ProteoSAFe/result.jsp?task=223e1fa03c954ed7bd881ac803455659&view=cluster_details&protein=12637&show=true	https://gnps.ucsd.edu/ProteoSAFe/result.jsp?view=network_displayer&componentindex=-1&task=223e1fa03c954ed7bd881ac803455659&show=true									12637	3	823575		823575	0.0	6954233333333330	FALSE	12637				1538360.0		HILIC(-)-LC-21M020-_GNPS_20eV_G3_018.mzXML|HILIC(-)-LC-21M020-_GNPS_20eV_G3_019.mzXML
M-H	0	135	8	2-Hydroxyphenylacetic acid - 40.0 eV	Isolated	Data Collector	G1	7.0	0.0	0.0	0.0	0.0	0.0	http://gnps.ucsd.edu/ProteoSAFe/gnpslibraryspectrum.jsp?SpectrumID=CCMSLIB00006112663	https://gnps.ucsd.edu//ProteoSAFe/result.jsp?task=223e1fa03c954ed7bd881ac803455659&view=cluster_details&protein=135&show=true	https://gnps.ucsd.edu/ProteoSAFe/result.jsp?view=network_displayer&componentindex=8&task=223e1fa03c954ed7bd881ac803455659&show=true	InChI=1S/C8H8O3/c9-7-4-2-1-3-6(7)5-8(10)11/h1-4,9H,5H2,(H,10,11)	Orbitrap	ESI	Negative	1	27033	8831180000000000	178979.0	135	7	124007	PI	124007	0.0	3.07043e+16	FALSE	135	6	c1ccc(c(c1)CC(=O)O)O	CCMSLIB00006112663	2475560.0	nan	HILIC(-)-LC-21M020-_GNPS_20eV_G1_007.mzXML
M+H	0	12456	1	[2,3-di(heptadecanoyloxy)propyl] 2-(trimethylazaniumyl)ethyl phosphate	Commercial	C-TAC	G1,G2	1.0	1.0	0.0	0.0	0.0	0.0	http://gnps.ucsd.edu/ProteoSAFe/gnpslibraryspectrum.jsp?SpectrumID=CCMSLIB00005436351	https://gnps.ucsd.edu//ProteoSAFe/result.jsp?task=223e1fa03c954ed7bd881ac803455659&view=cluster_details&protein=12456&show=true	https://gnps.ucsd.edu/ProteoSAFe/result.jsp?view=network_displayer&componentindex=1&task=223e1fa03c954ed7bd881ac803455659&show=true		qTof	LC-ESI	Positive	3	38.35	783309	50288.5	12456	2	724251	O Laprevote	724251	0.0	412539	FALSE	12456	9		CCMSLIB00005436351	102735.0	nan	HILIC(-)-LC-21M020-_GNPS_20eV_G2_015.mzXML|HILIC(-)-LC-21M020-_GNPS_20eV_G1_005.mzXML
	0	11885	-1				G3	0.0	0.0	3.0	0.0	0.0	0.0		https://gnps.ucsd.edu//ProteoSAFe/result.jsp?task=223e1fa03c954ed7bd881ac803455659&view=cluster_details&protein=11885&show=true	https://gnps.ucsd.edu/ProteoSAFe/result.jsp?view=network_displayer&componentindex=-1&task=223e1fa03c954ed7bd881ac803455659&show=true									11885	3	290115		290115	0.0	2.93837e+16	FALSE	11885				71018.3		HILIC(-)-LC-21M020-_GNPS_20eV_G3_019.mzXML|HILIC(-)-LC-21M020-_GNPS_20eV_G3_020.mzXML
	0	12237	-1				G2	0.0	4.0	0.0	0.0	0.0	0.0		https://gnps.ucsd.edu//ProteoSAFe/result.jsp?task=223e1fa03c954ed7bd881ac803455659&view=cluster_details&protein=12237&show=true	https://gnps.ucsd.edu/ProteoSAFe/result.jsp?view=network_displayer&componentindex=-1&task=223e1fa03c954ed7bd881ac803455659&show=true									12237	4	499278		499278	0.0	2187245	FALSE	12237				2066010.0		HILIC(-)-LC-21M020-_GNPS_20eV_G2_016.mzXML
M-H	0	12555	18	PI_Cer(d18:0/24:0(2OH)); [M-H]- C48H95N1O12P1	Commercial	Thomas Metz	G1,G2,G3	9.0	8.0	19.0	0.0	0.0	0.0	http://gnps.ucsd.edu/ProteoSAFe/gnpslibraryspectrum.jsp?SpectrumID=CCMSLIB00003088426	https://gnps.ucsd.edu//ProteoSAFe/result.jsp?task=223e1fa03c954ed7bd881ac803455659&view=cluster_details&protein=12555&show=true	https://gnps.ucsd.edu/ProteoSAFe/result.jsp?view=network_displayer&componentindex=18&task=223e1fa03c954ed7bd881ac803455659&show=true	nan	HCD; Lumos	LC-ESI	Negative	1	99115	714341	108957.0	12555	36	810552	Thomas Metz	810552	0.0	2089331388888880	FALSE	12555	6	nan	CCMSLIB00003088426	3937690.0	nan	HILIC(-)-LC-21M020-_GNPS_20eV_G2_016.mzXML|HILIC(-)-LC-21M020-_GNPS_20eV_G3_018.mzXML|HILIC(-)-LC-21M020-_GNPS_20eV_G1_009.mzXML|HILIC(-)-LC-21M020-_GNPS_20eV_G1_003.mzXML|HILIC(-)-LC-21M020-_GNPS_20eV_G3_020.mzXML|HILIC(-)-LC-21M020-_GNPS_20eV_G3_017.mzXML|HILIC(-)-LC-21M020-_GNPS_20eV_G1_005.mzXML|HILIC(-)-LC-21M020-_GNPS_20eV_G2_011.mzXML|HILIC(-)-LC-21M020-_GNPS_20eV_G3_019.mzXML|HILIC(-)-LC-…
	0	11614	-1				G4	0.0	0.0	0.0	5.0	0.0	0.0		https://gnps.ucsd.edu//ProteoSAFe/result.jsp?task=223e1fa03c954ed7bd881ac803455659&view=cluster_details&protein=11614&show=true	https://gnps.ucsd.edu/ProteoSAFe/result.jsp?view=network_displayer&componentindex=-1&task=223e1fa03c954ed7bd881ac803455659&show=true									11614	5	194103		194103	0.0	928956	FALSE	11614				86906.6		HILIC(-)-LC-21M020-GNPS_20ev_CH-Cl.mzXML
Unknown	0	12056	8	Olmesartan medoxomil - 30.0 eV	Isolated	Data Collector	G1,G3	5.0	0.0	3.0	0.0	0.0	0.0	http://gnps.ucsd.edu/ProteoSAFe/gnpslibraryspectrum.jsp?SpectrumID=CCMSLIB00006116905	https://gnps.ucsd.edu//ProteoSAFe/result.jsp?task=223e1fa03c954ed7bd881ac803455659&view=cluster_details&protein=12056&show=true	https://gnps.ucsd.edu/ProteoSAFe/result.jsp?view=network_displayer&componentindex=8&task=223e1fa03c954ed7bd881ac803455659&show=true	InChI=1S/C29H30N6O6/c1-5-8-23-30-25(29(3,4)38)24(27(36)39-16-22-17(2)40-28(37)41-22)35(23)15-18-11-13-19(14-12-18)20-9-6-7-10-21(20)26-31-33-34-32-26/h6-7,9-14,38H,5,8,15-16H2,1-4H3,(H,31,32,33,34)	Orbitrap	ESI	Negative	1	219972	701266	49409.8	12056	8	423202	PI	423202	0.0	172921625	FALSE	12056	6	CCCc1nc(c(n1Cc2ccc(cc2)c3ccccc3c4[nH]nnn4)C(=O)OCc5c(oc(=O)o5)C)C(C)(C)O	CCMSLIB00006116905	2352630.0	nan	HILIC(-)-LC-21M020-_GNPS_20eV_G1_008.mzXML|HILIC(-)-LC-21M020-_GNPS_20eV_G3_017.mzXML
	0	11656	-1				G2	0.0	8.0	0.0	0.0	0.0	0.0		https://gnps.ucsd.edu//ProteoSAFe/result.jsp?task=223e1fa03c954ed7bd881ac803455659&view=cluster_details&protein=11656&show=true	https://gnps.ucsd.edu/ProteoSAFe/result.jsp?view=network_displayer&componentindex=-1&task=223e1fa03c954ed7bd881ac803455659&show=true									11656	8	206103		206103	0.0	333403	FALSE	11656				1270100.0		HILIC(-)-LC-21M020-_GNPS_20eV_G2_011.mzXML
	0	11491	8				G1,G2,G3	17.0	5.0	15.0	0.0	0.0	0.0		https://gnps.ucsd.edu//ProteoSAFe/result.jsp?task=223e1fa03c954ed7bd881ac803455659&view=cluster_details&protein=11491&show=true	https://gnps.ucsd.edu/ProteoSAFe/result.jsp?view=network_displayer&componentindex=8&task=223e1fa03c954ed7bd881ac803455659&show=true									11491	37	187287		187287	0.0	3362801621621620	FALSE	11491				4347370.0		HILIC(-)-LC-21M020-_GNPS_20eV_G1_007.mzXML|HILIC(-)-LC-21M020-_GNPS_20eV_G1_009.mzXML|HILIC(-)-LC-21M020-_GNPS_20eV_G1_003.mzXML|HILIC(-)-LC-21M020-_GNPS_20eV_G1_005.mzXML|HILIC(-)-LC-21M020-_GNPS_20eV_G3_019.mzXML|HILIC(-)-LC-21M020-_GNPS_20eV_G2_015.mzXML|HILIC(-)-LC-21M020-_GNPS_20eV_G3_021.mzXML|HILIC(-)-LC-21M020-_GNPS_20eV_G1_001.mzXML|HILIC(-)-LC-21M020-_GNPS_20eV_G3_018.mzXML|HILIC(-)-LC-…
	0	11927	-1				G1,G2,G3	20.0	3.0	6.0	0.0	0.0	0.0		https://gnps.ucsd.edu//ProteoSAFe/result.jsp?task=223e1fa03c954ed7bd881ac803455659&view=cluster_details&protein=11927&show=true	https://gnps.ucsd.edu/ProteoSAFe/result.jsp?view=network_displayer&componentindex=-1&task=223e1fa03c954ed7bd881ac803455659&show=true									11927	29	299259		299259	0.0	2802868275862060	FALSE	11927				988222.0		HILIC(-)-LC-21M020-_GNPS_20eV_G1_009.mzXML|HILIC(-)-LC-21M020-_GNPS_20eV_G3_020.mzXML|HILIC(-)-LC-21M020-_GNPS_20eV_G3_022.mzXML|HILIC(-)-LC-21M020-_GNPS_20eV_G2_012.mzXML|HILIC(-)-LC-21M020-_GNPS_20eV_G3_019.mzXML|HILIC(-)-LC-21M020-_GNPS_20eV_G1_001.mzXML|HILIC(-)-LC-21M020-_GNPS_20eV_G1_008.mzXML
	0	11747	-1				G1,G2,G3,G4	4.0	4.0	5.0	7.0	0.0	0.0		https://gnps.ucsd.edu//ProteoSAFe/result.jsp?task=223e1fa03c954ed7bd881ac803455659&view=cluster_details&protein=11747&show=true	https://gnps.ucsd.edu/ProteoSAFe/result.jsp?view=network_displayer&componentindex=-1&task=223e1fa03c954ed7bd881ac803455659&show=true									11747	20	239061		239061	0.0	2665255	FALSE	11747				1034470000000		HILIC(-)-LC-21M020-_GNPS_20eV_G1_007.mzXML|HILIC(-)-LC-21M020-_GNPS_20eV_G2_016.mzXML|HILIC(-)-LC-21M020-_GNPS_20eV_G3_018.mzXML|HILIC(-)-LC-21M020-_GNPS_20eV_G1_009.mzXML|HILIC(-)-LC-21M020-GNPS_20ev_PC.mzXML|HILIC(-)-LC-21M020-_GNPS_20eV_G1_003.mzXML|HILIC(-)-LC-21M020-_GNPS_20eV_G3_020.mzXML|HILIC(-)-LC-21M020-_GNPS_20eV_G3_017.mzXML|HILIC(-)-LC-21M020-_GNPS_20eV_G3_022.mzXML|HILIC(-)-LC-21M02…
	0	11507	6				G1	2.0	0.0	0.0	0.0	0.0	0.0		https://gnps.ucsd.edu//ProteoSAFe/result.jsp?task=223e1fa03c954ed7bd881ac803455659&view=cluster_details&protein=11507&show=true	https://gnps.ucsd.edu/ProteoSAFe/result.jsp?view=network_displayer&componentindex=6&task=223e1fa03c954ed7bd881ac803455659&show=true									11507	2	191073		191073	0.0	760175	FALSE	11507				256079.0		HILIC(-)-LC-21M020-_GNPS_20eV_G1_003.mzXML|HILIC(-)-LC-21M020-_GNPS_20eV_G1_006.mzXML
M-H	0	12099	6	PE(16:0/0:0); [M-H]- C21H43N1O7P1	Commercial	Thomas Metz	G1,G2,G3	13.0	7.0	10.0	0.0	0.0	0.0	http://gnps.ucsd.edu/ProteoSAFe/gnpslibraryspectrum.jsp?SpectrumID=CCMSLIB00003087767	https://gnps.ucsd.edu//ProteoSAFe/result.jsp?task=223e1fa03c954ed7bd881ac803455659&view=cluster_details&protein=12099&show=true	https://gnps.ucsd.edu/ProteoSAFe/result.jsp?view=network_displayer&componentindex=6&task=223e1fa03c954ed7bd881ac803455659&show=true	nan	HCD; Lumos	LC-ESI	Negative	1	100702	958492	2221-06-01	12099	30	452279	Thomas Metz	452279	0.0	1.61878e+16	FALSE	12099	6	nan	CCMSLIB00003087767	4246380.0	nan	HILIC(-)-LC-21M020-_GNPS_20eV_G3_018.mzXML|HILIC(-)-LC-21M020-_GNPS_20eV_G1_009.mzXML|HILIC(-)-LC-21M020-_GNPS_20eV_G3_017.mzXML|HILIC(-)-LC-21M020-_GNPS_20eV_G1_005.mzXML|HILIC(-)-LC-21M020-_GNPS_20eV_G2_015.mzXML|HILIC(-)-LC-21M020-_GNPS_20eV_G3_021.mzXML|HILIC(-)-LC-21M020-_GNPS_20eV_G1_001.mzXML|HILIC(-)-LC-21M020-_GNPS_20eV_G2_010.mzXML
M+formate	0	12359	-1	2-{1-[(4-chlorophenyl)carbonyl]-5-methoxy-2-methylindol-3-yl}-N-[(4-methoxyphe nyl)methyl]acetamide	commercial	JGI:210908	G1	11.0	0.0	0.0	0.0	0.0	0.0	http://gnps.ucsd.edu/ProteoSAFe/gnpslibraryspectrum.jsp?SpectrumID=CCMSLIB00006704225	https://gnps.ucsd.edu//ProteoSAFe/result.jsp?task=223e1fa03c954ed7bd881ac803455659&view=cluster_details&protein=12359&show=true	https://gnps.ucsd.edu/ProteoSAFe/result.jsp?view=network_displayer&componentindex=-1&task=223e1fa03c954ed7bd881ac803455659&show=true	InChI=1S/C27H25ClN2O4/c1-17-23(15-26(31)29-16-18-4-10-21(33-2)11-5-18)24-14-22(34-3)12-13-25(24)30(17)27(32)19-6-8-20(28)9-7-19/h4-14H,15-16H2,1-3H3,(H,29,31)	Orbitrap	LC-ESI	Negative	3	677475	853484	129997.0	12359	11	588896	Trent Northen	588896	0.0	2.83951e+16	FALSE	12359	7	COc1ccc(CN=C(O)Cc2c(C)n(C(=O)c3ccc(Cl)cc3)c3ccc(OC)cc23)cc1	CCMSLIB00006704225	192381.0	nan	HILIC(-)-LC-21M020-_GNPS_20eV_G1_007.mzXML|HILIC(-)-LC-21M020-_GNPS_20eV_G1_003.mzXML
	0	241	-1				G3	0.0	0.0	2.0	0.0	0.0	0.0		https://gnps.ucsd.edu//ProteoSAFe/result.jsp?task=223e1fa03c954ed7bd881ac803455659&view=cluster_details&protein=241&show=true	https://gnps.ucsd.edu/ProteoSAFe/result.jsp?view=network_displayer&componentindex=-1&task=223e1fa03c954ed7bd881ac803455659&show=true									241	2	131082		131082	0.0	3979815	FALSE	241				574236.0		HILIC(-)-LC-21M020-_GNPS_20eV_G3_021.mzXML
	0	11625	16				G1,G2,G3	18.0	21.0	20.0	0.0	0.0	0.0		https://gnps.ucsd.edu//ProteoSAFe/result.jsp?task=223e1fa03c954ed7bd881ac803455659&view=cluster_details&protein=11625&show=true	https://gnps.ucsd.edu/ProteoSAFe/result.jsp?view=network_displayer&componentindex=16&task=223e1fa03c954ed7bd881ac803455659&show=true									11625	59	195005		195005	0.0	8636022033898300	FALSE	11625				2445970000000		HILIC(-)-LC-21M020-_GNPS_20eV_G1_007.mzXML|HILIC(-)-LC-21M020-_GNPS_20eV_G2_016.mzXML|HILIC(-)-LC-21M020-_GNPS_20eV_G3_018.mzXML|HILIC(-)-LC-21M020-_GNPS_20eV_G3_017.mzXML|HILIC(-)-LC-21M020-_GNPS_20eV_G1_005.mzXML|HILIC(-)-LC-21M020-_GNPS_20eV_G2_011.mzXML|HILIC(-)-LC-21M020-_GNPS_20eV_G2_012.mzXML|HILIC(-)-LC-21M020-_GNPS_20eV_G3_019.mzXML|HILIC(-)-LC-21M020-_GNPS_20eV_G3_021.mzXML|HILIC(-)-LC-…
	0	12455	-1				G3	0.0	0.0	3.0	0.0	0.0	0.0		https://gnps.ucsd.edu//ProteoSAFe/result.jsp?task=223e1fa03c954ed7bd881ac803455659&view=cluster_details&protein=12455&show=true	https://gnps.ucsd.edu/ProteoSAFe/result.jsp?view=network_displayer&componentindex=-1&task=223e1fa03c954ed7bd881ac803455659&show=true									12455	3	722539		722539	0.0	71035	FALSE	12455				2834570.0		HILIC(-)-LC-21M020-_GNPS_20eV_G3_023.mzXML|HILIC(-)-LC-21M020-_GNPS_20eV_G3_017.mzXML
	0	11626	16				G1,G3	1.0	0.0	1.0	0.0	0.0	0.0		https://gnps.ucsd.edu//ProteoSAFe/result.jsp?task=223e1fa03c954ed7bd881ac803455659&view=cluster_details&protein=11626&show=true	https://gnps.ucsd.edu/ProteoSAFe/result.jsp?view=network_displayer&componentindex=16&task=223e1fa03c954ed7bd881ac803455659&show=true									11626	2	194997		194997	0.0	1.04772e+16	FALSE	11626				140258.0		HILIC(-)-LC-21M020-_GNPS_20eV_G1_007.mzXML|HILIC(-)-LC-21M020-_GNPS_20eV_G3_017.mzXML
	0	12700	20				G1,G3	1.0	0.0	3.0	0.0	0.0	0.0		https://gnps.ucsd.edu//ProteoSAFe/result.jsp?task=223e1fa03c954ed7bd881ac803455659&view=cluster_details&protein=12700&show=true	https://gnps.ucsd.edu/ProteoSAFe/result.jsp?view=network_displayer&componentindex=20&task=223e1fa03c954ed7bd881ac803455659&show=true									12700	4	965998		965998	0.0	2095265	FALSE	12700				430596.0		HILIC(-)-LC-21M020-_GNPS_20eV_G1_008.mzXML|HILIC(-)-LC-21M020-_GNPS_20eV_G3_021.mzXML
	0	12396	-1				G1,G3	1.0	0.0	1.0	0.0	0.0	0.0		https://gnps.ucsd.edu//ProteoSAFe/result.jsp?task=223e1fa03c954ed7bd881ac803455659&view=cluster_details&protein=12396&show=true	https://gnps.ucsd.edu/ProteoSAFe/result.jsp?view=network_displayer&componentindex=-1&task=223e1fa03c954ed7bd881ac803455659&show=true									12396	2	623398		623398	0.0	4.64175e+16	FALSE	12396				255924.0		HILIC(-)-LC-21M020-_GNPS_20eV_G3_019.mzXML|HILIC(-)-LC-21M020-_GNPS_20eV_G1_003.mzXML
M-H	0	11499	14	N-Acetyl-L-glutamic acid	commercial	JGI:214959	G2,G3	0.0	1.0	2.0	0.0	0.0	0.0	http://gnps.ucsd.edu/ProteoSAFe/gnpslibraryspectrum.jsp?SpectrumID=CCMSLIB00006708276	https://gnps.ucsd.edu//ProteoSAFe/result.jsp?task=223e1fa03c954ed7bd881ac803455659&view=cluster_details&protein=11499&show=true	https://gnps.ucsd.edu/ProteoSAFe/result.jsp?view=network_displayer&componentindex=14&task=223e1fa03c954ed7bd881ac803455659&show=true	InChI=1S/C7H11NO5/c1-4(9)8-5(7(12)13)2-3-6(10)11/h5H,2-3H2,1H3,(H,8,9)(H,10,11)(H,12,13)/t5-/m0/s1	Orbitrap	LC-ESI	Negative	3	427246	9496680000000000	2719-02-01	11499	3	188056	Trent Northen	188056	0.0	3.23315e+16	FALSE	11499	8	CC(O)=NC(CCC(=O)O)C(=O)O	CCMSLIB00006708276	588316.0	nan	HILIC(-)-LC-21M020-_GNPS_20eV_G2_012.mzXML|HILIC(-)-LC-21M020-_GNPS_20eV_G3_021.mzXML|HILIC(-)-LC-21M020-_GNPS_20eV_G3_020.mzXML
	0	12906	20				G1,G2	3.0	1.0	0.0	0.0	0.0	0.0		https://gnps.ucsd.edu//ProteoSAFe/result.jsp?task=223e1fa03c954ed7bd881ac803455659&view=cluster_details&protein=12906&show=true	https://gnps.ucsd.edu/ProteoSAFe/result.jsp?view=network_displayer&componentindex=20&task=223e1fa03c954ed7bd881ac803455659&show=true									12906	4	965999		965999	0.0	46862575	FALSE	12906				490654.0		HILIC(-)-LC-21M020-_GNPS_20eV_G1_007.mzXML|HILIC(-)-LC-21M020-_GNPS_20eV_G2_010.mzXML
	0	12140	-1				G2	0.0	2.0	0.0	0.0	0.0	0.0		https://gnps.ucsd.edu//ProteoSAFe/result.jsp?task=223e1fa03c954ed7bd881ac803455659&view=cluster_details&protein=12140&show=true	https://gnps.ucsd.edu/ProteoSAFe/result.jsp?view=network_displayer&componentindex=-1&task=223e1fa03c954ed7bd881ac803455659&show=true									12140	2	465308		465308	0.0	7763300000000000	FALSE	12140				394340.0		HILIC(-)-LC-21M020-_GNPS_20eV_G2_016.mzXML
	0	12683	2				G1,G2,G3,G4	867.0	882.0	916.0	1076.0	0.0	0.0		https://gnps.ucsd.edu//ProteoSAFe/result.jsp?task=223e1fa03c954ed7bd881ac803455659&view=cluster_details&protein=12683&show=true	https://gnps.ucsd.edu/ProteoSAFe/result.jsp?view=network_displayer&componentindex=2&task=223e1fa03c954ed7bd881ac803455659&show=true									12683	3741	965999		965999	0.0	6231638559208760	FALSE	12683				110876000000000		HILIC(-)-LC-21M020-_GNPS_20eV_G1_007.mzXML|HILIC(-)-LC-21M020-GNPS_20ev_PC.mzXML|HILIC(-)-LC-21M020-_GNPS_20eV_G1_003.mzXML|HILIC(-)-LC-21M020-GNPS_20ev_BET.mzXML|HILIC(-)-LC-21M020-_GNPS_20eV_G2_011.mzXML|HILIC(-)-LC-21M020-GNPS_20ev_CH-Cl.mzXML|HILIC(-)-LC-21M020-GNPS_20ev_TMA.mzXML|HILIC(-)-LC-21M020-_GNPS_20eV_G3_018.mzXML|HILIC(-)-LC-21M020-_GNPS_20eV_G2_014.mzXML|HILIC(-)-LC-21M020-_GNPS_20…
	0	12062	10				G1,G2	2.0	7.0	0.0	0.0	0.0	0.0		https://gnps.ucsd.edu//ProteoSAFe/result.jsp?task=223e1fa03c954ed7bd881ac803455659&view=cluster_details&protein=12062&show=true	https://gnps.ucsd.edu/ProteoSAFe/result.jsp?view=network_displayer&componentindex=10&task=223e1fa03c954ed7bd881ac803455659&show=true									12062	9	427085		427085	0.0	3845162222222220	FALSE	12062				1716080.0		HILIC(-)-LC-21M020-_GNPS_20eV_G2_014.mzXML|HILIC(-)-LC-21M020-_GNPS_20eV_G2_012.mzXML|HILIC(-)-LC-21M020-_GNPS_20eV_G1_008.mzXML
	0	12209	-1				G2,G3	0.0	1.0	5.0	0.0	0.0	0.0		https://gnps.ucsd.edu//ProteoSAFe/result.jsp?task=223e1fa03c954ed7bd881ac803455659&view=cluster_details&protein=12209&show=true	https://gnps.ucsd.edu/ProteoSAFe/result.jsp?view=network_displayer&componentindex=-1&task=223e1fa03c954ed7bd881ac803455659&show=true									12209	6	487242		487242	0.0	79726	FALSE	12209				5945800.0		HILIC(-)-LC-21M020-_GNPS_20eV_G2_014.mzXML|HILIC(-)-LC-21M020-_GNPS_20eV_G3_018.mzXML|HILIC(-)-LC-21M020-_GNPS_20eV_G3_023.mzXML
M-H	0	11505	-1	QUINATE	Commercial	Kelly Weldon	G1,G2,G3	8.0	19.0	9.0	0.0	0.0	0.0	http://gnps.ucsd.edu/ProteoSAFe/gnpslibraryspectrum.jsp?SpectrumID=CCMSLIB00005464338	https://gnps.ucsd.edu//ProteoSAFe/result.jsp?task=223e1fa03c954ed7bd881ac803455659&view=cluster_details&protein=11505&show=true	https://gnps.ucsd.edu/ProteoSAFe/result.jsp?view=network_displayer&componentindex=-1&task=223e1fa03c954ed7bd881ac803455659&show=true	"InChI=1S/C7H12O6/c8-3-1-7(13,6(11)12)2-4(9)5(3)10/h3-5,8-10,13H,1-2H2,(H,11,12)/t3-,4?,5-,7+/m1/s1"	Orbitrap	ESI	Negative	1	0.0	842808	0.0	11505	36	191056	Dorrestein	191056	0.0	3355923888888880	FALSE	11505	9	OC1C[C@@](O)(C[C@@H](O)[C@H]1O)C(O)=O	CCMSLIB00005464338	4587590.0	nan	HILIC(-)-LC-21M020-_GNPS_20eV_G1_007.mzXML|HILIC(-)-LC-21M020-_GNPS_20eV_G3_020.mzXML|HILIC(-)-LC-21M020-_GNPS_20eV_G2_012.mzXML|HILIC(-)-LC-21M020-_GNPS_20eV_G3_019.mzXML|HILIC(-)-LC-21M020-_GNPS_20eV_G3_021.mzXML|HILIC(-)-LC-21M020-_GNPS_20eV_G2_010.mzXML|HILIC(-)-LC-21M020-_GNPS_20eV_G3_023.mzXML
	0	12394	-1				G2	0.0	3.0	0.0	0.0	0.0	0.0		https://gnps.ucsd.edu//ProteoSAFe/result.jsp?task=223e1fa03c954ed7bd881ac803455659&view=cluster_details&protein=12394&show=true	https://gnps.ucsd.edu/ProteoSAFe/result.jsp?view=network_displayer&componentindex=-1&task=223e1fa03c954ed7bd881ac803455659&show=true									12394	3	623271		623271	0.0	1.47018e+16	FALSE	12394				176215.0		HILIC(-)-LC-21M020-_GNPS_20eV_G2_010.mzXML
	0	11723	16				G1,G2,G3	11.0	20.0	4.0	0.0	0.0	0.0		https://gnps.ucsd.edu//ProteoSAFe/result.jsp?task=223e1fa03c954ed7bd881ac803455659&view=cluster_details&protein=11723&show=true	https://gnps.ucsd.edu/ProteoSAFe/result.jsp?view=network_displayer&componentindex=16&task=223e1fa03c954ed7bd881ac803455659&show=true									11723	35	231098		231098	0.0	3407956571428570	FALSE	11723				4732500.0		HILIC(-)-LC-21M020-_GNPS_20eV_G2_014.mzXML|HILIC(-)-LC-21M020-_GNPS_20eV_G2_016.mzXML|HILIC(-)-LC-21M020-_GNPS_20eV_G2_011.mzXML|HILIC(-)-LC-21M020-_GNPS_20eV_G2_012.mzXML|HILIC(-)-LC-21M020-_GNPS_20eV_G3_022.mzXML|HILIC(-)-LC-21M020-_GNPS_20eV_G3_021.mzXML|HILIC(-)-LC-21M020-_GNPS_20eV_G1_001.mzXML|HILIC(-)-LC-21M020-_GNPS_20eV_G2_013.mzXML|HILIC(-)-LC-21M020-_GNPS_20eV_G1_008.mzXML|HILIC(-)-LC-…
	0	11396	-1				G1,G2,G3	4.0	2.0	4.0	0.0	0.0	0.0		https://gnps.ucsd.edu//ProteoSAFe/result.jsp?task=223e1fa03c954ed7bd881ac803455659&view=cluster_details&protein=11396&show=true	https://gnps.ucsd.edu/ProteoSAFe/result.jsp?view=network_displayer&componentindex=-1&task=223e1fa03c954ed7bd881ac803455659&show=true									11396	10	159077		159077	0.0	3827069	FALSE	11396				3298900.0		HILIC(-)-LC-21M020-_GNPS_20eV_G1_007.mzXML|HILIC(-)-LC-21M020-_GNPS_20eV_G2_010.mzXML|HILIC(-)-LC-21M020-_GNPS_20eV_G3_019.mzXML|HILIC(-)-LC-21M020-_GNPS_20eV_G2_015.mzXML|HILIC(-)-LC-21M020-_GNPS_20eV_G3_021.mzXML|HILIC(-)-LC-21M020-_GNPS_20eV_G3_018.mzXML|HILIC(-)-LC-21M020-_GNPS_20eV_G3_023.mzXML
	0	12659	1				G1,G2,G3	1.0	2.0	4.0	0.0	0.0	0.0		https://gnps.ucsd.edu//ProteoSAFe/result.jsp?task=223e1fa03c954ed7bd881ac803455659&view=cluster_details&protein=12659&show=true	https://gnps.ucsd.edu/ProteoSAFe/result.jsp?view=network_displayer&componentindex=1&task=223e1fa03c954ed7bd881ac803455659&show=true									12659	7	892278		892278	0.0	5269905714285710	FALSE	12659				710334.0		HILIC(-)-LC-21M020-_GNPS_20eV_G2_015.mzXML|HILIC(-)-LC-21M020-_GNPS_20eV_G1_005.mzXML|HILIC(-)-LC-21M020-_GNPS_20eV_G3_017.mzXML
	0	11718	8				G1,G2,G3	31.0	7.0	41.0	0.0	0.0	0.0		https://gnps.ucsd.edu//ProteoSAFe/result.jsp?task=223e1fa03c954ed7bd881ac803455659&view=cluster_details&protein=11718&show=true	https://gnps.ucsd.edu/ProteoSAFe/result.jsp?view=network_displayer&componentindex=8&task=223e1fa03c954ed7bd881ac803455659&show=true									11718	79	229735		229735	0.0	2.4706e+16	FALSE	11718				1090350000000		HILIC(-)-LC-21M020-_GNPS_20eV_G1_007.mzXML|HILIC(-)-LC-21M020-_GNPS_20eV_G2_014.mzXML|HILIC(-)-LC-21M020-_GNPS_20eV_G3_018.mzXML|HILIC(-)-LC-21M020-_GNPS_20eV_G1_003.mzXML|HILIC(-)-LC-21M020-_GNPS_20eV_G3_020.mzXML|HILIC(-)-LC-21M020-_GNPS_20eV_G3_017.mzXML|HILIC(-)-LC-21M020-_GNPS_20eV_G1_005.mzXML|HILIC(-)-LC-21M020-_GNPS_20eV_G3_019.mzXML|HILIC(-)-LC-21M020-_GNPS_20eV_G1_001.mzXML|HILIC(-)-LC-…
	0	12346	-1				G1	6.0	0.0	0.0	0.0	0.0	0.0		https://gnps.ucsd.edu//ProteoSAFe/result.jsp?task=223e1fa03c954ed7bd881ac803455659&view=cluster_details&protein=12346&show=true	https://gnps.ucsd.edu/ProteoSAFe/result.jsp?view=network_displayer&componentindex=-1&task=223e1fa03c954ed7bd881ac803455659&show=true									12346	6	588.47		588.47	0.0	150139	FALSE	12346				393610.0		HILIC(-)-LC-21M020-_GNPS_20eV_G1_006.mzXML
	0	12858	-1				G1,G2	1.0	3.0	0.0	0.0	0.0	0.0		https://gnps.ucsd.edu//ProteoSAFe/result.jsp?task=223e1fa03c954ed7bd881ac803455659&view=cluster_details&protein=12858&show=true	https://gnps.ucsd.edu/ProteoSAFe/result.jsp?view=network_displayer&componentindex=-1&task=223e1fa03c954ed7bd881ac803455659&show=true									12858	4	965999		965999	0.0	1381705	FALSE	12858				1797750.0		HILIC(-)-LC-21M020-_GNPS_20eV_G1_007.mzXML|HILIC(-)-LC-21M020-_GNPS_20eV_G2_010.mzXML
	0	12065	30				G1,G2,G3	11.0	15.0	9.0	0.0	0.0	0.0		https://gnps.ucsd.edu//ProteoSAFe/result.jsp?task=223e1fa03c954ed7bd881ac803455659&view=cluster_details&protein=12065&show=true	https://gnps.ucsd.edu/ProteoSAFe/result.jsp?view=network_displayer&componentindex=30&task=223e1fa03c954ed7bd881ac803455659&show=true									12065	35	429298		429298	0.0	1.31868e+16	FALSE	12065				8677870.0		HILIC(-)-LC-21M020-_GNPS_20eV_G1_007.mzXML|HILIC(-)-LC-21M020-_GNPS_20eV_G2_014.mzXML|HILIC(-)-LC-21M020-_GNPS_20eV_G2_016.mzXML|HILIC(-)-LC-21M020-_GNPS_20eV_G1_009.mzXML|HILIC(-)-LC-21M020-_GNPS_20eV_G3_017.mzXML|HILIC(-)-LC-21M020-_GNPS_20eV_G1_005.mzXML|HILIC(-)-LC-21M020-_GNPS_20eV_G2_011.mzXML|HILIC(-)-LC-21M020-_GNPS_20eV_G2_012.mzXML|HILIC(-)-LC-21M020-_GNPS_20eV_G2_015.mzXML|HILIC(-)-LC-…
[M-H]-	0	11423	-1	Mannitol	isolated	MoNA:VF-NPL-QEHF003267	G1,G2,G3	12.0	8.0	16.0	0.0	0.0	0.0	http://gnps.ucsd.edu/ProteoSAFe/gnpslibraryspectrum.jsp?SpectrumID=CCMSLIB00004694330	https://gnps.ucsd.edu//ProteoSAFe/result.jsp?task=223e1fa03c954ed7bd881ac803455659&view=cluster_details&protein=11423&show=true	https://gnps.ucsd.edu/ProteoSAFe/result.jsp?view=network_displayer&componentindex=-1&task=223e1fa03c954ed7bd881ac803455659&show=true	InChI=1S/C6H14O6/c7-1-3(9)5(11)6(12)4(10)2-8/h3-12H,1-2H2/t3-,4-,5-,6-/m1/s1	ESI-QFT	nan	negative	3	18011	848354	99468.7	11423	36	163061	MoNA	163061	0.0	2.52239e+16	FALSE	11423	6	OC[C@@H](O)[C@@H](O)[C@H](O)[C@H](O)CO	CCMSLIB00004694330	1591690.0	nan	HILIC(-)-LC-21M020-_GNPS_20eV_G2_015.mzXML|HILIC(-)-LC-21M020-_GNPS_20eV_G1_005.mzXML|HILIC(-)-LC-21M020-_GNPS_20eV_G3_017.mzXML
	0	118	-1				G3	0.0	0.0	5.0	0.0	0.0	0.0		https://gnps.ucsd.edu//ProteoSAFe/result.jsp?task=223e1fa03c954ed7bd881ac803455659&view=cluster_details&protein=118&show=true	https://gnps.ucsd.edu/ProteoSAFe/result.jsp?view=network_displayer&componentindex=-1&task=223e1fa03c954ed7bd881ac803455659&show=true									118	5	113024		113024	0.0	1111564	FALSE	118				257341.0		HILIC(-)-LC-21M020-_GNPS_20eV_G3_020.mzXML
	0	11434	34				G1,G2,G3	1.0	1.0	2.0	0.0	0.0	0.0		https://gnps.ucsd.edu//ProteoSAFe/result.jsp?task=223e1fa03c954ed7bd881ac803455659&view=cluster_details&protein=11434&show=true	https://gnps.ucsd.edu/ProteoSAFe/result.jsp?view=network_displayer&componentindex=34&task=223e1fa03c954ed7bd881ac803455659&show=true									11434	4	169992		169992	0.0	794345	FALSE	11434				591012.0		HILIC(-)-LC-21M020-_GNPS_20eV_G1_007.mzXML|HILIC(-)-LC-21M020-_GNPS_20eV_G2_010.mzXML|HILIC(-)-LC-21M020-_GNPS_20eV_G3_017.mzXML
	0	12518	-1				G1,G3	1.0	0.0	1.0	0.0	0.0	0.0		https://gnps.ucsd.edu//ProteoSAFe/result.jsp?task=223e1fa03c954ed7bd881ac803455659&view=cluster_details&protein=12518&show=true	https://gnps.ucsd.edu/ProteoSAFe/result.jsp?view=network_displayer&componentindex=-1&task=223e1fa03c954ed7bd881ac803455659&show=true									12518	2	796536		796536	0.0	2.13813e+16	FALSE	12518				201707.0		HILIC(-)-LC-21M020-_GNPS_20eV_G1_009.mzXML|HILIC(-)-LC-21M020-_GNPS_20eV_G3_023.mzXML
M-H	0	11819	-1	(2S)-2-(phenylcarbonylamino)pentanedioic acid	commercial	JGI:198080	G1,G2,G3	13.0	2.0	13.0	0.0	0.0	0.0	http://gnps.ucsd.edu/ProteoSAFe/gnpslibraryspectrum.jsp?SpectrumID=CCMSLIB00006691397	https://gnps.ucsd.edu//ProteoSAFe/result.jsp?task=223e1fa03c954ed7bd881ac803455659&view=cluster_details&protein=11819&show=true	https://gnps.ucsd.edu/ProteoSAFe/result.jsp?view=network_displayer&componentindex=-1&task=223e1fa03c954ed7bd881ac803455659&show=true	InChI=1S/C12H13NO5/c14-10(15)7-6-9(12(17)18)13-11(16)8-4-2-1-3-5-8/h1-5,9H,6-7H2,(H,13,16)(H,14,15)(H,17,18)/t9-/m0/s1	Orbitrap	LC-ESI	Negative	3	859795	827917	34381.9	11819	28	258.67	Trent Northen	258.67	0.0	2.96001e+16	FALSE	11819	8	O=C(O)CCC(N=C(O)c1ccccc1)C(=O)O	CCMSLIB00006691397	2993710.0	nan	HILIC(-)-LC-21M020-_GNPS_20eV_G1_007.mzXML|HILIC(-)-LC-21M020-_GNPS_20eV_G2_014.mzXML|HILIC(-)-LC-21M020-_GNPS_20eV_G3_018.mzXML|HILIC(-)-LC-21M020-_GNPS_20eV_G3_020.mzXML|HILIC(-)-LC-21M020-_GNPS_20eV_G3_017.mzXML|HILIC(-)-LC-21M020-_GNPS_20eV_G1_005.mzXML|HILIC(-)-LC-21M020-_GNPS_20eV_G3_019.mzXML|HILIC(-)-LC-21M020-_GNPS_20eV_G2_010.mzXML|HILIC(-)-LC-21M020-_GNPS_20eV_G3_023.mzXML|HILIC(-)-LC-…
	0	11772	-1				G1	9.0	0.0	0.0	0.0	0.0	0.0		https://gnps.ucsd.edu//ProteoSAFe/result.jsp?task=223e1fa03c954ed7bd881ac803455659&view=cluster_details&protein=11772&show=true	https://gnps.ucsd.edu/ProteoSAFe/result.jsp?view=network_displayer&componentindex=-1&task=223e1fa03c954ed7bd881ac803455659&show=true									11772	9	248.96		248.96	0.0	2853114444444440	FALSE	11772				134901.0		HILIC(-)-LC-21M020-_GNPS_20eV_G1_007.mzXML|HILIC(-)-LC-21M020-_GNPS_20eV_G1_003.mzXML
	0	12104	37				G1,G2,G3	2.0	3.0	1.0	0.0	0.0	0.0		https://gnps.ucsd.edu//ProteoSAFe/result.jsp?task=223e1fa03c954ed7bd881ac803455659&view=cluster_details&protein=12104&show=true	https://gnps.ucsd.edu/ProteoSAFe/result.jsp?view=network_displayer&componentindex=37&task=223e1fa03c954ed7bd881ac803455659&show=true									12104	6	455577		455577	0.0	1.99404e+16	FALSE	12104				362333.0		HILIC(-)-LC-21M020-_GNPS_20eV_G1_007.mzXML|HILIC(-)-LC-21M020-_GNPS_20eV_G2_013.mzXML|HILIC(-)-LC-21M020-_GNPS_20eV_G2_012.mzXML|HILIC(-)-LC-21M020-_GNPS_20eV_G3_020.mzXML
M+Cl	0	12267	-1	methyl 2-methyl-5-oxo-4-(3,4,5-trimethoxyphenyl)-1,4,6,7,8-pentahydroquinoline -3-carboxylate	commercial	JGI:198281	G1	2.0	0.0	0.0	0.0	0.0	0.0	http://gnps.ucsd.edu/ProteoSAFe/gnpslibraryspectrum.jsp?SpectrumID=CCMSLIB00006691598	https://gnps.ucsd.edu//ProteoSAFe/result.jsp?task=223e1fa03c954ed7bd881ac803455659&view=cluster_details&protein=12267&show=true	https://gnps.ucsd.edu/ProteoSAFe/result.jsp?view=network_displayer&componentindex=-1&task=223e1fa03c954ed7bd881ac803455659&show=true	InChI=1S/C21H25NO6/c1-11-17(21(24)28-5)18(19-13(22-11)7-6-8-14(19)23)12-9-15(25-2)20(27-4)16(10-12)26-3/h9-10,18,22H,6-8H2,1-5H3	Orbitrap	LC-ESI	Negative	3	961014	848139	227654.0	12267	2	518239	Trent Northen	518239	0.0	1835525	FALSE	12267	6	COC(=O)C1=C(C)NC2=C(C(=O)CCC2)C1c1cc(OC)c(OC)c(OC)c1	CCMSLIB00006691598	229022.0	nan	HILIC(-)-LC-21M020-_GNPS_20eV_G1_007.mzXML
	0	12764	2				G1,G2,G3,G4	33.0	28.0	6.0	1.0	0.0	0.0		https://gnps.ucsd.edu//ProteoSAFe/result.jsp?task=223e1fa03c954ed7bd881ac803455659&view=cluster_details&protein=12764&show=true	https://gnps.ucsd.edu/ProteoSAFe/result.jsp?view=network_displayer&componentindex=2&task=223e1fa03c954ed7bd881ac803455659&show=true									12764	68	965999		965999	0.0	2.80814e+16	FALSE	12764				2059480000000		HILIC(-)-LC-21M020-_GNPS_20eV_G1_007.mzXML|HILIC(-)-LC-21M020-_GNPS_20eV_G2_014.mzXML|HILIC(-)-LC-21M020-GNPS_20ev_ACH.mzXML|HILIC(-)-LC-21M020-_GNPS_20eV_G1_009.mzXML|HILIC(-)-LC-21M020-_GNPS_20eV_G1_003.mzXML|HILIC(-)-LC-21M020-_GNPS_20eV_G3_020.mzXML|HILIC(-)-LC-21M020-_GNPS_20eV_G2_011.mzXML|HILIC(-)-LC-21M020-_GNPS_20eV_G3_019.mzXML|HILIC(-)-LC-21M020-_GNPS_20eV_G2_015.mzXML|HILIC(-)-LC-21M0…
	0	12136	-1				G1,G2,G3	14.0	7.0	14.0	0.0	0.0	0.0		https://gnps.ucsd.edu//ProteoSAFe/result.jsp?task=223e1fa03c954ed7bd881ac803455659&view=cluster_details&protein=12136&show=true	https://gnps.ucsd.edu/ProteoSAFe/result.jsp?view=network_displayer&componentindex=-1&task=223e1fa03c954ed7bd881ac803455659&show=true									12136	35	465761		465761	0.0	3439797142857140	FALSE	12136				1689550000000		HILIC(-)-LC-21M020-_GNPS_20eV_G2_016.mzXML|HILIC(-)-LC-21M020-_GNPS_20eV_G1_003.mzXML|HILIC(-)-LC-21M020-_GNPS_20eV_G3_017.mzXML|HILIC(-)-LC-21M020-_GNPS_20eV_G1_005.mzXML|HILIC(-)-LC-21M020-_GNPS_20eV_G3_019.mzXML|HILIC(-)-LC-21M020-_GNPS_20eV_G2_015.mzXML|HILIC(-)-LC-21M020-_GNPS_20eV_G3_021.mzXML|HILIC(-)-LC-21M020-_GNPS_20eV_G3_018.mzXML|HILIC(-)-LC-21M020-_GNPS_20eV_G3_023.mzXML|HILIC(-)-LC-…
M+H	0	12370	7	PE(16:0/16:1); [M+H]+ C37H73N1O8P1	Commercial	Thomas Metz	G1,G2,G3	61.0	54.0	43.0	0.0	0.0	0.0	http://gnps.ucsd.edu/ProteoSAFe/gnpslibraryspectrum.jsp?SpectrumID=CCMSLIB00003130826	https://gnps.ucsd.edu//ProteoSAFe/result.jsp?task=223e1fa03c954ed7bd881ac803455659&view=cluster_details&protein=12370&show=true	https://gnps.ucsd.edu/ProteoSAFe/result.jsp?view=network_displayer&componentindex=7&task=223e1fa03c954ed7bd881ac803455659&show=true	nan	CID; Velos	LC-ESI	Positive	1	96162	795643	139466.0	12370	158	593338	Thomas Metz	593338	0.0	8598013924050630	FALSE	12370	7	nan	CCMSLIB00003130826	10137700000000	nan	HILIC(-)-LC-21M020-_GNPS_20eV_G2_014.mzXML|HILIC(-)-LC-21M020-_GNPS_20eV_G2_016.mzXML|HILIC(-)-LC-21M020-_GNPS_20eV_G1_009.mzXML|HILIC(-)-LC-21M020-_GNPS_20eV_G1_003.mzXML|HILIC(-)-LC-21M020-_GNPS_20eV_G3_020.mzXML|HILIC(-)-LC-21M020-_GNPS_20eV_G1_005.mzXML|HILIC(-)-LC-21M020-_GNPS_20eV_G2_011.mzXML|HILIC(-)-LC-21M020-_GNPS_20eV_G2_012.mzXML|HILIC(-)-LC-21M020-_GNPS_20eV_G3_019.mzXML|HILIC(-)-LC-…
	0	12407	1				G3	0.0	0.0	2.0	0.0	0.0	0.0		https://gnps.ucsd.edu//ProteoSAFe/result.jsp?task=223e1fa03c954ed7bd881ac803455659&view=cluster_details&protein=12407&show=true	https://gnps.ucsd.edu/ProteoSAFe/result.jsp?view=network_displayer&componentindex=1&task=223e1fa03c954ed7bd881ac803455659&show=true									12407	2	645223		645223	0.0	2165395	FALSE	12407				248532.0		HILIC(-)-LC-21M020-_GNPS_20eV_G3_023.mzXML
	0	12406	1				G1,G2,G3	3.0	5.0	5.0	0.0	0.0	0.0		https://gnps.ucsd.edu//ProteoSAFe/result.jsp?task=223e1fa03c954ed7bd881ac803455659&view=cluster_details&protein=12406&show=true	https://gnps.ucsd.edu/ProteoSAFe/result.jsp?view=network_displayer&componentindex=1&task=223e1fa03c954ed7bd881ac803455659&show=true									12406	13	640194		640194	0.0	4.07406e+16	FALSE	12406				679562.0		HILIC(-)-LC-21M020-_GNPS_20eV_G2_015.mzXML|HILIC(-)-LC-21M020-_GNPS_20eV_G1_005.mzXML|HILIC(-)-LC-21M020-_GNPS_20eV_G3_017.mzXML
M+H	0	11751	-1	Spectral Match to PyroGlu-Ile from NIST14	Isolated	Data deposited by kduncan	G1	2.0	0.0	0.0	0.0	0.0	0.0	http://gnps.ucsd.edu/ProteoSAFe/gnpslibraryspectrum.jsp?SpectrumID=CCMSLIB00003137597	https://gnps.ucsd.edu//ProteoSAFe/result.jsp?task=223e1fa03c954ed7bd881ac803455659&view=cluster_details&protein=11751&show=true	https://gnps.ucsd.edu/ProteoSAFe/result.jsp?view=network_displayer&componentindex=-1&task=223e1fa03c954ed7bd881ac803455659&show=true	InChI=1S/C11H18N2O4/c1-3-6(2)9(11(16)17)13-10(15)7-4-5-8(14)12-7/h6-7,9H,3-5H2,1-2H3,(H,12,14)(H,13,15)(H,16,17)/t6-,7-,9-/m0/s1	qTof	LC-ESI	Positive	3	2015	740451	8287.61	11751	2	241119	Data from Dr. Katherine R. Duncan	241119	0.0	129059	FALSE	11751	6	O=C(N[C@H](C(O)=O)[C@@H](C)CC)[C@H]1NC(CC1)=O	CCMSLIB00003137597	88337.7	nan	HILIC(-)-LC-21M020-_GNPS_20eV_G1_005.mzXML
	0	14086	-1				G4	0.0	0.0	0.0	12.0	0.0	0.0		https://gnps.ucsd.edu//ProteoSAFe/result.jsp?task=223e1fa03c954ed7bd881ac803455659&view=cluster_details&protein=14086&show=true	https://gnps.ucsd.edu/ProteoSAFe/result.jsp?view=network_displayer&componentindex=-1&task=223e1fa03c954ed7bd881ac803455659&show=true									14086	12	966.0		966.0	0.0	5819741666666660	FALSE	14086				4126210.0		HILIC(-)-LC-21M020-GNPS_20ev_PC.mzXML
M+H	0	11424	12	"3,4-Dihydroxybenzoic acid"	Isolated	"Yongyi Li, Zhirong Cui"	G1,G2,G3,G4	3.0	1.0	1.0	7.0	0.0	0.0	http://gnps.ucsd.edu/ProteoSAFe/gnpslibraryspectrum.jsp?SpectrumID=CCMSLIB00006126892	https://gnps.ucsd.edu//ProteoSAFe/result.jsp?task=223e1fa03c954ed7bd881ac803455659&view=cluster_details&protein=11424&show=true	https://gnps.ucsd.edu/ProteoSAFe/result.jsp?view=network_displayer&componentindex=12&task=223e1fa03c954ed7bd881ac803455659&show=true	"InChI=1S/C7H6O4/c8-5-2-1-4(7(10)11)3-6(5)9/h1-3,8-9H,(H,10,11)"	qTof	LC-ESI	Positive	1	10007	7800590000000000	64547.2	11424	12	165041	"Lingyi Kong, Jun Luo"	165041	0.0	2.88267e+16	FALSE	11424	10	OC1=C(O)C=CC(C(O)=O)=C1	CCMSLIB00006126892	590500.0	nan	HILIC(-)-LC-21M020-_GNPS_20eV_G1_007.mzXML|HILIC(-)-LC-21M020-GNPS_20ev_PC.mzXML|HILIC(-)-LC-21M020-_GNPS_20eV_G1_003.mzXML|HILIC(-)-LC-21M020-_GNPS_20eV_G3_022.mzXML|HILIC(-)-LC-21M020-_GNPS_20eV_G2_012.mzXML|HILIC(-)-LC-21M020-_GNPS_20eV_G1_006.mzXML
	0	11694	-1				G1	2.0	0.0	0.0	0.0	0.0	0.0		https://gnps.ucsd.edu//ProteoSAFe/result.jsp?task=223e1fa03c954ed7bd881ac803455659&view=cluster_details&protein=11694&show=true	https://gnps.ucsd.edu/ProteoSAFe/result.jsp?view=network_displayer&componentindex=-1&task=223e1fa03c954ed7bd881ac803455659&show=true									11694	2	220064		220064	0.0	1944145	FALSE	11694				70846.0		HILIC(-)-LC-21M020-_GNPS_20eV_G1_009.mzXML
M+H	0	12371	7	PC(22:6/0:0); [M+H]+ C30H51N1O7P1	Commercial	Thomas Metz	G1,G2,G3	9.0	2.0	2.0	0.0	0.0	0.0	http://gnps.ucsd.edu/ProteoSAFe/gnpslibraryspectrum.jsp?SpectrumID=CCMSLIB00003128666	https://gnps.ucsd.edu//ProteoSAFe/result.jsp?task=223e1fa03c954ed7bd881ac803455659&view=cluster_details&protein=12371&show=true	https://gnps.ucsd.edu/ProteoSAFe/result.jsp?view=network_displayer&componentindex=7&task=223e1fa03c954ed7bd881ac803455659&show=true	nan	CID; Velos	LC-ESI	Positive	1	27009	71221	47606.9	12371	13	594342	Thomas Metz	594342	0.0	7503007692307690	FALSE	12371	7	nan	CCMSLIB00003128666	1045530000000	nan	HILIC(-)-LC-21M020-_GNPS_20eV_G2_016.mzXML|HILIC(-)-LC-21M020-_GNPS_20eV_G1_009.mzXML|HILIC(-)-LC-21M020-_GNPS_20eV_G3_021.mzXML|HILIC(-)-LC-21M020-_GNPS_20eV_G1_003.mzXML|HILIC(-)-LC-21M020-_GNPS_20eV_G1_001.mzXML
M-H	0	11375	8	2,5-Furandicarboxylic acid - 30.0 eV	Isolated	Data Collector	G1,G2,G3	12.0	17.0	15.0	0.0	0.0	0.0	http://gnps.ucsd.edu/ProteoSAFe/gnpslibraryspectrum.jsp?SpectrumID=CCMSLIB00006118847	https://gnps.ucsd.edu//ProteoSAFe/result.jsp?task=223e1fa03c954ed7bd881ac803455659&view=cluster_details&protein=11375&show=true	https://gnps.ucsd.edu/ProteoSAFe/result.jsp?view=network_displayer&componentindex=8&task=223e1fa03c954ed7bd881ac803455659&show=true	InChI=1S/C6H4O5/c7-5(8)3-1-2-4(11-3)6(9)10/h1-2H,(H,7,8)(H,9,10)	Orbitrap	ESI	Negative	1	9641-08-01	730162	57833.2	11375	44	146035	PI	146035	0.0	4.11046e+16	FALSE	11375	6	c1cc(oc1C(=O)O)C(=O)O	CCMSLIB00006118847	7461190.0	nan	HILIC(-)-LC-21M020-_GNPS_20eV_G1_007.mzXML|HILIC(-)-LC-21M020-_GNPS_20eV_G2_014.mzXML|HILIC(-)-LC-21M020-_GNPS_20eV_G2_016.mzXML|HILIC(-)-LC-21M020-_GNPS_20eV_G1_009.mzXML|HILIC(-)-LC-21M020-_GNPS_20eV_G3_018.mzXML|HILIC(-)-LC-21M020-_GNPS_20eV_G1_003.mzXML|HILIC(-)-LC-21M020-_GNPS_20eV_G3_020.mzXML|HILIC(-)-LC-21M020-_GNPS_20eV_G1_005.mzXML|HILIC(-)-LC-21M020-_GNPS_20eV_G2_011.mzXML|HILIC(-)-LC-…
	0	12268	1				G1,G2,G3	21.0	10.0	2.0	0.0	0.0	0.0		https://gnps.ucsd.edu//ProteoSAFe/result.jsp?task=223e1fa03c954ed7bd881ac803455659&view=cluster_details&protein=12268&show=true	https://gnps.ucsd.edu/ProteoSAFe/result.jsp?view=network_displayer&componentindex=1&task=223e1fa03c954ed7bd881ac803455659&show=true									12268	33	519168		519168	0.0	3.75667e+16	FALSE	12268				2303010.0		HILIC(-)-LC-21M020-_GNPS_20eV_G1_007.mzXML|HILIC(-)-LC-21M020-_GNPS_20eV_G2_016.mzXML|HILIC(-)-LC-21M020-_GNPS_20eV_G1_003.mzXML|HILIC(-)-LC-21M020-_GNPS_20eV_G1_001.mzXML|HILIC(-)-LC-21M020-_GNPS_20eV_G2_013.mzXML|HILIC(-)-LC-21M020-_GNPS_20eV_G3_023.mzXML|HILIC(-)-LC-21M020-_GNPS_20eV_G1_008.mzXML|HILIC(-)-LC-21M020-_GNPS_20eV_G1_006.mzXML
	0	12285	10				G1,G2	6.0	10.0	0.0	0.0	0.0	0.0		https://gnps.ucsd.edu//ProteoSAFe/result.jsp?task=223e1fa03c954ed7bd881ac803455659&view=cluster_details&protein=12285&show=true	https://gnps.ucsd.edu/ProteoSAFe/result.jsp?view=network_displayer&componentindex=10&task=223e1fa03c954ed7bd881ac803455659&show=true									12285	16	531132		531132	0.0	4.06763e+16	FALSE	12285				1044900.0		HILIC(-)-LC-21M020-_GNPS_20eV_G1_007.mzXML|HILIC(-)-LC-21M020-_GNPS_20eV_G2_016.mzXML|HILIC(-)-LC-21M020-_GNPS_20eV_G2_012.mzXML|HILIC(-)-LC-21M020-_GNPS_20eV_G1_008.mzXML|HILIC(-)-LC-21M020-_GNPS_20eV_G2_014.mzXML
	0	49	8				G2,G3	0.0	1.0	1.0	0.0	0.0	0.0		https://gnps.ucsd.edu//ProteoSAFe/result.jsp?task=223e1fa03c954ed7bd881ac803455659&view=cluster_details&protein=49&show=true	https://gnps.ucsd.edu/ProteoSAFe/result.jsp?view=network_displayer&componentindex=8&task=223e1fa03c954ed7bd881ac803455659&show=true									49	2	96.96		96.96	0.0	5172925	FALSE	49				1110160.0		HILIC(-)-LC-21M020-_GNPS_20eV_G3_019.mzXML|HILIC(-)-LC-21M020-_GNPS_20eV_G2_015.mzXML
	0	12198	-1				G2	0.0	6.0	0.0	0.0	0.0	0.0		https://gnps.ucsd.edu//ProteoSAFe/result.jsp?task=223e1fa03c954ed7bd881ac803455659&view=cluster_details&protein=12198&show=true	https://gnps.ucsd.edu/ProteoSAFe/result.jsp?view=network_displayer&componentindex=-1&task=223e1fa03c954ed7bd881ac803455659&show=true									12198	6	482168		482168	0.0	1.51095e+16	FALSE	12198				538524.0		HILIC(-)-LC-21M020-_GNPS_20eV_G2_016.mzXML
	0	11867	-1				G1,G3	2.0	0.0	2.0	0.0	0.0	0.0		https://gnps.ucsd.edu//ProteoSAFe/result.jsp?task=223e1fa03c954ed7bd881ac803455659&view=cluster_details&protein=11867&show=true	https://gnps.ucsd.edu/ProteoSAFe/result.jsp?view=network_displayer&componentindex=-1&task=223e1fa03c954ed7bd881ac803455659&show=true									11867	4	278124		278124	0.0	352294	FALSE	11867				187202.0		HILIC(-)-LC-21M020-_GNPS_20eV_G1_008.mzXML|HILIC(-)-LC-21M020-_GNPS_20eV_G3_020.mzXML
	0	11889	6				G1,G3	2.0	0.0	1.0	0.0	0.0	0.0		https://gnps.ucsd.edu//ProteoSAFe/result.jsp?task=223e1fa03c954ed7bd881ac803455659&view=cluster_details&protein=11889&show=true	https://gnps.ucsd.edu/ProteoSAFe/result.jsp?view=network_displayer&componentindex=6&task=223e1fa03c954ed7bd881ac803455659&show=true									11889	3	294.22		294.22	0.0	38.78	FALSE	11889				744143.0		HILIC(-)-LC-21M020-_GNPS_20eV_G1_007.mzXML|HILIC(-)-LC-21M020-_GNPS_20eV_G3_023.mzXML
M+H	0	12214	1	"NCGC00160277-01!3-Methoxy-dictamnine-4-(2,3,4-trimethoxy)-benzoic acid"	Prestwick Phytochem Lib	VVP/LMS	G2,G3	0.0	1.0	2.0	0.0	0.0	0.0	http://gnps.ucsd.edu/ProteoSAFe/gnpslibraryspectrum.jsp?SpectrumID=CCMSLIB00000078688	https://gnps.ucsd.edu//ProteoSAFe/result.jsp?task=223e1fa03c954ed7bd881ac803455659&view=cluster_details&protein=12214&show=true	https://gnps.ucsd.edu/ProteoSAFe/result.jsp?view=network_displayer&componentindex=1&task=223e1fa03c954ed7bd881ac803455659&show=true	InChI=1S/C23H21NO8/c1-26-16-10-12(11-17(27-2)20(16)29-4)23(25)32-15-7-6-13-18(21(15)30-5)24-22-14(8-9-31-22)19(13)28-3/h6-11H,1-5H3	qTOF	LC-ESI	Positive	1	5.0447e+16	71702	114617.0	12214	3	490582	Dorrestein	490582	0.0	3716263333333330	FALSE	12214	6	COC1=CC(=CC(OC)=C1OC)C(=O)OC2=C(OC)C3=C(C=C2)C(OC)=C4C=COC4=N3	CCMSLIB00000078688	225877.0	nan	HILIC(-)-LC-21M020-_GNPS_20eV_G2_012.mzXML|HILIC(-)-LC-21M020-_GNPS_20eV_G3_021.mzXML
	0	11924	-1				G1	3.0	0.0	0.0	0.0	0.0	0.0		https://gnps.ucsd.edu//ProteoSAFe/result.jsp?task=223e1fa03c954ed7bd881ac803455659&view=cluster_details&protein=11924&show=true	https://gnps.ucsd.edu/ProteoSAFe/result.jsp?view=network_displayer&componentindex=-1&task=223e1fa03c954ed7bd881ac803455659&show=true									11924	3	299259		299259	0.0	196285	FALSE	11924				117524.0		HILIC(-)-LC-21M020-_GNPS_20eV_G1_008.mzXML
M-H	0	11709	16	MoNA:3490809 p-Cresol sulphate	Isolated	MoNA	G1,G2,G3	6.0	12.0	4.0	0.0	0.0	0.0	http://gnps.ucsd.edu/ProteoSAFe/gnpslibraryspectrum.jsp?SpectrumID=CCMSLIB00000569478	https://gnps.ucsd.edu//ProteoSAFe/result.jsp?task=223e1fa03c954ed7bd881ac803455659&view=cluster_details&protein=11709&show=true	https://gnps.ucsd.edu/ProteoSAFe/result.jsp?view=network_displayer&componentindex=16&task=223e1fa03c954ed7bd881ac803455659&show=true	InChI=1S/C7H8O4S/c1-6-2-4-7(5-3-6)11-12(8,9)10/h2-5H,1H3,(H,8,9,10)	Ion Trap	LC-ESI	Negative	3	3.8349e+16	722426	204965.0	11709	22	225449	MoNA	225449	0.0	3.29027e+16	FALSE	11709	6	CC1=CC=C(C=C1)OS(=O)(=O)O	CCMSLIB00000569478	2881610.0	nan	HILIC(-)-LC-21M020-_GNPS_20eV_G1_007.mzXML|HILIC(-)-LC-21M020-_GNPS_20eV_G2_016.mzXML|HILIC(-)-LC-21M020-_GNPS_20eV_G3_019.mzXML|HILIC(-)-LC-21M020-_GNPS_20eV_G1_001.mzXML|HILIC(-)-LC-21M020-_GNPS_20eV_G3_018.mzXML|HILIC(-)-LC-21M020-_GNPS_20eV_G3_023.mzXML
	0	11488	9				G2,G3	0.0	10.0	2.0	0.0	0.0	0.0		https://gnps.ucsd.edu//ProteoSAFe/result.jsp?task=223e1fa03c954ed7bd881ac803455659&view=cluster_details&protein=11488&show=true	https://gnps.ucsd.edu/ProteoSAFe/result.jsp?view=network_displayer&componentindex=9&task=223e1fa03c954ed7bd881ac803455659&show=true									11488	12	186077		186077	0.0	2.18406e+16	FALSE	11488				279080.0		HILIC(-)-LC-21M020-_GNPS_20eV_G2_014.mzXML|HILIC(-)-LC-21M020-_GNPS_20eV_G3_017.mzXML
	0	12296	-1				G3	0.0	0.0	3.0	0.0	0.0	0.0		https://gnps.ucsd.edu//ProteoSAFe/result.jsp?task=223e1fa03c954ed7bd881ac803455659&view=cluster_details&protein=12296&show=true	https://gnps.ucsd.edu/ProteoSAFe/result.jsp?view=network_displayer&componentindex=-1&task=223e1fa03c954ed7bd881ac803455659&show=true									12296	3	551211		551211	0.0	190276	FALSE	12296				111006.0		HILIC(-)-LC-21M020-_GNPS_20eV_G3_020.mzXML
	0	12113	-1				G1	6.0	0.0	0.0	0.0	0.0	0.0		https://gnps.ucsd.edu//ProteoSAFe/result.jsp?task=223e1fa03c954ed7bd881ac803455659&view=cluster_details&protein=12113&show=true	https://gnps.ucsd.edu/ProteoSAFe/result.jsp?view=network_displayer&componentindex=-1&task=223e1fa03c954ed7bd881ac803455659&show=true									12113	6	462092		462092	0.0	3.42733e+16	FALSE	12113				735058.0		HILIC(-)-LC-21M020-_GNPS_20eV_G1_007.mzXML
M-H	0	11451	-1	Massbank:KO000235 N-Acetylaspartate|N-Acetyl-L-aspartate|N-Acetyl-L-aspartic acid	Isolated	Massbank	G1,G3	1.0	0.0	1.0	0.0	0.0	0.0	http://gnps.ucsd.edu/ProteoSAFe/gnpslibraryspectrum.jsp?SpectrumID=CCMSLIB00005729419	https://gnps.ucsd.edu//ProteoSAFe/result.jsp?task=223e1fa03c954ed7bd881ac803455659&view=cluster_details&protein=11451&show=true	https://gnps.ucsd.edu/ProteoSAFe/result.jsp?view=network_displayer&componentindex=-1&task=223e1fa03c954ed7bd881ac803455659&show=true	1S/C6H9NO5/c1-3(8)7-4(6(11)12)2-5(9)10/h4H,2H2,1H3,(H,7,8)(H,9,10)(H,11,12)/t4-/m0/s1	QQQ	ESI	Negative	3	399933	860605	2.29846e+16	11451	2	174.04	Massbank	174.04	0.0	323596	FALSE	11451	6	CC(=O)N[C@@H](CC(O)=O)C(O)=O	CCMSLIB00005729419	66951.6	nan	HILIC(-)-LC-21M020-_GNPS_20eV_G3_020.mzXML|HILIC(-)-LC-21M020-_GNPS_20eV_G1_006.mzXML
	0	12070	24				G1,G2,G3	27.0	31.0	20.0	0.0	0.0	0.0		https://gnps.ucsd.edu//ProteoSAFe/result.jsp?task=223e1fa03c954ed7bd881ac803455659&view=cluster_details&protein=12070&show=true	https://gnps.ucsd.edu/ProteoSAFe/result.jsp?view=network_displayer&componentindex=24&task=223e1fa03c954ed7bd881ac803455659&show=true									12070	78	432175		432175	0.0	2.476e+16	FALSE	12070				1090950000000		HILIC(-)-LC-21M020-_GNPS_20eV_G1_007.mzXML|HILIC(-)-LC-21M020-_GNPS_20eV_G2_014.mzXML|HILIC(-)-LC-21M020-_GNPS_20eV_G2_016.mzXML|HILIC(-)-LC-21M020-_GNPS_20eV_G1_009.mzXML|HILIC(-)-LC-21M020-_GNPS_20eV_G3_018.mzXML|HILIC(-)-LC-21M020-_GNPS_20eV_G1_003.mzXML|HILIC(-)-LC-21M020-_GNPS_20eV_G3_020.mzXML|HILIC(-)-LC-21M020-_GNPS_20eV_G1_005.mzXML|HILIC(-)-LC-21M020-_GNPS_20eV_G2_011.mzXML|HILIC(-)-LC-…
	0	11896	-1				G1,G2	8.0	6.0	0.0	0.0	0.0	0.0		https://gnps.ucsd.edu//ProteoSAFe/result.jsp?task=223e1fa03c954ed7bd881ac803455659&view=cluster_details&protein=11896&show=true	https://gnps.ucsd.edu/ProteoSAFe/result.jsp?view=network_displayer&componentindex=-1&task=223e1fa03c954ed7bd881ac803455659&show=true									11896	14	295347		295347	0.0	3928629285714280	FALSE	11896				1501750.0		HILIC(-)-LC-21M020-_GNPS_20eV_G1_007.mzXML|HILIC(-)-LC-21M020-_GNPS_20eV_G2_016.mzXML|HILIC(-)-LC-21M020-_GNPS_20eV_G2_012.mzXML|HILIC(-)-LC-21M020-_GNPS_20eV_G1_008.mzXML|HILIC(-)-LC-21M020-_GNPS_20eV_G1_001.mzXML
	0	113	-1				G2	0.0	3.0	0.0	0.0	0.0	0.0		https://gnps.ucsd.edu//ProteoSAFe/result.jsp?task=223e1fa03c954ed7bd881ac803455659&view=cluster_details&protein=113&show=true	https://gnps.ucsd.edu/ProteoSAFe/result.jsp?view=network_displayer&componentindex=-1&task=223e1fa03c954ed7bd881ac803455659&show=true									113	3	112.04		112.04	0.0	198047	FALSE	113				1225410.0		HILIC(-)-LC-21M020-_GNPS_20eV_G2_014.mzXML
M-H	0	11473	16	Spectral Match to D-Lyxose from NIST14	Isolated	Data deposited by fevargas	G1	10.0	0.0	0.0	0.0	0.0	0.0	http://gnps.ucsd.edu/ProteoSAFe/gnpslibraryspectrum.jsp?SpectrumID=CCMSLIB00003138590	https://gnps.ucsd.edu//ProteoSAFe/result.jsp?task=223e1fa03c954ed7bd881ac803455659&view=cluster_details&protein=11473&show=true	https://gnps.ucsd.edu/ProteoSAFe/result.jsp?view=network_displayer&componentindex=16&task=223e1fa03c954ed7bd881ac803455659&show=true	InChI=1S/C5H10O5/c6-2-1-10-5(9)4(8)3(2)7/h2-9H,1H2/t2-,3+,4+,5?/m1/s1	QQQ	ESI	Negative	3	30011	837707	201355.0	11473	10	179056	Data from Kevin Bush	179056	0.0	3412812	FALSE	11473	6	C1[C@H]([C@@H]([C@@H](C(O1)O)O)O)O	CCMSLIB00003138590	276322.0	nan	HILIC(-)-LC-21M020-_GNPS_20eV_G1_006.mzXML
	0	12485	-1				G3	0.0	0.0	3.0	0.0	0.0	0.0		https://gnps.ucsd.edu//ProteoSAFe/result.jsp?task=223e1fa03c954ed7bd881ac803455659&view=cluster_details&protein=12485&show=true	https://gnps.ucsd.edu/ProteoSAFe/result.jsp?view=network_displayer&componentindex=-1&task=223e1fa03c954ed7bd881ac803455659&show=true									12485	3	767475		767475	0.0	8152966666666660	FALSE	12485				762499.0		HILIC(-)-LC-21M020-_GNPS_20eV_G3_019.mzXML
	0	12450	-1				G3	0.0	0.0	16.0	0.0	0.0	0.0		https://gnps.ucsd.edu//ProteoSAFe/result.jsp?task=223e1fa03c954ed7bd881ac803455659&view=cluster_details&protein=12450&show=true	https://gnps.ucsd.edu/ProteoSAFe/result.jsp?view=network_displayer&componentindex=-1&task=223e1fa03c954ed7bd881ac803455659&show=true									12450	16	721469		721469	0.0	428516125	FALSE	12450				838318.0		HILIC(-)-LC-21M020-_GNPS_20eV_G3_021.mzXML
	0	11858	-1				G1,G2	1.0	1.0	0.0	0.0	0.0	0.0		https://gnps.ucsd.edu//ProteoSAFe/result.jsp?task=223e1fa03c954ed7bd881ac803455659&view=cluster_details&protein=11858&show=true	https://gnps.ucsd.edu/ProteoSAFe/result.jsp?view=network_displayer&componentindex=-1&task=223e1fa03c954ed7bd881ac803455659&show=true									11858	2	274177		274177	0.0	524811	FALSE	11858				377062.0		HILIC(-)-LC-21M020-_GNPS_20eV_G2_012.mzXML|HILIC(-)-LC-21M020-_GNPS_20eV_G1_008.mzXML
[M+H]+	0	12018	1	3,4-di-O-galloylquinic acid	isolated	MoNA:VF-NPL-QEHF001062	G3	0.0	0.0	6.0	0.0	0.0	0.0	http://gnps.ucsd.edu/ProteoSAFe/gnpslibraryspectrum.jsp?SpectrumID=CCMSLIB00004692125	https://gnps.ucsd.edu//ProteoSAFe/result.jsp?task=223e1fa03c954ed7bd881ac803455659&view=cluster_details&protein=12018&show=true	https://gnps.ucsd.edu/ProteoSAFe/result.jsp?view=network_displayer&componentindex=1&task=223e1fa03c954ed7bd881ac803455659&show=true	InChI=1S/C21H20O14/c22-9-1-7(2-10(23)15(9)27)18(29)34-14-6-21(33,20(31)32)5-13(26)17(14)35-19(30)8-3-11(24)16(28)12(25)4-8/h1-4,13-14,17,22-28,33H,5-6H2,(H,31,32)/t13-,14-,17-,21+/m1/s1	ESI-QFT	nan	positive	3	90973	704277	183010.0	12018	6	406.12	MoNA	406.12	0.0	3.57949e+16	FALSE	12018	8	O=C(O[C@@H]1C[C@](O)(C(=O)O)C[C@@H](O)[C@H]1OC(=O)c1cc(O)c(O)c(O)c1)c1cc(O)c(O)c(O)c1	CCMSLIB00004692125	717347.0	nan	HILIC(-)-LC-21M020-_GNPS_20eV_G3_018.mzXML
[M+K]+	0	12360	1	(3S,4R)-3-[(3S,4R)-5,7-dihydroxy-4-(4-hydroxyphenyl)-2-oxo-3,4-dihydrochromen-3-yl]-5,7-dihydroxy-4-(4-hydroxyphenyl)-3,4-dihydrochromen-2-one	isolated	MoNA:VF-NPL-QEHF020566	G3	0.0	0.0	2.0	0.0	0.0	0.0	http://gnps.ucsd.edu/ProteoSAFe/gnpslibraryspectrum.jsp?SpectrumID=CCMSLIB00004711629	https://gnps.ucsd.edu//ProteoSAFe/result.jsp?task=223e1fa03c954ed7bd881ac803455659&view=cluster_details&protein=12360&show=true	https://gnps.ucsd.edu/ProteoSAFe/result.jsp?view=network_displayer&componentindex=1&task=223e1fa03c954ed7bd881ac803455659&show=true	InChI=1S/C30H22O10/c31-15-5-1-13(2-6-15)23-25-19(35)9-17(33)11-21(25)39-29(37)27(23)28-24(14-3-7-16(32)8-4-14)26-20(36)10-18(34)12-22(26)40-30(28)38/h1-12,23-24,27-28,31-36H/t23-,24-,27+,28+/m1/s1	ESI-QFT	nan	positive	3	8092039999999990	8867	13925.8	12360	2	589176	MoNA	589176	0.0	3715085	FALSE	12360	7	O=C1Oc2cc(O)cc(O)c2[C@@H](c2ccc(O)cc2)[C@H]1[C@H]1C(=O)Oc2cc(O)cc(O)c2[C@H]1c1ccc(O)cc1	CCMSLIB00004711629	239733.0	nan	HILIC(-)-LC-21M020-_GNPS_20eV_G3_018.mzXML
[M+Na]+	0	11447	8	betaine	Commercial standard	BMDMS-NP	G1,G2,G3	3.0	1.0	4.0	0.0	0.0	0.0	http://gnps.ucsd.edu/ProteoSAFe/gnpslibraryspectrum.jsp?SpectrumID=CCMSLIB00006551989	https://gnps.ucsd.edu//ProteoSAFe/result.jsp?task=223e1fa03c954ed7bd881ac803455659&view=cluster_details&protein=11447&show=true	https://gnps.ucsd.edu/ProteoSAFe/result.jsp?view=network_displayer&componentindex=8&task=223e1fa03c954ed7bd881ac803455659&show=true	InChI=1S/C5H11NO2/c1-6(2,3)4-5(7)8/h4H2,1-3H3	Orbitrap	ESI	Positive	1	33023	727557	235761.0	11447	8	173093	BMDMS-NP	173093	0.0	34466775	FALSE	11447	6	O=C([O-])C[N+](C)(C)C	CCMSLIB00006551989	164181.0	nan	HILIC(-)-LC-21M020-_GNPS_20eV_G1_007.mzXML|HILIC(-)-LC-21M020-_GNPS_20eV_G2_012.mzXML|HILIC(-)-LC-21M020-_GNPS_20eV_G3_021.mzXML|HILIC(-)-LC-21M020-_GNPS_20eV_G3_019.mzXML
	0	12680	-1				G3	0.0	0.0	2.0	0.0	0.0	0.0		https://gnps.ucsd.edu//ProteoSAFe/result.jsp?task=223e1fa03c954ed7bd881ac803455659&view=cluster_details&protein=12680&show=true	https://gnps.ucsd.edu/ProteoSAFe/result.jsp?view=network_displayer&componentindex=-1&task=223e1fa03c954ed7bd881ac803455659&show=true									12680	2	949642		949642	0.0	609975	FALSE	12680				433670.0		HILIC(-)-LC-21M020-_GNPS_20eV_G3_019.mzXML
	0	109	-1				G2	0.0	5.0	0.0	0.0	0.0	0.0		https://gnps.ucsd.edu//ProteoSAFe/result.jsp?task=223e1fa03c954ed7bd881ac803455659&view=cluster_details&protein=109&show=true	https://gnps.ucsd.edu/ProteoSAFe/result.jsp?view=network_displayer&componentindex=-1&task=223e1fa03c954ed7bd881ac803455659&show=true									109	5	112.04		112.04	0.0	196402	FALSE	109				87345.3		HILIC(-)-LC-21M020-_GNPS_20eV_G2_014.mzXML|HILIC(-)-LC-21M020-_GNPS_20eV_G2_013.mzXML|HILIC(-)-LC-21M020-_GNPS_20eV_G2_016.mzXML
	0	47	8				G1,G2,G3	12.0	21.0	12.0	0.0	0.0	0.0		https://gnps.ucsd.edu//ProteoSAFe/result.jsp?task=223e1fa03c954ed7bd881ac803455659&view=cluster_details&protein=47&show=true	https://gnps.ucsd.edu/ProteoSAFe/result.jsp?view=network_displayer&componentindex=8&task=223e1fa03c954ed7bd881ac803455659&show=true									47	45	96.96		96.96	0.0	5203967555555550	FALSE	47				1406740000000		HILIC(-)-LC-21M020-_GNPS_20eV_G1_007.mzXML|HILIC(-)-LC-21M020-_GNPS_20eV_G2_014.mzXML|HILIC(-)-LC-21M020-_GNPS_20eV_G2_016.mzXML|HILIC(-)-LC-21M020-_GNPS_20eV_G1_009.mzXML|HILIC(-)-LC-21M020-_GNPS_20eV_G3_018.mzXML|HILIC(-)-LC-21M020-_GNPS_20eV_G1_003.mzXML|HILIC(-)-LC-21M020-_GNPS_20eV_G3_020.mzXML|HILIC(-)-LC-21M020-_GNPS_20eV_G1_005.mzXML|HILIC(-)-LC-21M020-_GNPS_20eV_G2_011.mzXML|HILIC(-)-LC-…
M+H	0	11831	4	6-hydroxykynurenic acid	Isolated	"Yongyi Li, Zhirong Cui"	G1,G2,G3	9.0	4.0	8.0	0.0	0.0	0.0	http://gnps.ucsd.edu/ProteoSAFe/gnpslibraryspectrum.jsp?SpectrumID=CCMSLIB00006126972	https://gnps.ucsd.edu//ProteoSAFe/result.jsp?task=223e1fa03c954ed7bd881ac803455659&view=cluster_details&protein=11831&show=true	https://gnps.ucsd.edu/ProteoSAFe/result.jsp?view=network_displayer&componentindex=4&task=223e1fa03c954ed7bd881ac803455659&show=true	"InChI=1S/C10H7NO4/c12-5-1-2-7-6(3-5)9(13)4-8(11-7)10(14)15/h1-4,12H,(H,11,13)(H,14,15)"	qTof	LC-ESI	Positive	1	65184	815153	316358.0	11831	21	271229	"Lingyi Kong, Jun Luo"	271229	0.0	8271019047619040	FALSE	11831	9	O=C1C=C(C(O)=O)NC2=CC=C(O)C=C21	CCMSLIB00006126972	4735470.0	nan	HILIC(-)-LC-21M020-_GNPS_20eV_G1_005.mzXML|HILIC(-)-LC-21M020-_GNPS_20eV_G2_011.mzXML|HILIC(-)-LC-21M020-_GNPS_20eV_G3_022.mzXML|HILIC(-)-LC-21M020-_GNPS_20eV_G2_010.mzXML|HILIC(-)-LC-21M020-_GNPS_20eV_G2_013.mzXML|HILIC(-)-LC-21M020-_GNPS_20eV_G1_006.mzXML
	0	12634	-1				G2,G3	0.0	1.0	2.0	0.0	0.0	0.0		https://gnps.ucsd.edu//ProteoSAFe/result.jsp?task=223e1fa03c954ed7bd881ac803455659&view=cluster_details&protein=12634&show=true	https://gnps.ucsd.edu/ProteoSAFe/result.jsp?view=network_displayer&componentindex=-1&task=223e1fa03c954ed7bd881ac803455659&show=true									12634	3	812525		812525	0.0	5.93463e+16	FALSE	12634				2737800.0		HILIC(-)-LC-21M020-_GNPS_20eV_G3_018.mzXML|HILIC(-)-LC-21M020-_GNPS_20eV_G2_016.mzXML|HILIC(-)-LC-21M020-_GNPS_20eV_G3_017.mzXML
	0	12044	19				G1,G2,G3	3.0	3.0	1.0	0.0	0.0	0.0		https://gnps.ucsd.edu//ProteoSAFe/result.jsp?task=223e1fa03c954ed7bd881ac803455659&view=cluster_details&protein=12044&show=true	https://gnps.ucsd.edu/ProteoSAFe/result.jsp?view=network_displayer&componentindex=19&task=223e1fa03c954ed7bd881ac803455659&show=true									12044	7	411.4		411.4	0.0	128007	FALSE	12044				2677200.0		HILIC(-)-LC-21M020-_GNPS_20eV_G2_013.mzXML|HILIC(-)-LC-21M020-_GNPS_20eV_G3_019.mzXML|HILIC(-)-LC-21M020-_GNPS_20eV_G1_009.mzXML
M-H	0	11782	-1	Ascorbic acid	Commercial	Prasad	G2,G3	0.0	12.0	9.0	0.0	0.0	0.0	http://gnps.ucsd.edu/ProteoSAFe/gnpslibraryspectrum.jsp?SpectrumID=CCMSLIB00000479607	https://gnps.ucsd.edu//ProteoSAFe/result.jsp?task=223e1fa03c954ed7bd881ac803455659&view=cluster_details&protein=11782&show=true	https://gnps.ucsd.edu/ProteoSAFe/result.jsp?view=network_displayer&componentindex=-1&task=223e1fa03c954ed7bd881ac803455659&show=true	"InChI=1S/C6H8O6/c7-1-2(8)5-3(9)4(10)6(11)12-5/h2,5,7-10H,1H2/t2-,5+/m0/s1"	Orbitrap	DI-ESI	Negative	1	76053	765112	434529.0	11782	21	251077	Alexandrov Theodore	251077	0.0	2.96626e+16	FALSE	11782	6	nan	CCMSLIB00000479607	2920410.0	nan	HILIC(-)-LC-21M020-_GNPS_20eV_G2_014.mzXML|HILIC(-)-LC-21M020-_GNPS_20eV_G2_016.mzXML|HILIC(-)-LC-21M020-_GNPS_20eV_G3_020.mzXML|HILIC(-)-LC-21M020-_GNPS_20eV_G3_017.mzXML|HILIC(-)-LC-21M020-_GNPS_20eV_G2_011.mzXML|HILIC(-)-LC-21M020-_GNPS_20eV_G3_018.mzXML
M+H	0	11768	16	N-[2-(5-fluoro-2-methylindol-3-yl)ethyl](3-nitrophenyl)carboxamide	commercial	JGI:197501	G2,G3	0.0	2.0	6.0	0.0	0.0	0.0	http://gnps.ucsd.edu/ProteoSAFe/gnpslibraryspectrum.jsp?SpectrumID=CCMSLIB00006690818	https://gnps.ucsd.edu//ProteoSAFe/result.jsp?task=223e1fa03c954ed7bd881ac803455659&view=cluster_details&protein=11768&show=true	https://gnps.ucsd.edu/ProteoSAFe/result.jsp?view=network_displayer&componentindex=16&task=223e1fa03c954ed7bd881ac803455659&show=true	InChI=1S/C18H16FN3O3/c1-11-15(16-10-13(19)5-6-17(16)21-11)7-8-20-18(23)12-3-2-4-14(9-12)22(24)25/h2-6,9-10,21H,7-8H2,1H3,(H,20,23)	Orbitrap	LC-ESI	Positive	3	950859	772636	277927.0	11768	8	247039	Trent Northen	247039	0.0	184784125	FALSE	11768	6	Cc1[nH]c2ccc(F)cc2c1CCN=C(O)c1cccc([N+](=O)[O-])c1	CCMSLIB00006690818	1400280.0	nan	HILIC(-)-LC-21M020-_GNPS_20eV_G3_018.mzXML|HILIC(-)-LC-21M020-_GNPS_20eV_G2_012.mzXML
	0	12498	-1				G3	0.0	0.0	4.0	0.0	0.0	0.0		https://gnps.ucsd.edu//ProteoSAFe/result.jsp?task=223e1fa03c954ed7bd881ac803455659&view=cluster_details&protein=12498&show=true	https://gnps.ucsd.edu/ProteoSAFe/result.jsp?view=network_displayer&componentindex=-1&task=223e1fa03c954ed7bd881ac803455659&show=true									12498	4	795.03		795.03	0.0	5108125	FALSE	12498				4370620.0		HILIC(-)-LC-21M020-_GNPS_20eV_G3_018.mzXML|HILIC(-)-LC-21M020-_GNPS_20eV_G3_017.mzXML
	0	11787	-1				G1,G2,G3	1.0	3.0	2.0	0.0	0.0	0.0		https://gnps.ucsd.edu//ProteoSAFe/result.jsp?task=223e1fa03c954ed7bd881ac803455659&view=cluster_details&protein=11787&show=true	https://gnps.ucsd.edu/ProteoSAFe/result.jsp?view=network_displayer&componentindex=-1&task=223e1fa03c954ed7bd881ac803455659&show=true									11787	6	252098		252098	0.0	242.36	FALSE	11787				499717.0		HILIC(-)-LC-21M020-_GNPS_20eV_G2_013.mzXML|HILIC(-)-LC-21M020-_GNPS_20eV_G2_011.mzXML|HILIC(-)-LC-21M020-_GNPS_20eV_G3_019.mzXML|HILIC(-)-LC-21M020-_GNPS_20eV_G1_008.mzXML|HILIC(-)-LC-21M020-_GNPS_20eV_G3_021.mzXML
[M+NH4]+	0	12190	1	chaetoglobosins	isolated	MoNA:VF-NPL-QEHF023211	G1,G2,G3	14.0	12.0	7.0	0.0	0.0	0.0	http://gnps.ucsd.edu/ProteoSAFe/gnpslibraryspectrum.jsp?SpectrumID=CCMSLIB00004714274	https://gnps.ucsd.edu//ProteoSAFe/result.jsp?task=223e1fa03c954ed7bd881ac803455659&view=cluster_details&protein=12190&show=true	https://gnps.ucsd.edu/ProteoSAFe/result.jsp?view=network_displayer&componentindex=1&task=223e1fa03c954ed7bd881ac803455659&show=true	InChI=1S/C32H36N2O5/c1-17-8-7-10-22-29-31(4,39-29)19(3)27-24(15-20-16-33-23-11-6-5-9-21(20)23)34-30(38)32(22,27)26(36)13-12-25(35)28(37)18(2)14-17/h5-7,9-14,16-17,19,22,24,27-29,33,37H,8,15H2,1-4H3,(H,34,38)/b10-7+,13-12+,18-14+/t17-,19-,22-,24-,27-,28+,29-,31+,32+/m0/s1	ESI-QFT	nan	positive	3	68155	821574	124758.0	12190	33	478141	MoNA	478141	0.0	3479969393939390	FALSE	12190	6	C/C1=C\\[C@@H](C)C/C=C/[C@H]2[C@@H]3O[C@]3(C)[C@@H](C)[C@H]3[C@H](Cc4c[nH]c5ccccc45)N=C(O)[C@@]23C(=O)/C=C/C(=O)[C@@H]1O	CCMSLIB00004714274	2810520.0	nan	HILIC(-)-LC-21M020-_GNPS_20eV_G1_005.mzXML|HILIC(-)-LC-21M020-_GNPS_20eV_G2_015.mzXML|HILIC(-)-LC-21M020-_GNPS_20eV_G1_003.mzXML|HILIC(-)-LC-21M020-_GNPS_20eV_G3_017.mzXML
M-H	0	11892	-1	N-[4,5-dihydroxy-6-(hydroxymethyl)-2-(phenylmethoxy)-2H-3,4,5,6-tetrahydropyra n-3-yl]acetamide	commercial	JGI:198382	G1,G2,G3	32.0	38.0	28.0	0.0	0.0	0.0	http://gnps.ucsd.edu/ProteoSAFe/gnpslibraryspectrum.jsp?SpectrumID=CCMSLIB00006691699	https://gnps.ucsd.edu//ProteoSAFe/result.jsp?task=223e1fa03c954ed7bd881ac803455659&view=cluster_details&protein=11892&show=true	https://gnps.ucsd.edu/ProteoSAFe/result.jsp?view=network_displayer&componentindex=-1&task=223e1fa03c954ed7bd881ac803455659&show=true	InChI=1S/C15H21NO6/c1-9(18)16-12-14(20)13(19)11(7-17)22-15(12)21-8-10-5-3-2-4-6-10/h2-6,11-15,17,19-20H,7-8H2,1H3,(H,16,18)	Orbitrap	LC-ESI	Negative	3	160106	8089609999999990	51625.5	11892	98	294119	Trent Northen	294119	0.0	2.67338e+16	FALSE	11892	9	CC(O)=NC1C(OCc2ccccc2)OC(CO)C(O)C1O	CCMSLIB00006691699	9082880.0	nan	HILIC(-)-LC-21M020-_GNPS_20eV_G2_014.mzXML|HILIC(-)-LC-21M020-_GNPS_20eV_G1_009.mzXML|HILIC(-)-LC-21M020-_GNPS_20eV_G1_003.mzXML|HILIC(-)-LC-21M020-_GNPS_20eV_G3_020.mzXML|HILIC(-)-LC-21M020-_GNPS_20eV_G3_022.mzXML|HILIC(-)-LC-21M020-_GNPS_20eV_G2_012.mzXML|HILIC(-)-LC-21M020-_GNPS_20eV_G3_019.mzXML|HILIC(-)-LC-21M020-_GNPS_20eV_G3_021.mzXML|HILIC(-)-LC-21M020-_GNPS_20eV_G1_001.mzXML|HILIC(-)-LC-…
M+Cl	0	12291	1	RAFFINOSE	commercial	JGI:192275	G1,G2,G3	9.0	11.0	25.0	0.0	0.0	0.0	http://gnps.ucsd.edu/ProteoSAFe/gnpslibraryspectrum.jsp?SpectrumID=CCMSLIB00006685594	https://gnps.ucsd.edu//ProteoSAFe/result.jsp?task=223e1fa03c954ed7bd881ac803455659&view=cluster_details&protein=12291&show=true	https://gnps.ucsd.edu/ProteoSAFe/result.jsp?view=network_displayer&componentindex=1&task=223e1fa03c954ed7bd881ac803455659&show=true	InChI=1S/C18H32O16/c19-1-5-8(22)11(25)13(27)16(31-5)30-3-7-9(23)12(26)14(28)17(32-7)34-18(4-21)15(29)10(24)6(2-20)33-18/h5-17,19-29H,1-4H2/t5-,6-,7-,8+,9-,10-,11+,12+,13-,14-,15+,16+,17-,18+/m1/s1	Orbitrap	LC-ESI	Negative	3	201599	7454350000000000	3739.29	12291	45	541154	Trent Northen	541154	0.0	4340601555555550	FALSE	12291	11	OC[C@H]1O[C@@](CO)(O[C@H]2O[C@H](CO[C@H]3O[C@H](CO)[C@H](O)[C@H](O)[C@H]3O)[C@@H](O)[C@H](O)[C@H]2O)[C@@H](O)[C@@H]1O	CCMSLIB00006685594	5423130.0	nan	HILIC(-)-LC-21M020-_GNPS_20eV_G3_018.mzXML|HILIC(-)-LC-21M020-_GNPS_20eV_G2_015.mzXML|HILIC(-)-LC-21M020-_GNPS_20eV_G1_005.mzXML|HILIC(-)-LC-21M020-_GNPS_20eV_G3_017.mzXML
	0	12288	-1				G1,G2,G3	2.0	2.0	1.0	0.0	0.0	0.0		https://gnps.ucsd.edu//ProteoSAFe/result.jsp?task=223e1fa03c954ed7bd881ac803455659&view=cluster_details&protein=12288&show=true	https://gnps.ucsd.edu/ProteoSAFe/result.jsp?view=network_displayer&componentindex=-1&task=223e1fa03c954ed7bd881ac803455659&show=true									12288	5	539521		539521	0.0	2.41686e+16	FALSE	12288				1766020.0		HILIC(-)-LC-21M020-_GNPS_20eV_G2_013.mzXML|HILIC(-)-LC-21M020-_GNPS_20eV_G2_011.mzXML|HILIC(-)-LC-21M020-_GNPS_20eV_G3_023.mzXML|HILIC(-)-LC-21M020-_GNPS_20eV_G1_008.mzXML|HILIC(-)-LC-21M020-_GNPS_20eV_G1_005.mzXML
	0	11726	14				G1,G3	1.0	0.0	1.0	0.0	0.0	0.0		https://gnps.ucsd.edu//ProteoSAFe/result.jsp?task=223e1fa03c954ed7bd881ac803455659&view=cluster_details&protein=11726&show=true	https://gnps.ucsd.edu/ProteoSAFe/result.jsp?view=network_displayer&componentindex=14&task=223e1fa03c954ed7bd881ac803455659&show=true									11726	2	231135		231135	0.0	3.15569e+16	FALSE	11726				351261.0		HILIC(-)-LC-21M020-_GNPS_20eV_G1_007.mzXML|HILIC(-)-LC-21M020-_GNPS_20eV_G3_018.mzXML
	0	13125	-1				G1,G2,G3	22.0	19.0	40.0	0.0	0.0	0.0		https://gnps.ucsd.edu//ProteoSAFe/result.jsp?task=223e1fa03c954ed7bd881ac803455659&view=cluster_details&protein=13125&show=true	https://gnps.ucsd.edu/ProteoSAFe/result.jsp?view=network_displayer&componentindex=-1&task=223e1fa03c954ed7bd881ac803455659&show=true									13125	81	965999		965999	0.0	5201738888888880	FALSE	13125				3059550000000		HILIC(-)-LC-21M020-_GNPS_20eV_G2_016.mzXML|HILIC(-)-LC-21M020-_GNPS_20eV_G3_017.mzXML|HILIC(-)-LC-21M020-_GNPS_20eV_G1_005.mzXML|HILIC(-)-LC-21M020-_GNPS_20eV_G2_015.mzXML|HILIC(-)-LC-21M020-_GNPS_20eV_G3_018.mzXML|HILIC(-)-LC-21M020-_GNPS_20eV_G3_023.mzXML
	0	11463	44				G1	12.0	0.0	0.0	0.0	0.0	0.0		https://gnps.ucsd.edu//ProteoSAFe/result.jsp?task=223e1fa03c954ed7bd881ac803455659&view=cluster_details&protein=11463&show=true	https://gnps.ucsd.edu/ProteoSAFe/result.jsp?view=network_displayer&componentindex=44&task=223e1fa03c954ed7bd881ac803455659&show=true									11463	12	176003		176003	0.0	2.2244e+16	FALSE	11463				2831220.0		HILIC(-)-LC-21M020-_GNPS_20eV_G1_009.mzXML|HILIC(-)-LC-21M020-_GNPS_20eV_G1_003.mzXML
	0	137	-1				G1	2.0	0.0	0.0	0.0	0.0	0.0		https://gnps.ucsd.edu//ProteoSAFe/result.jsp?task=223e1fa03c954ed7bd881ac803455659&view=cluster_details&protein=137&show=true	https://gnps.ucsd.edu/ProteoSAFe/result.jsp?view=network_displayer&componentindex=-1&task=223e1fa03c954ed7bd881ac803455659&show=true									137	2	124.04		124.04	0.0	281179	FALSE	137				64809.8		HILIC(-)-LC-21M020-_GNPS_20eV_G1_006.mzXML
	0	11498	-1				G1,G2	2.0	1.0	0.0	0.0	0.0	0.0		https://gnps.ucsd.edu//ProteoSAFe/result.jsp?task=223e1fa03c954ed7bd881ac803455659&view=cluster_details&protein=11498&show=true	https://gnps.ucsd.edu/ProteoSAFe/result.jsp?view=network_displayer&componentindex=-1&task=223e1fa03c954ed7bd881ac803455659&show=true									11498	3	188056		188056	0.0	227757	FALSE	11498				78311.3		HILIC(-)-LC-21M020-_GNPS_20eV_G1_007.mzXML|HILIC(-)-LC-21M020-_GNPS_20eV_G2_010.mzXML
	0	11811	-1				G1	3.0	0.0	0.0	0.0	0.0	0.0		https://gnps.ucsd.edu//ProteoSAFe/result.jsp?task=223e1fa03c954ed7bd881ac803455659&view=cluster_details&protein=11811&show=true	https://gnps.ucsd.edu/ProteoSAFe/result.jsp?view=network_displayer&componentindex=-1&task=223e1fa03c954ed7bd881ac803455659&show=true									11811	3	256059		256059	0.0	198396	FALSE	11811				59916.2		HILIC(-)-LC-21M020-_GNPS_20eV_G1_007.mzXML|HILIC(-)-LC-21M020-_GNPS_20eV_G1_006.mzXML
	0	13254	-1				G3	0.0	0.0	3.0	0.0	0.0	0.0		https://gnps.ucsd.edu//ProteoSAFe/result.jsp?task=223e1fa03c954ed7bd881ac803455659&view=cluster_details&protein=13254&show=true	https://gnps.ucsd.edu/ProteoSAFe/result.jsp?view=network_displayer&componentindex=-1&task=223e1fa03c954ed7bd881ac803455659&show=true									13254	3	965999		965999	0.0	1.66402e+16	FALSE	13254				1413890.0		HILIC(-)-LC-21M020-_GNPS_20eV_G3_019.mzXML
	0	12486	-1				G2,G3	0.0	6.0	1.0	0.0	0.0	0.0		https://gnps.ucsd.edu//ProteoSAFe/result.jsp?task=223e1fa03c954ed7bd881ac803455659&view=cluster_details&protein=12486&show=true	https://gnps.ucsd.edu/ProteoSAFe/result.jsp?view=network_displayer&componentindex=-1&task=223e1fa03c954ed7bd881ac803455659&show=true									12486	7	768364		768364	0.0	1.74097e+16	FALSE	12486				355218.0		HILIC(-)-LC-21M020-_GNPS_20eV_G2_014.mzXML|HILIC(-)-LC-21M020-_GNPS_20eV_G2_016.mzXML|HILIC(-)-LC-21M020-_GNPS_20eV_G3_021.mzXML
	0	12235	-1				G3	0.0	0.0	3.0	0.0	0.0	0.0		https://gnps.ucsd.edu//ProteoSAFe/result.jsp?task=223e1fa03c954ed7bd881ac803455659&view=cluster_details&protein=12235&show=true	https://gnps.ucsd.edu/ProteoSAFe/result.jsp?view=network_displayer&componentindex=-1&task=223e1fa03c954ed7bd881ac803455659&show=true									12235	3	498292		498292	0.0	89594	FALSE	12235				997431.0		HILIC(-)-LC-21M020-_GNPS_20eV_G3_023.mzXML
[M+H]	0	11674	-1	Massbank:TY000208 Atropine|Benzeneacetic acid alpha-(hydroxymethyl)- (3-endo)-8-methyl-8-azabicyclo[3.2.1]oct-3-yl ester|1alphaH,5alphaH-Tropan-3alpha-ol (+-)-tropate (ester)|alpha-(Hydroxymethyl)-benzeneacetic acid en	Isolated	Massbank	G1,G2,G3	6.0	7.0	1.0	0.0	0.0	0.0	http://gnps.ucsd.edu/ProteoSAFe/gnpslibraryspectrum.jsp?SpectrumID=CCMSLIB00000223358	https://gnps.ucsd.edu//ProteoSAFe/result.jsp?task=223e1fa03c954ed7bd881ac803455659&view=cluster_details&protein=11674&show=true	https://gnps.ucsd.edu/ProteoSAFe/result.jsp?view=network_displayer&componentindex=-1&task=223e1fa03c954ed7bd881ac803455659&show=true	1S/C17H23NO3/c1-18-13-7-8-14(18)10-15(9-13)21-17(20)16(11-19)12-5-3-2-4-6-12/h2-6,13-16,19H,7-11H2,1H3/t13-,14+,15+,16?	LC-ESI-ITTOF	ESI	Positive	3	44364	764163	170523.0	11674	14	215.8	Putative Massbank Match	215.8	0.0	7865964285714280	FALSE	11674	18	OCC(C(=O)OC(C2)CC(C3)N(C)C(C3)2)c(c1)cccc1	CCMSLIB00000223358	3678500.0	nan	HILIC(-)-LC-21M020-_GNPS_20eV_G2_011.mzXML|HILIC(-)-LC-21M020-_GNPS_20eV_G3_023.mzXML|HILIC(-)-LC-21M020-_GNPS_20eV_G2_016.mzXML|HILIC(-)-LC-21M020-_GNPS_20eV_G1_006.mzXML
	0	11651	9				G2,G3	0.0	8.0	18.0	0.0	0.0	0.0		https://gnps.ucsd.edu//ProteoSAFe/result.jsp?task=223e1fa03c954ed7bd881ac803455659&view=cluster_details&protein=11651&show=true	https://gnps.ucsd.edu/ProteoSAFe/result.jsp?view=network_displayer&componentindex=9&task=223e1fa03c954ed7bd881ac803455659&show=true									11651	26	202072		202072	0.0	2799899230769230	FALSE	11651				3117580.0		HILIC(-)-LC-21M020-_GNPS_20eV_G2_010.mzXML|HILIC(-)-LC-21M020-_GNPS_20eV_G3_022.mzXML|HILIC(-)-LC-21M020-_GNPS_20eV_G3_023.mzXML
	0	12678	-1				G3	0.0	0.0	3.0	0.0	0.0	0.0		https://gnps.ucsd.edu//ProteoSAFe/result.jsp?task=223e1fa03c954ed7bd881ac803455659&view=cluster_details&protein=12678&show=true	https://gnps.ucsd.edu/ProteoSAFe/result.jsp?view=network_displayer&componentindex=-1&task=223e1fa03c954ed7bd881ac803455659&show=true									12678	3	935626		935626	0.0	5724566666666660	FALSE	12678				790841.0		HILIC(-)-LC-21M020-_GNPS_20eV_G3_019.mzXML
M-H	0	12448	-1	PE(15:0/17:1); [M-H]- C37H71N1O8P1	Commercial	Thomas Metz	G1,G3	1.0	0.0	1.0	0.0	0.0	0.0	http://gnps.ucsd.edu/ProteoSAFe/gnpslibraryspectrum.jsp?SpectrumID=CCMSLIB00003090872	https://gnps.ucsd.edu//ProteoSAFe/result.jsp?task=223e1fa03c954ed7bd881ac803455659&view=cluster_details&protein=12448&show=true	https://gnps.ucsd.edu/ProteoSAFe/result.jsp?view=network_displayer&componentindex=-1&task=223e1fa03c954ed7bd881ac803455659&show=true	nan	CID; Velos	LC-ESI	Negative	1	28013	730208	40628.0	12448	2	717513	Thomas Metz	717513	0.0	489745	FALSE	12448	6	nan	CCMSLIB00003090872	742753.0	nan	HILIC(-)-LC-21M020-_GNPS_20eV_G3_019.mzXML|HILIC(-)-LC-21M020-_GNPS_20eV_G1_003.mzXML
	0	12446	-1				G3	0.0	0.0	3.0	0.0	0.0	0.0		https://gnps.ucsd.edu//ProteoSAFe/result.jsp?task=223e1fa03c954ed7bd881ac803455659&view=cluster_details&protein=12446&show=true	https://gnps.ucsd.edu/ProteoSAFe/result.jsp?view=network_displayer&componentindex=-1&task=223e1fa03c954ed7bd881ac803455659&show=true									12446	3	708523		708523	0.0	72327	FALSE	12446				675025.0		HILIC(-)-LC-21M020-_GNPS_20eV_G3_023.mzXML|HILIC(-)-LC-21M020-_GNPS_20eV_G3_017.mzXML|HILIC(-)-LC-21M020-_GNPS_20eV_G3_020.mzXML
M+Cl	0	12336	-1	dihydroergotamine	commercial	JGI:196106	G2,G3	0.0	2.0	4.0	0.0	0.0	0.0	http://gnps.ucsd.edu/ProteoSAFe/gnpslibraryspectrum.jsp?SpectrumID=CCMSLIB00006689423	https://gnps.ucsd.edu//ProteoSAFe/result.jsp?task=223e1fa03c954ed7bd881ac803455659&view=cluster_details&protein=12336&show=true	https://gnps.ucsd.edu/ProteoSAFe/result.jsp?view=network_displayer&componentindex=-1&task=223e1fa03c954ed7bd881ac803455659&show=true	InChI=1S/C33H37N5O5/c1-32(35-29(39)21-15-23-22-10-6-11-24-28(22)20(17-34-24)16-25(23)36(2)18-21)31(41)38-26(14-19-8-4-3-5-9-19)30(40)37-13-7-12-27(37)33(38,42)43-32/h3-6,8-11,17,21,23,25-27,34,42H,7,12-16,18H2,1-2H3,(H,35,39)/t21-,23-,25-,26+,27+,32-,33+/m1/s1	Orbitrap	LC-ESI	Negative	3	330349	702634	53432.9	12336	6	585214	Trent Northen	585214	0.0	1.94395e+16	FALSE	12336	6	CN1CC(C(O)=NC2(C)OC3(O)C4CCCN4C(=O)C(Cc4ccccc4)N3C2=O)CC2c3cccc4[nH]cc(c34)CC21	CCMSLIB00006689423	2897790.0	nan	HILIC(-)-LC-21M020-_GNPS_20eV_G2_010.mzXML|HILIC(-)-LC-21M020-_GNPS_20eV_G3_023.mzXML
	0	12248	-1				G1	3.0	0.0	0.0	0.0	0.0	0.0		https://gnps.ucsd.edu//ProteoSAFe/result.jsp?task=223e1fa03c954ed7bd881ac803455659&view=cluster_details&protein=12248&show=true	https://gnps.ucsd.edu/ProteoSAFe/result.jsp?view=network_displayer&componentindex=-1&task=223e1fa03c954ed7bd881ac803455659&show=true									12248	3	510374		510374	0.0	8344666666666660	FALSE	12248				2262560.0		HILIC(-)-LC-21M020-_GNPS_20eV_G1_001.mzXML
	0	12283	-1				G2	0.0	2.0	0.0	0.0	0.0	0.0		https://gnps.ucsd.edu//ProteoSAFe/result.jsp?task=223e1fa03c954ed7bd881ac803455659&view=cluster_details&protein=12283&show=true	https://gnps.ucsd.edu/ProteoSAFe/result.jsp?view=network_displayer&componentindex=-1&task=223e1fa03c954ed7bd881ac803455659&show=true									12283	2	527272		527272	0.0	50713	FALSE	12283				1932240.0		HILIC(-)-LC-21M020-_GNPS_20eV_G2_014.mzXML|HILIC(-)-LC-21M020-_GNPS_20eV_G2_012.mzXML
	0	12705	2				G1,G2,G3	32.0	20.0	16.0	0.0	0.0	0.0		https://gnps.ucsd.edu//ProteoSAFe/result.jsp?task=223e1fa03c954ed7bd881ac803455659&view=cluster_details&protein=12705&show=true	https://gnps.ucsd.edu/ProteoSAFe/result.jsp?view=network_displayer&componentindex=2&task=223e1fa03c954ed7bd881ac803455659&show=true									12705	68	965999		965999	0.0	2526289411764700	FALSE	12705				23250000000		HILIC(-)-LC-21M020-_GNPS_20eV_G1_007.mzXML|HILIC(-)-LC-21M020-_GNPS_20eV_G2_014.mzXML|HILIC(-)-LC-21M020-_GNPS_20eV_G1_009.mzXML|HILIC(-)-LC-21M020-_GNPS_20eV_G1_003.mzXML|HILIC(-)-LC-21M020-_GNPS_20eV_G2_011.mzXML|HILIC(-)-LC-21M020-_GNPS_20eV_G2_012.mzXML|HILIC(-)-LC-21M020-_GNPS_20eV_G3_019.mzXML|HILIC(-)-LC-21M020-_GNPS_20eV_G3_022.mzXML|HILIC(-)-LC-21M020-_GNPS_20eV_G2_015.mzXML|HILIC(-)-LC-…
	0	12495	-1				G2,G3	0.0	2.0	2.0	0.0	0.0	0.0		https://gnps.ucsd.edu//ProteoSAFe/result.jsp?task=223e1fa03c954ed7bd881ac803455659&view=cluster_details&protein=12495&show=true	https://gnps.ucsd.edu/ProteoSAFe/result.jsp?view=network_displayer&componentindex=-1&task=223e1fa03c954ed7bd881ac803455659&show=true									12495	4	794519		794519	0.0	510155	FALSE	12495				1782970.0		HILIC(-)-LC-21M020-_GNPS_20eV_G3_018.mzXML|HILIC(-)-LC-21M020-_GNPS_20eV_G2_013.mzXML|HILIC(-)-LC-21M020-_GNPS_20eV_G2_016.mzXML|HILIC(-)-LC-21M020-_GNPS_20eV_G3_017.mzXML
	0	64	-1				G2	0.0	2.0	0.0	0.0	0.0	0.0		https://gnps.ucsd.edu//ProteoSAFe/result.jsp?task=223e1fa03c954ed7bd881ac803455659&view=cluster_details&protein=64&show=true	https://gnps.ucsd.edu/ProteoSAFe/result.jsp?view=network_displayer&componentindex=-1&task=223e1fa03c954ed7bd881ac803455659&show=true									64	2	100566		100566	0.0	276098	FALSE	64				31203.4		HILIC(-)-LC-21M020-_GNPS_20eV_G2_013.mzXML|HILIC(-)-LC-21M020-_GNPS_20eV_G2_011.mzXML
	0	11418	-1				G3	0.0	0.0	2.0	0.0	0.0	0.0		https://gnps.ucsd.edu//ProteoSAFe/result.jsp?task=223e1fa03c954ed7bd881ac803455659&view=cluster_details&protein=11418&show=true	https://gnps.ucsd.edu/ProteoSAFe/result.jsp?view=network_displayer&componentindex=-1&task=223e1fa03c954ed7bd881ac803455659&show=true									11418	2	162056		162056	0.0	2377045	FALSE	11418				43330.2		HILIC(-)-LC-21M020-_GNPS_20eV_G3_020.mzXML
M+H	0	12397	-1	PE(P-16:0/20:3); [M+H]+ C41H77N1O7P1	Commercial	Thomas Metz	G1,G2,G3	9.0	8.0	7.0	0.0	0.0	0.0	http://gnps.ucsd.edu/ProteoSAFe/gnpslibraryspectrum.jsp?SpectrumID=CCMSLIB00003121876	https://gnps.ucsd.edu//ProteoSAFe/result.jsp?task=223e1fa03c954ed7bd881ac803455659&view=cluster_details&protein=12397&show=true	https://gnps.ucsd.edu/ProteoSAFe/result.jsp?view=network_displayer&componentindex=-1&task=223e1fa03c954ed7bd881ac803455659&show=true	nan	CID; Velos	LC-ESI	Positive	1	94571	7218180000000000	130346.0	12397	24	630965	Thomas Metz	630965	0.0	382325	FALSE	12397	9	nan	CCMSLIB00003121876	1506760000000	nan	HILIC(-)-LC-21M020-_GNPS_20eV_G2_014.mzXML|HILIC(-)-LC-21M020-_GNPS_20eV_G3_020.mzXML|HILIC(-)-LC-21M020-_GNPS_20eV_G1_001.mzXML
M-H	0	11691	22	Ureidopropionic acid - 40.0 eV	Isolated	Data Collector	G1,G2,G3	75.0	42.0	67.0	0.0	0.0	0.0	http://gnps.ucsd.edu/ProteoSAFe/gnpslibraryspectrum.jsp?SpectrumID=CCMSLIB00006122002	https://gnps.ucsd.edu//ProteoSAFe/result.jsp?task=223e1fa03c954ed7bd881ac803455659&view=cluster_details&protein=11691&show=true	https://gnps.ucsd.edu/ProteoSAFe/result.jsp?view=network_displayer&componentindex=22&task=223e1fa03c954ed7bd881ac803455659&show=true	InChI=1S/C4H8N2O3/c5-4(9)6-2-1-3(7)8/h1-2H2,(H,7,8)(H3,5,6,9)	Orbitrap	ESI	Negative	1	870578	725007	664329.0	11691	184	218104	PI	218104	0.0	104090125	FALSE	11691	6	C(CNC(=O)N)C(=O)O	CCMSLIB00006122002	5451410000000	nan	HILIC(-)-LC-21M020-_GNPS_20eV_G1_007.mzXML|HILIC(-)-LC-21M020-_GNPS_20eV_G2_014.mzXML|HILIC(-)-LC-21M020-_GNPS_20eV_G3_018.mzXML|HILIC(-)-LC-21M020-_GNPS_20eV_G1_009.mzXML|HILIC(-)-LC-21M020-_GNPS_20eV_G1_003.mzXML|HILIC(-)-LC-21M020-_GNPS_20eV_G3_020.mzXML|HILIC(-)-LC-21M020-_GNPS_20eV_G3_017.mzXML|HILIC(-)-LC-21M020-_GNPS_20eV_G1_005.mzXML|HILIC(-)-LC-21M020-_GNPS_20eV_G2_011.mzXML|HILIC(-)-LC-…
M-H	0	11698	-1	XANTHURENIC ACID	isolated	MoNA:MoNA035623	G1,G2,G3	22.0	19.0	2.0	0.0	0.0	0.0	http://gnps.ucsd.edu/ProteoSAFe/gnpslibraryspectrum.jsp?SpectrumID=CCMSLIB00006681079	https://gnps.ucsd.edu//ProteoSAFe/result.jsp?task=223e1fa03c954ed7bd881ac803455659&view=cluster_details&protein=11698&show=true	https://gnps.ucsd.edu/ProteoSAFe/result.jsp?view=network_displayer&componentindex=-1&task=223e1fa03c954ed7bd881ac803455659&show=true	"InChI=1S/C10H7NO4/c12-7-3-1-2-5-8(13)4-6(10(14)15)11-9(5)7/h1-4,12H,(H,11,13)(H,14,15)"	qTof	ESI	negative	3	18011	766323	88276.2	11698	43	222041	MoNA	222041	0.0	184517	FALSE	11698	6	C1=CC(=C2C(=C1)C(=CC(=N2)C(=O)O)O)O	CCMSLIB00006681079	1294960000000	nan	HILIC(-)-LC-21M020-_GNPS_20eV_G2_014.mzXML|HILIC(-)-LC-21M020-_GNPS_20eV_G2_016.mzXML|HILIC(-)-LC-21M020-_GNPS_20eV_G1_003.mzXML|HILIC(-)-LC-21M020-_GNPS_20eV_G1_005.mzXML|HILIC(-)-LC-21M020-_GNPS_20eV_G2_011.mzXML|HILIC(-)-LC-21M020-_GNPS_20eV_G3_019.mzXML|HILIC(-)-LC-21M020-_GNPS_20eV_G2_015.mzXML|HILIC(-)-LC-21M020-_GNPS_20eV_G1_008.mzXML|HILIC(-)-LC-21M020-_GNPS_20eV_G1_006.mzXML
M-H	0	12126	6	MoNA:3210794 3-Hydroxypropyl-Glucosinolate	Isolated	MoNA	G1,G2,G3	8.0	16.0	11.0	0.0	0.0	0.0	http://gnps.ucsd.edu/ProteoSAFe/gnpslibraryspectrum.jsp?SpectrumID=CCMSLIB00000570594	https://gnps.ucsd.edu//ProteoSAFe/result.jsp?task=223e1fa03c954ed7bd881ac803455659&view=cluster_details&protein=12126&show=true	https://gnps.ucsd.edu/ProteoSAFe/result.jsp?view=network_displayer&componentindex=6&task=223e1fa03c954ed7bd881ac803455659&show=true	InChI=1S/C10H19NO10S2/c12-3-1-2-6(11-21-23(17,18)19)22-10-9(16)8(15)7(14)5(4-13)20-10/h5,7-10,12-16H,1-4H2,(H,17,18,19)/b11-6+	Ion Trap	LC-ESI	Negative	3	89475	803204	237965.0	12126	35	465475	MoNA	465475	0.0	3.95269e+16	FALSE	12126	7	C(C/C(=N/OS(=O)(=O)O)/SC1C(C(C(C(O1)CO)O)O)O)CO	CCMSLIB00000570594	2001050000000	nan	HILIC(-)-LC-21M020-_GNPS_20eV_G1_007.mzXML|HILIC(-)-LC-21M020-_GNPS_20eV_G2_014.mzXML|HILIC(-)-LC-21M020-_GNPS_20eV_G2_016.mzXML|HILIC(-)-LC-21M020-_GNPS_20eV_G3_018.mzXML|HILIC(-)-LC-21M020-_GNPS_20eV_G1_003.mzXML|HILIC(-)-LC-21M020-_GNPS_20eV_G3_020.mzXML|HILIC(-)-LC-21M020-_GNPS_20eV_G3_017.mzXML|HILIC(-)-LC-21M020-_GNPS_20eV_G1_005.mzXML|HILIC(-)-LC-21M020-_GNPS_20eV_G2_011.mzXML|HILIC(-)-LC-…
	0	11483	8				G1,G2,G3	1.0	2.0	1.0	0.0	0.0	0.0		https://gnps.ucsd.edu//ProteoSAFe/result.jsp?task=223e1fa03c954ed7bd881ac803455659&view=cluster_details&protein=11483&show=true	https://gnps.ucsd.edu/ProteoSAFe/result.jsp?view=network_displayer&componentindex=8&task=223e1fa03c954ed7bd881ac803455659&show=true									11483	4	186.04		186.04	0.0	36671625	FALSE	11483				67802.4		HILIC(-)-LC-21M020-_GNPS_20eV_G2_016.mzXML|HILIC(-)-LC-21M020-_GNPS_20eV_G2_012.mzXML|HILIC(-)-LC-21M020-_GNPS_20eV_G1_008.mzXML|HILIC(-)-LC-21M020-_GNPS_20eV_G3_020.mzXML
	0	12066	-1				G2,G3	0.0	6.0	2.0	0.0	0.0	0.0		https://gnps.ucsd.edu//ProteoSAFe/result.jsp?task=223e1fa03c954ed7bd881ac803455659&view=cluster_details&protein=12066&show=true	https://gnps.ucsd.edu/ProteoSAFe/result.jsp?view=network_displayer&componentindex=-1&task=223e1fa03c954ed7bd881ac803455659&show=true									12066	8	431031		431031	0.0	123386	FALSE	12066				3027200.0		HILIC(-)-LC-21M020-_GNPS_20eV_G2_013.mzXML|HILIC(-)-LC-21M020-_GNPS_20eV_G2_011.mzXML|HILIC(-)-LC-21M020-_GNPS_20eV_G3_022.mzXML|HILIC(-)-LC-21M020-_GNPS_20eV_G2_015.mzXML
	0	13601	-1				G1	3.0	0.0	0.0	0.0	0.0	0.0		https://gnps.ucsd.edu//ProteoSAFe/result.jsp?task=223e1fa03c954ed7bd881ac803455659&view=cluster_details&protein=13601&show=true	https://gnps.ucsd.edu/ProteoSAFe/result.jsp?view=network_displayer&componentindex=-1&task=223e1fa03c954ed7bd881ac803455659&show=true									13601	3	965999		965999	0.0	171.07	FALSE	13601				1274830.0		HILIC(-)-LC-21M020-_GNPS_20eV_G1_003.mzXML
	0	12339	-1				G1,G2,G3	29.0	23.0	38.0	0.0	0.0	0.0		https://gnps.ucsd.edu//ProteoSAFe/result.jsp?task=223e1fa03c954ed7bd881ac803455659&view=cluster_details&protein=12339&show=true	https://gnps.ucsd.edu/ProteoSAFe/result.jsp?view=network_displayer&componentindex=-1&task=223e1fa03c954ed7bd881ac803455659&show=true									12339	90	588796		588796	0.0	4342594444444440	FALSE	12339				4267120000000		HILIC(-)-LC-21M020-_GNPS_20eV_G1_007.mzXML|HILIC(-)-LC-21M020-_GNPS_20eV_G2_016.mzXML|HILIC(-)-LC-21M020-_GNPS_20eV_G1_009.mzXML|HILIC(-)-LC-21M020-_GNPS_20eV_G1_003.mzXML|HILIC(-)-LC-21M020-_GNPS_20eV_G3_020.mzXML|HILIC(-)-LC-21M020-_GNPS_20eV_G3_017.mzXML|HILIC(-)-LC-21M020-_GNPS_20eV_G1_005.mzXML|HILIC(-)-LC-21M020-_GNPS_20eV_G2_011.mzXML|HILIC(-)-LC-21M020-_GNPS_20eV_G2_012.mzXML|HILIC(-)-LC-…
[M-H]-	0	11838	-1	N-Acetylmuramic Acid	isolated	MoNA:VF-NPL-QEHF027067	G1,G2	6.0	2.0	0.0	0.0	0.0	0.0	http://gnps.ucsd.edu/ProteoSAFe/gnpslibraryspectrum.jsp?SpectrumID=CCMSLIB00004720648	https://gnps.ucsd.edu//ProteoSAFe/result.jsp?task=223e1fa03c954ed7bd881ac803455659&view=cluster_details&protein=11838&show=true	https://gnps.ucsd.edu/ProteoSAFe/result.jsp?view=network_displayer&componentindex=-1&task=223e1fa03c954ed7bd881ac803455659&show=true	InChI=1S/C11H19NO8/c1-4(10(16)17)19-9-7(12-5(2)14)11(18)20-6(3-13)8(9)15/h4,6-9,11,13,15,18H,3H2,1-2H3,(H,12,14)(H,16,17)/t4-,6-,7-,8-,9-,11+/m1/s1	ESI-QFT	nan	negative	3	18011	760478	61659.6	11838	8	274093	MoNA	274093	0.0	1.88522e+16	FALSE	11838	6	CC(O)=N[C@H]1[C@@H](O)O[C@H](CO)[C@@H](O)[C@@H]1O[C@H](C)C(=O)O	CCMSLIB00004720648	376376.0	nan	HILIC(-)-LC-21M020-_GNPS_20eV_G2_012.mzXML|HILIC(-)-LC-21M020-_GNPS_20eV_G1_001.mzXML
M-H	0	11884	17	Massbank:PR309144 N-Fructosyl pyroglutamate	Isolated	Massbank	G1,G2,G3	10.0	26.0	29.0	0.0	0.0	0.0	http://gnps.ucsd.edu/ProteoSAFe/gnpslibraryspectrum.jsp?SpectrumID=CCMSLIB00005745050	https://gnps.ucsd.edu//ProteoSAFe/result.jsp?task=223e1fa03c954ed7bd881ac803455659&view=cluster_details&protein=11884&show=true	https://gnps.ucsd.edu/ProteoSAFe/result.jsp?view=network_displayer&componentindex=17&task=223e1fa03c954ed7bd881ac803455659&show=true	1S/C11H17NO8/c13-3-6-8(15)9(16)11(19,20-6)4-12-5(10(17)18)1-2-7(12)14/h5-6,8-9,13,15-16,19H,1-4H2,(H,17,18)	qTof	ESI	Negative	3	100708	8800469999999990	347165	11884	65	290088	Massbank	290088	0.0	3393919230769230	FALSE	11884	8	O=C(O)C1N(C(=O)CC1)CC2(O)(OC(CO)C(O)C2(O))	CCMSLIB00005745050	1291530000000	nan	HILIC(-)-LC-21M020-_GNPS_20eV_G2_016.mzXML|HILIC(-)-LC-21M020-_GNPS_20eV_G3_018.mzXML|HILIC(-)-LC-21M020-_GNPS_20eV_G1_009.mzXML|HILIC(-)-LC-21M020-_GNPS_20eV_G3_017.mzXML|HILIC(-)-LC-21M020-_GNPS_20eV_G1_001.mzXML|HILIC(-)-LC-21M020-_GNPS_20eV_G2_010.mzXML|HILIC(-)-LC-21M020-_GNPS_20eV_G3_023.mzXML
	0	12337	-1				G2	0.0	4.0	0.0	0.0	0.0	0.0		https://gnps.ucsd.edu//ProteoSAFe/result.jsp?task=223e1fa03c954ed7bd881ac803455659&view=cluster_details&protein=12337&show=true	https://gnps.ucsd.edu/ProteoSAFe/result.jsp?view=network_displayer&componentindex=-1&task=223e1fa03c954ed7bd881ac803455659&show=true									12337	4	585341		585341	0.0	1817405	FALSE	12337				185456.0		HILIC(-)-LC-21M020-_GNPS_20eV_G2_013.mzXML|HILIC(-)-LC-21M020-_GNPS_20eV_G2_012.mzXML
	0	12739	-1				G1,G2,G3	36.0	37.0	28.0	0.0	0.0	0.0		https://gnps.ucsd.edu//ProteoSAFe/result.jsp?task=223e1fa03c954ed7bd881ac803455659&view=cluster_details&protein=12739&show=true	https://gnps.ucsd.edu/ProteoSAFe/result.jsp?view=network_displayer&componentindex=-1&task=223e1fa03c954ed7bd881ac803455659&show=true									12739	101	965999		965999	0.0	569694702970297	FALSE	12739				2790220000000		HILIC(-)-LC-21M020-_GNPS_20eV_G1_007.mzXML|HILIC(-)-LC-21M020-_GNPS_20eV_G2_014.mzXML|HILIC(-)-LC-21M020-_GNPS_20eV_G2_016.mzXML|HILIC(-)-LC-21M020-_GNPS_20eV_G1_009.mzXML|HILIC(-)-LC-21M020-_GNPS_20eV_G3_018.mzXML|HILIC(-)-LC-21M020-_GNPS_20eV_G1_003.mzXML|HILIC(-)-LC-21M020-_GNPS_20eV_G3_017.mzXML|HILIC(-)-LC-21M020-_GNPS_20eV_G1_005.mzXML|HILIC(-)-LC-21M020-_GNPS_20eV_G2_011.mzXML|HILIC(-)-LC-…
	0	122	-1				G1,G2	1.0	1.0	0.0	0.0	0.0	0.0		https://gnps.ucsd.edu//ProteoSAFe/result.jsp?task=223e1fa03c954ed7bd881ac803455659&view=cluster_details&protein=122&show=true	https://gnps.ucsd.edu/ProteoSAFe/result.jsp?view=network_displayer&componentindex=-1&task=223e1fa03c954ed7bd881ac803455659&show=true									122	2	118968		118968	0.0	4257315	FALSE	122				29580.0		HILIC(-)-LC-21M020-_GNPS_20eV_G2_014.mzXML|HILIC(-)-LC-21M020-_GNPS_20eV_G1_001.mzXML
M+H	0	11675	-1	4,4'-Dimethoxychalcone	commercial	JGI:194984	G1,G2	1.0	2.0	0.0	0.0	0.0	0.0	http://gnps.ucsd.edu/ProteoSAFe/gnpslibraryspectrum.jsp?SpectrumID=CCMSLIB00006688301	https://gnps.ucsd.edu//ProteoSAFe/result.jsp?task=223e1fa03c954ed7bd881ac803455659&view=cluster_details&protein=11675&show=true	https://gnps.ucsd.edu/ProteoSAFe/result.jsp?view=network_displayer&componentindex=-1&task=223e1fa03c954ed7bd881ac803455659&show=true	InChI=1S/C17H16O3/c1-19-15-8-3-13(4-9-15)5-12-17(18)14-6-10-16(20-2)11-7-14/h3-12H,1-2H3/b12-5+	Orbitrap	LC-ESI	Positive	3	540143	715562	200709.0	11675	3	215103	Trent Northen	215103	0.0	259364	FALSE	11675	7	COc1ccc(C=CC(=O)c2ccc(OC)cc2)cc1	CCMSLIB00006688301	59135.6	nan	HILIC(-)-LC-21M020-_GNPS_20eV_G2_014.mzXML|HILIC(-)-LC-21M020-_GNPS_20eV_G2_012.mzXML|HILIC(-)-LC-21M020-_GNPS_20eV_G1_009.mzXML
	0	12367	-1				G1,G2,G3	5.0	2.0	4.0	0.0	0.0	0.0		https://gnps.ucsd.edu//ProteoSAFe/result.jsp?task=223e1fa03c954ed7bd881ac803455659&view=cluster_details&protein=12367&show=true	https://gnps.ucsd.edu/ProteoSAFe/result.jsp?view=network_displayer&componentindex=-1&task=223e1fa03c954ed7bd881ac803455659&show=true									12367	11	591447		591447	0.0	6030163636363630	FALSE	12367				5601480.0		HILIC(-)-LC-21M020-_GNPS_20eV_G1_007.mzXML|HILIC(-)-LC-21M020-_GNPS_20eV_G2_016.mzXML|HILIC(-)-LC-21M020-_GNPS_20eV_G3_018.mzXML|HILIC(-)-LC-21M020-_GNPS_20eV_G3_017.mzXML|HILIC(-)-LC-21M020-_GNPS_20eV_G1_003.mzXML
	0	12675	-1				G2,G3	0.0	1.0	1.0	0.0	0.0	0.0		https://gnps.ucsd.edu//ProteoSAFe/result.jsp?task=223e1fa03c954ed7bd881ac803455659&view=cluster_details&protein=12675&show=true	https://gnps.ucsd.edu/ProteoSAFe/result.jsp?view=network_displayer&componentindex=-1&task=223e1fa03c954ed7bd881ac803455659&show=true									12675	2	922634		922634	0.0	56697	FALSE	12675				1918850.0		HILIC(-)-LC-21M020-_GNPS_20eV_G3_018.mzXML|HILIC(-)-LC-21M020-_GNPS_20eV_G2_016.mzXML
M-H	0	129	-1	Orsellinic acid	Isolated	Damien OLIVIER	G1,G2,G3	1.0	2.0	2.0	0.0	0.0	0.0	http://gnps.ucsd.edu/ProteoSAFe/gnpslibraryspectrum.jsp?SpectrumID=CCMSLIB00004751330	https://gnps.ucsd.edu//ProteoSAFe/result.jsp?task=223e1fa03c954ed7bd881ac803455659&view=cluster_details&protein=129&show=true	https://gnps.ucsd.edu/ProteoSAFe/result.jsp?view=network_displayer&componentindex=-1&task=223e1fa03c954ed7bd881ac803455659&show=true	InChI=1S/C8H8O4/c1-4-2-5(9)3-6(10)7(4)8(11)12/h2-3,9-10H,1H3,(H,11,12)	qTof	LC-ESI	Negative	3	45.01	8747459999999990	269466.0	129	5	122024	Joel BOUSTIE Pierre LE POGAM	122024	0.0	1147758	FALSE	129	7	CC1=CC(=CC(=C1C(=O)O)O)O	CCMSLIB00004751330	181562.0	nan	HILIC(-)-LC-21M020-_GNPS_20eV_G1_007.mzXML|HILIC(-)-LC-21M020-_GNPS_20eV_G3_019.mzXML|HILIC(-)-LC-21M020-_GNPS_20eV_G2_010.mzXML
	0	12206	-1				G3	0.0	0.0	2.0	0.0	0.0	0.0		https://gnps.ucsd.edu//ProteoSAFe/result.jsp?task=223e1fa03c954ed7bd881ac803455659&view=cluster_details&protein=12206&show=true	https://gnps.ucsd.edu/ProteoSAFe/result.jsp?view=network_displayer&componentindex=-1&task=223e1fa03c954ed7bd881ac803455659&show=true									12206	2	487207		487207	0.0	64059	FALSE	12206				1692340.0		HILIC(-)-LC-21M020-_GNPS_20eV_G3_023.mzXML
	0	12480	-1				G1,G2,G3	3.0	2.0	1.0	0.0	0.0	0.0		https://gnps.ucsd.edu//ProteoSAFe/result.jsp?task=223e1fa03c954ed7bd881ac803455659&view=cluster_details&protein=12480&show=true	https://gnps.ucsd.edu/ProteoSAFe/result.jsp?view=network_displayer&componentindex=-1&task=223e1fa03c954ed7bd881ac803455659&show=true									12480	6	763409		763409	0.0	424535	FALSE	12480				5960450.0		HILIC(-)-LC-21M020-_GNPS_20eV_G2_014.mzXML|HILIC(-)-LC-21M020-_GNPS_20eV_G2_013.mzXML|HILIC(-)-LC-21M020-_GNPS_20eV_G3_019.mzXML|HILIC(-)-LC-21M020-_GNPS_20eV_G1_009.mzXML|HILIC(-)-LC-21M020-_GNPS_20eV_G1_005.mzXML
	0	12144	-1				G1,G3	1.0	0.0	1.0	0.0	0.0	0.0		https://gnps.ucsd.edu//ProteoSAFe/result.jsp?task=223e1fa03c954ed7bd881ac803455659&view=cluster_details&protein=12144&show=true	https://gnps.ucsd.edu/ProteoSAFe/result.jsp?view=network_displayer&componentindex=-1&task=223e1fa03c954ed7bd881ac803455659&show=true									12144	2	465309		465309	0.0	53083	FALSE	12144				744212.0		HILIC(-)-LC-21M020-_GNPS_20eV_G3_023.mzXML|HILIC(-)-LC-21M020-_GNPS_20eV_G1_008.mzXML
M-H	0	229	-1	MW5143500 - 30.0 eV	Isolated	Data Collector	G3	0.0	0.0	3.0	0.0	0.0	0.0	http://gnps.ucsd.edu/ProteoSAFe/gnpslibraryspectrum.jsp?SpectrumID=CCMSLIB00006122664	https://gnps.ucsd.edu//ProteoSAFe/result.jsp?task=223e1fa03c954ed7bd881ac803455659&view=cluster_details&protein=229&show=true	https://gnps.ucsd.edu/ProteoSAFe/result.jsp?view=network_displayer&componentindex=-1&task=223e1fa03c954ed7bd881ac803455659&show=true	InChI=1S/C9H10O4/c10-7-3-1-6(5-8(7)11)2-4-9(12)13/h1,3,5,10-11H,2,4H2,(H,12,13)	Orbitrap	ESI	Negative	1	500154	834176	276251.0	229	3	131035	PI	131035	0.0	1.40466e+16	FALSE	229	6	c1cc(c(cc1CCC(=O)O)O)O	CCMSLIB00006122664	53067.6	nan	HILIC(-)-LC-21M020-_GNPS_20eV_G3_020.mzXML
	0	12649	-1				G3	0.0	0.0	2.0	0.0	0.0	0.0		https://gnps.ucsd.edu//ProteoSAFe/result.jsp?task=223e1fa03c954ed7bd881ac803455659&view=cluster_details&protein=12649&show=true	https://gnps.ucsd.edu/ProteoSAFe/result.jsp?view=network_displayer&componentindex=-1&task=223e1fa03c954ed7bd881ac803455659&show=true									12649	2	855525		855525	0.0	1.56296e+16	FALSE	12649				101443.0		HILIC(-)-LC-21M020-_GNPS_20eV_G3_019.mzXML
[M-H]-	0	11888	-1	1-(5,10-dioxo-2,3,5a,6,7,8-hexahydro-1H-dipyrrolo[1,2-d:1',2'-f]pyrazin-10a-yl)propan-2-yl carbamate	isolated	MoNA:VF-NPL-QEHF020680	G4	0.0	0.0	0.0	2.0	0.0	0.0	http://gnps.ucsd.edu/ProteoSAFe/gnpslibraryspectrum.jsp?SpectrumID=CCMSLIB00004711743	https://gnps.ucsd.edu//ProteoSAFe/result.jsp?task=223e1fa03c954ed7bd881ac803455659&view=cluster_details&protein=11888&show=true	https://gnps.ucsd.edu/ProteoSAFe/result.jsp?view=network_displayer&componentindex=-1&task=223e1fa03c954ed7bd881ac803455659&show=true	InChI=1S/C14H21N3O4/c1-9(21-13(15)20)8-14-5-3-7-17(14)11(18)10-4-2-6-16(10)12(14)19/h9-10H,2-8H2,1H3,(H2,15,20)	ESI-QFT	nan	negative	3	9620059999999990	721565	3270-05-01	11888	2	293184	MoNA	293184	0.0	278555	FALSE	11888	6	CC(CC12CCCN1C(=O)C1CCCN1C2=O)OC(=N)O	CCMSLIB00004711743	695602.0	nan	HILIC(-)-LC-21M020-GNPS_20ev_TMA.mzXML
M+H	0	12365	7	PE(16:1/16:1); [M+H]+ C37H71N1O8P1	Commercial	Thomas Metz	G1,G2,G3	15.0	7.0	18.0	0.0	0.0	0.0	http://gnps.ucsd.edu/ProteoSAFe/gnpslibraryspectrum.jsp?SpectrumID=CCMSLIB00003088051	https://gnps.ucsd.edu//ProteoSAFe/result.jsp?task=223e1fa03c954ed7bd881ac803455659&view=cluster_details&protein=12365&show=true	https://gnps.ucsd.edu/ProteoSAFe/result.jsp?view=network_displayer&componentindex=7&task=223e1fa03c954ed7bd881ac803455659&show=true	nan	CID; Lumos	LC-ESI	Positive	1	96162	769163	139875.0	12365	40	591322	Thomas Metz	591322	0.0	86511975	FALSE	12365	6	nan	CCMSLIB00003088051	2301590000000	nan	HILIC(-)-LC-21M020-_GNPS_20eV_G1_007.mzXML|HILIC(-)-LC-21M020-_GNPS_20eV_G3_022.mzXML|HILIC(-)-LC-21M020-_GNPS_20eV_G2_015.mzXML|HILIC(-)-LC-21M020-_GNPS_20eV_G1_001.mzXML|HILIC(-)-LC-21M020-_GNPS_20eV_G3_018.mzXML|HILIC(-)-LC-21M020-_GNPS_20eV_G3_023.mzXML
[M-H]-	0	12181	6	[5-formyl-4,8-dihydroxy-3-(3-methoxy-3-oxoprop-1-en-2-yl)-8a-methyl-2,3,4,4a,5,6,7,8-octahydro-1H-naphthalen-2-yl] 3,4-dihydroxy-2-methylidenebutanoate	isolated	MoNA:VF-NPL-QEHF010590	G3	0.0	0.0	4.0	0.0	0.0	0.0	http://gnps.ucsd.edu/ProteoSAFe/gnpslibraryspectrum.jsp?SpectrumID=CCMSLIB00004701653	https://gnps.ucsd.edu//ProteoSAFe/result.jsp?task=223e1fa03c954ed7bd881ac803455659&view=cluster_details&protein=12181&show=true	https://gnps.ucsd.edu/ProteoSAFe/result.jsp?view=network_displayer&componentindex=6&task=223e1fa03c954ed7bd881ac803455659&show=true	InChI=1S/C21H30O9/c1-10(13(24)9-23)20(28)30-14-7-21(3)15(25)6-5-12(8-22)17(21)18(26)16(14)11(2)19(27)29-4/h8,12-18,23-26H,1-2,5-7,9H2,3-4H3	ESI-QFT	nan	negative	3	46675	749637	109776.0	12181	4	471857	MoNA	471857	0.0	4479575	FALSE	12181	8	C=C(C(=O)OC1CC2(C)C(O)CCC(C=O)C2C(O)C1C(=C)C(=O)OC)C(O)CO	CCMSLIB00004701653	2577470.0	nan	HILIC(-)-LC-21M020-_GNPS_20eV_G3_018.mzXML|HILIC(-)-LC-21M020-_GNPS_20eV_G3_023.mzXML
	0	12305	-1				G3	0.0	0.0	2.0	0.0	0.0	0.0		https://gnps.ucsd.edu//ProteoSAFe/result.jsp?task=223e1fa03c954ed7bd881ac803455659&view=cluster_details&protein=12305&show=true	https://gnps.ucsd.edu/ProteoSAFe/result.jsp?view=network_displayer&componentindex=-1&task=223e1fa03c954ed7bd881ac803455659&show=true									12305	2	557465		557465	0.0	402705	FALSE	12305				1156420.0		HILIC(-)-LC-21M020-_GNPS_20eV_G3_019.mzXML|HILIC(-)-LC-21M020-_GNPS_20eV_G3_020.mzXML
	0	12304	-1				G1,G2,G3	2.0	1.0	2.0	0.0	0.0	0.0		https://gnps.ucsd.edu//ProteoSAFe/result.jsp?task=223e1fa03c954ed7bd881ac803455659&view=cluster_details&protein=12304&show=true	https://gnps.ucsd.edu/ProteoSAFe/result.jsp?view=network_displayer&componentindex=-1&task=223e1fa03c954ed7bd881ac803455659&show=true									12304	5	557464		557464	0.0	2.44808e+16	FALSE	12304				902263.0		HILIC(-)-LC-21M020-_GNPS_20eV_G3_018.mzXML|HILIC(-)-LC-21M020-_GNPS_20eV_G1_009.mzXML|HILIC(-)-LC-21M020-_GNPS_20eV_G2_015.mzXML|HILIC(-)-LC-21M020-_GNPS_20eV_G1_003.mzXML|HILIC(-)-LC-21M020-_GNPS_20eV_G3_017.mzXML
	0	11679	-1				G1,G3	1.0	0.0	1.0	0.0	0.0	0.0		https://gnps.ucsd.edu//ProteoSAFe/result.jsp?task=223e1fa03c954ed7bd881ac803455659&view=cluster_details&protein=11679&show=true	https://gnps.ucsd.edu/ProteoSAFe/result.jsp?view=network_displayer&componentindex=-1&task=223e1fa03c954ed7bd881ac803455659&show=true									11679	2	215.14		215.14	0.0	2325195	FALSE	11679				45792.4		HILIC(-)-LC-21M020-_GNPS_20eV_G3_018.mzXML|HILIC(-)-LC-21M020-_GNPS_20eV_G1_001.mzXML
M-H	0	11796	16	GALACTITOL	isolated	MoNA:MoNA037811	G1,G2,G3	52.0	27.0	34.0	0.0	0.0	0.0	http://gnps.ucsd.edu/ProteoSAFe/gnpslibraryspectrum.jsp?SpectrumID=CCMSLIB00006679351	https://gnps.ucsd.edu//ProteoSAFe/result.jsp?task=223e1fa03c954ed7bd881ac803455659&view=cluster_details&protein=11796&show=true	https://gnps.ucsd.edu/ProteoSAFe/result.jsp?view=network_displayer&componentindex=16&task=223e1fa03c954ed7bd881ac803455659&show=true	"InChI=1S/C6H14O6/c7-1-3(9)5(11)6(12)4(10)2-8/h3-12H,1-2H2/t3-,4+,5+,6-"	Orbitrap	ESI	negative	3	72021	803964	397748.0	11796	113	253093	MoNA	253093	0.0	2.6439e+16	FALSE	11796	7	C([C@@H]([C@H]([C@H]([C@@H](CO)O)O)O)O)O	CCMSLIB00006679351	1666230000000	nan	HILIC(-)-LC-21M020-_GNPS_20eV_G1_007.mzXML|HILIC(-)-LC-21M020-_GNPS_20eV_G2_014.mzXML|HILIC(-)-LC-21M020-_GNPS_20eV_G1_003.mzXML|HILIC(-)-LC-21M020-_GNPS_20eV_G3_017.mzXML|HILIC(-)-LC-21M020-_GNPS_20eV_G1_005.mzXML|HILIC(-)-LC-21M020-_GNPS_20eV_G2_012.mzXML|HILIC(-)-LC-21M020-_GNPS_20eV_G2_015.mzXML|HILIC(-)-LC-21M020-_GNPS_20eV_G3_021.mzXML|HILIC(-)-LC-21M020-_GNPS_20eV_G1_001.mzXML|HILIC(-)-LC-…
	0	12010	-1				G3	0.0	0.0	2.0	0.0	0.0	0.0		https://gnps.ucsd.edu//ProteoSAFe/result.jsp?task=223e1fa03c954ed7bd881ac803455659&view=cluster_details&protein=12010&show=true	https://gnps.ucsd.edu/ProteoSAFe/result.jsp?view=network_displayer&componentindex=-1&task=223e1fa03c954ed7bd881ac803455659&show=true									12010	2	401256		401256	0.0	268274	FALSE	12010				62544.8		HILIC(-)-LC-21M020-_GNPS_20eV_G3_023.mzXML
	0	12439	1				G1,G2,G3	17.0	19.0	36.0	0.0	0.0	0.0		https://gnps.ucsd.edu//ProteoSAFe/result.jsp?task=223e1fa03c954ed7bd881ac803455659&view=cluster_details&protein=12439&show=true	https://gnps.ucsd.edu/ProteoSAFe/result.jsp?view=network_displayer&componentindex=1&task=223e1fa03c954ed7bd881ac803455659&show=true									12439	72	703207		703207	0.0	4822416388888880	FALSE	12439				1752680000000		HILIC(-)-LC-21M020-_GNPS_20eV_G3_018.mzXML|HILIC(-)-LC-21M020-_GNPS_20eV_G2_015.mzXML|HILIC(-)-LC-21M020-_GNPS_20eV_G1_005.mzXML|HILIC(-)-LC-21M020-_GNPS_20eV_G3_017.mzXML
	0	12219	-1				G1,G2,G3	12.0	6.0	8.0	0.0	0.0	0.0		https://gnps.ucsd.edu//ProteoSAFe/result.jsp?task=223e1fa03c954ed7bd881ac803455659&view=cluster_details&protein=12219&show=true	https://gnps.ucsd.edu/ProteoSAFe/result.jsp?view=network_displayer&componentindex=-1&task=223e1fa03c954ed7bd881ac803455659&show=true									12219	26	492195		492195	0.0	2626603076923070	FALSE	12219				2990640.0		HILIC(-)-LC-21M020-_GNPS_20eV_G1_007.mzXML|HILIC(-)-LC-21M020-_GNPS_20eV_G2_014.mzXML|HILIC(-)-LC-21M020-_GNPS_20eV_G2_016.mzXML|HILIC(-)-LC-21M020-_GNPS_20eV_G1_009.mzXML|HILIC(-)-LC-21M020-_GNPS_20eV_G3_018.mzXML|HILIC(-)-LC-21M020-_GNPS_20eV_G3_019.mzXML|HILIC(-)-LC-21M020-_GNPS_20eV_G3_021.mzXML|HILIC(-)-LC-21M020-_GNPS_20eV_G1_001.mzXML|HILIC(-)-LC-21M020-_GNPS_20eV_G2_010.mzXML|HILIC(-)-LC-…
	0	12452	-1				G3	0.0	0.0	2.0	0.0	0.0	0.0		https://gnps.ucsd.edu//ProteoSAFe/result.jsp?task=223e1fa03c954ed7bd881ac803455659&view=cluster_details&protein=12452&show=true	https://gnps.ucsd.edu/ProteoSAFe/result.jsp?view=network_displayer&componentindex=-1&task=223e1fa03c954ed7bd881ac803455659&show=true									12452	2	721469		721469	0.0	1617525	FALSE	12452				99230.5		HILIC(-)-LC-21M020-_GNPS_20eV_G3_021.mzXML
	0	11907	-1				G1,G2,G3	19.0	1.0	14.0	0.0	0.0	0.0		https://gnps.ucsd.edu//ProteoSAFe/result.jsp?task=223e1fa03c954ed7bd881ac803455659&view=cluster_details&protein=11907&show=true	https://gnps.ucsd.edu/ProteoSAFe/result.jsp?view=network_displayer&componentindex=-1&task=223e1fa03c954ed7bd881ac803455659&show=true									11907	34	299218		299218	0.0	2799948529411760	FALSE	11907				1648050.0		HILIC(-)-LC-21M020-_GNPS_20eV_G1_007.mzXML|HILIC(-)-LC-21M020-_GNPS_20eV_G1_003.mzXML|HILIC(-)-LC-21M020-_GNPS_20eV_G3_020.mzXML|HILIC(-)-LC-21M020-_GNPS_20eV_G3_017.mzXML|HILIC(-)-LC-21M020-_GNPS_20eV_G3_022.mzXML|HILIC(-)-LC-21M020-_GNPS_20eV_G3_021.mzXML|HILIC(-)-LC-21M020-_GNPS_20eV_G1_001.mzXML|HILIC(-)-LC-21M020-_GNPS_20eV_G2_013.mzXML|HILIC(-)-LC-21M020-_GNPS_20eV_G1_008.mzXML
M+H	0	12244	-1	Idarubicin	Isolated	Ed Esquenazi	G1,G2,G3	3.0	2.0	3.0	0.0	0.0	0.0	http://gnps.ucsd.edu/ProteoSAFe/gnpslibraryspectrum.jsp?SpectrumID=CCMSLIB00000005989	https://gnps.ucsd.edu//ProteoSAFe/result.jsp?task=223e1fa03c954ed7bd881ac803455659&view=cluster_details&protein=12244&show=true	https://gnps.ucsd.edu/ProteoSAFe/result.jsp?view=network_displayer&componentindex=-1&task=223e1fa03c954ed7bd881ac803455659&show=true	InChI=1S/C26H27NO9/c1-10-21(29)15(27)7-17(35-10)36-16-9-26(34,11(2)28)8-14-18(16)25(33)20-19(24(14)32)22(30)12-5-3-4-6-13(12)23(20)31/h3-6,10,15-17,21,29,32-34H,7-9,27H2,1-2H3/t10-,15-,16-,17-,21+,26-/m0/s1	qTof	LC-ESI	Positive	3	10182	748563	20438.5	12244	8	508359	Sirenas	508359	0.0	93441125	FALSE	12244	6	C[C@H]1[C@H]([C@H](C[C@@H](O1)O[C@H]2C[C@@](CC3=C2C(=C4C(=C3O)C(=O)C5=CC=CC=C5C4=O)O)(C(=O)C)O)N)O	CCMSLIB00000005989	2580000.0	nan	HILIC(-)-LC-21M020-_GNPS_20eV_G2_012.mzXML|HILIC(-)-LC-21M020-_GNPS_20eV_G3_023.mzXML|HILIC(-)-LC-21M020-_GNPS_20eV_G1_001.mzXML
	0	12464	1				G1,G2,G3	1.0	5.0	13.0	0.0	0.0	0.0		https://gnps.ucsd.edu//ProteoSAFe/result.jsp?task=223e1fa03c954ed7bd881ac803455659&view=cluster_details&protein=12464&show=true	https://gnps.ucsd.edu/ProteoSAFe/result.jsp?view=network_displayer&componentindex=1&task=223e1fa03c954ed7bd881ac803455659&show=true									12464	19	730226		730226	0.0	4839581052631570	FALSE	12464				2317980.0		HILIC(-)-LC-21M020-_GNPS_20eV_G3_018.mzXML|HILIC(-)-LC-21M020-_GNPS_20eV_G2_015.mzXML|HILIC(-)-LC-21M020-_GNPS_20eV_G1_005.mzXML|HILIC(-)-LC-21M020-_GNPS_20eV_G3_017.mzXML
[M+H]	0	12412	1	Azelnidipine	Commercial	Garg_Neha	G1,G2,G3	1.0	4.0	1.0	0.0	0.0	0.0	http://gnps.ucsd.edu/ProteoSAFe/gnpslibraryspectrum.jsp?SpectrumID=CCMSLIB00000078559	https://gnps.ucsd.edu//ProteoSAFe/result.jsp?task=223e1fa03c954ed7bd881ac803455659&view=cluster_details&protein=12412&show=true	https://gnps.ucsd.edu/ProteoSAFe/result.jsp?view=network_displayer&componentindex=1&task=223e1fa03c954ed7bd881ac803455659&show=true	InChI=1S/C33H34N4O6/c1-20(2)42-32(38)27-21(3)35-31(34)29(28(27)24-15-10-16-25(17-24)37(40)41)33(39)43-26-18-36(19-26)30(22-11-6-4-7-12-22)23-13-8-5-9-14-23/h4-17,20,26,28,30,35H,18-19,34H2,1-3H3	qTof	LC-ESI	Positive	1	77941	714428	133631.0	12412	6	661196	Dorrestein	661196	0.0	3.69955e+16	FALSE	12412	6	C1(=C(C(C(=C(N1)C)C(=O)OC(C)C)C2C=C(C=CC=2)[N+](=O)[O-])C(=O)OC3CN(C3)C(C4C=CC=CC=4)C5C=CC=CC=5)N	CCMSLIB00000078559	378284.0	nan	HILIC(-)-LC-21M020-_GNPS_20eV_G3_019.mzXML|HILIC(-)-LC-21M020-_GNPS_20eV_G2_015.mzXML|HILIC(-)-LC-21M020-_GNPS_20eV_G1_005.mzXML
	0	11422	-1				G3	0.0	0.0	2.0	0.0	0.0	0.0		https://gnps.ucsd.edu//ProteoSAFe/result.jsp?task=223e1fa03c954ed7bd881ac803455659&view=cluster_details&protein=11422&show=true	https://gnps.ucsd.edu/ProteoSAFe/result.jsp?view=network_displayer&componentindex=-1&task=223e1fa03c954ed7bd881ac803455659&show=true									11422	2	163061		163061	0.0	2322585	FALSE	11422				45793.8		HILIC(-)-LC-21M020-_GNPS_20eV_G3_020.mzXML
M+H	0	12011	11	Bisoprolol	Isolated	Ed Esquenazi	G3	0.0	0.0	4.0	0.0	0.0	0.0	http://gnps.ucsd.edu/ProteoSAFe/gnpslibraryspectrum.jsp?SpectrumID=CCMSLIB00000004931	https://gnps.ucsd.edu//ProteoSAFe/result.jsp?task=223e1fa03c954ed7bd881ac803455659&view=cluster_details&protein=12011&show=true	https://gnps.ucsd.edu/ProteoSAFe/result.jsp?view=network_displayer&componentindex=11&task=223e1fa03c954ed7bd881ac803455659&show=true	InChI=1S/C18H31NO4/c1-14(2)19-11-17(20)13-23-18-7-5-16(6-8-18)12-21-9-10-22-15(3)4/h5-8,14-15,17,19-20H,9-13H2,1-4H3	qTof	LC-ESI	Positive	3	75875	8728879999999990	232579.0	12011	4	402108	Sirenas	402108	0.0	309116	FALSE	12011	6	CC(C)NCC(COC1=CC=C(C=C1)COCCOC(C)C)O	CCMSLIB00000004931	121759.0	nan	HILIC(-)-LC-21M020-_GNPS_20eV_G3_023.mzXML
[M-H]-	0	12797	2	6-[[(3S,6aR,6bS,8aS,14bR)-4,4,6a,6b,11,11,14b-heptamethyl-8a-[3,4,5-trihydroxy-6-(hydroxymethyl)oxan-2-yl]oxycarbonyl-1,2,3,4a,5,6,7,8,9,10,12,12a,14,14a-tetradecahydropicen-3-yl]oxy]-3,5-dihydroxy-4-[3,4,5-trihydroxy-6-(hydroxymethyl)oxan-2-yl]oxyoxane-2-carboxylic acid	isolated	MoNA:VF-NPL-QTOF001286	G1,G2,G3	4.0	16.0	5.0	0.0	0.0	0.0	http://gnps.ucsd.edu/ProteoSAFe/gnpslibraryspectrum.jsp?SpectrumID=CCMSLIB00004718939	https://gnps.ucsd.edu//ProteoSAFe/result.jsp?task=223e1fa03c954ed7bd881ac803455659&view=cluster_details&protein=12797&show=true	https://gnps.ucsd.edu/ProteoSAFe/result.jsp?view=network_displayer&componentindex=2&task=223e1fa03c954ed7bd881ac803455659&show=true	InChI=1S/C48H76O19/c1-43(2)14-16-48(42(61)67-40-33(56)31(54)29(52)24(20-50)63-40)17-15-46(6)21(22(48)18-43)8-9-26-45(5)12-11-27(44(3,4)25(45)10-13-47(26,46)7)64-41-35(58)36(34(57)37(66-41)38(59)60)65-39-32(55)30(53)28(51)23(19-49)62-39/h8,22-37,39-41,49-58H,9-20H2,1-7H3,(H,59,60)/t22?,23?,24?,25?,26?,27-,28?,29?,30?,31?,32?,33?,34?,35?,36?,37?,39?,40?,41?,45-,46+,47+,48-/m0/s1	ESI-QTOF	nan	negative	3	10508	7045130000000000	10997.5	12797	25	965999	MoNA	965999	0.0	3.53273e+16	FALSE	12797	6	CC1(C)CC[C@]2(C(=O)OC3OC(CO)C(O)C(O)C3O)CC[C@]3(C)C(=CCC4[C@@]5(C)CC[C@H](OC6OC(C(=O)O)C(O)C(OC7OC(CO)C(O)C(O)C7O)C6O)C(C)(C)C5CC[C@]43C)C2C1	CCMSLIB00004718939	9288800.0	nan	HILIC(-)-LC-21M020-_GNPS_20eV_G1_009.mzXML|HILIC(-)-LC-21M020-_GNPS_20eV_G3_020.mzXML|HILIC(-)-LC-21M020-_GNPS_20eV_G1_003.mzXML|HILIC(-)-LC-21M020-_GNPS_20eV_G2_011.mzXML|HILIC(-)-LC-21M020-_GNPS_20eV_G3_019.mzXML|HILIC(-)-LC-21M020-_GNPS_20eV_G2_010.mzXML|HILIC(-)-LC-21M020-_GNPS_20eV_G3_023.mzXML
	0	12178	-1				G3	0.0	0.0	2.0	0.0	0.0	0.0		https://gnps.ucsd.edu//ProteoSAFe/result.jsp?task=223e1fa03c954ed7bd881ac803455659&view=cluster_details&protein=12178&show=true	https://gnps.ucsd.edu/ProteoSAFe/result.jsp?view=network_displayer&componentindex=-1&task=223e1fa03c954ed7bd881ac803455659&show=true									12178	2	470229		470229	0.0	2352695	FALSE	12178				61645.2		HILIC(-)-LC-21M020-_GNPS_20eV_G3_021.mzXML
	0	12199	-1				G1	3.0	0.0	0.0	0.0	0.0	0.0		https://gnps.ucsd.edu//ProteoSAFe/result.jsp?task=223e1fa03c954ed7bd881ac803455659&view=cluster_details&protein=12199&show=true	https://gnps.ucsd.edu/ProteoSAFe/result.jsp?view=network_displayer&componentindex=-1&task=223e1fa03c954ed7bd881ac803455659&show=true									12199	3	482263		482263	0.0	181693	FALSE	12199				1727800.0		HILIC(-)-LC-21M020-_GNPS_20eV_G1_007.mzXML
M-H	0	12523	18	PI_Cer(d18:0/16:0(2OH)); [M-H]- C40H79N1O12P1	Commercial	Thomas Metz	G2,G3	0.0	2.0	4.0	0.0	0.0	0.0	http://gnps.ucsd.edu/ProteoSAFe/gnpslibraryspectrum.jsp?SpectrumID=CCMSLIB00003088667	https://gnps.ucsd.edu//ProteoSAFe/result.jsp?task=223e1fa03c954ed7bd881ac803455659&view=cluster_details&protein=12523&show=true	https://gnps.ucsd.edu/ProteoSAFe/result.jsp?view=network_displayer&componentindex=18&task=223e1fa03c954ed7bd881ac803455659&show=true	nan	CID; Lumos	LC-ESI	Negative	1	1.00598e+16	747168	1261.35	12523	6	796536	Thomas Metz	796536	0.0	2.12312e+16	FALSE	12523	8	nan	CCMSLIB00003088667	1001650.0	nan	HILIC(-)-LC-21M020-_GNPS_20eV_G3_018.mzXML|HILIC(-)-LC-21M020-_GNPS_20eV_G2_012.mzXML|HILIC(-)-LC-21M020-_GNPS_20eV_G3_021.mzXML
[M-H]	0	11479	-1	Orsellinic acid	Isolated	Damien OLIVIER	G1,G2,G3	14.0	14.0	9.0	0.0	0.0	0.0	http://gnps.ucsd.edu/ProteoSAFe/gnpslibraryspectrum.jsp?SpectrumID=CCMSLIB00005719013	https://gnps.ucsd.edu//ProteoSAFe/result.jsp?task=223e1fa03c954ed7bd881ac803455659&view=cluster_details&protein=11479&show=true	https://gnps.ucsd.edu/ProteoSAFe/result.jsp?view=network_displayer&componentindex=-1&task=223e1fa03c954ed7bd881ac803455659&show=true	"InChI=1S/C8H8O4/c1-4-2-5(9)3-6(10)7(4)8(11)12/h2-3,9-10H,1H3,(H,11,12)"	qTof	LC-ESI	Negative	3	17027	750396	101937.0	11479	37	184061	David RONDEAU Thomas DELHAYE	184061	0.0	1534055945945940	FALSE	11479	6	Cc1cc(cc(c1C(=O)O)O)O	CCMSLIB00005719013	1318920.0	nan	HILIC(-)-LC-21M020-_GNPS_20eV_G2_014.mzXML|HILIC(-)-LC-21M020-_GNPS_20eV_G3_018.mzXML|HILIC(-)-LC-21M020-_GNPS_20eV_G1_009.mzXML|HILIC(-)-LC-21M020-_GNPS_20eV_G1_003.mzXML|HILIC(-)-LC-21M020-_GNPS_20eV_G3_017.mzXML|HILIC(-)-LC-21M020-_GNPS_20eV_G2_011.mzXML|HILIC(-)-LC-21M020-_GNPS_20eV_G3_019.mzXML|HILIC(-)-LC-21M020-_GNPS_20eV_G2_010.mzXML|HILIC(-)-LC-21M020-_GNPS_20eV_G2_013.mzXML|HILIC(-)-LC-…
	0	12233	-1				G2	0.0	2.0	0.0	0.0	0.0	0.0		https://gnps.ucsd.edu//ProteoSAFe/result.jsp?task=223e1fa03c954ed7bd881ac803455659&view=cluster_details&protein=12233&show=true	https://gnps.ucsd.edu/ProteoSAFe/result.jsp?view=network_displayer&componentindex=-1&task=223e1fa03c954ed7bd881ac803455659&show=true									12233	2	498.29		498.29	0.0	907105	FALSE	12233				1479640.0		HILIC(-)-LC-21M020-_GNPS_20eV_G2_015.mzXML
	0	11728	-1				G1	4.0	0.0	0.0	0.0	0.0	0.0		https://gnps.ucsd.edu//ProteoSAFe/result.jsp?task=223e1fa03c954ed7bd881ac803455659&view=cluster_details&protein=11728&show=true	https://gnps.ucsd.edu/ProteoSAFe/result.jsp?view=network_displayer&componentindex=-1&task=223e1fa03c954ed7bd881ac803455659&show=true									11728	4	235039		235039	0.0	32225475	FALSE	11728				218494.0		HILIC(-)-LC-21M020-_GNPS_20eV_G1_007.mzXML|HILIC(-)-LC-21M020-_GNPS_20eV_G1_001.mzXML
M-H	0	12465	27	Spectral Match to 1,2-Dipalmitoyl-sn-glycero-3-phospho-(1'-rac-glycerol) from NIST14	Isolated	Data deposited by alchemistmatt	G1,G2,G3	13.0	8.0	13.0	0.0	0.0	0.0	http://gnps.ucsd.edu/ProteoSAFe/gnpslibraryspectrum.jsp?SpectrumID=CCMSLIB00003135680	https://gnps.ucsd.edu//ProteoSAFe/result.jsp?task=223e1fa03c954ed7bd881ac803455659&view=cluster_details&protein=12465&show=true	https://gnps.ucsd.edu/ProteoSAFe/result.jsp?view=network_displayer&componentindex=27&task=223e1fa03c954ed7bd881ac803455659&show=true	InChI=1S/C38H75O10P/c1-3-5-7-9-11-13-15-17-19-21-23-25-27-29-37(41)45-33-36(34-47-49(43,44)46-32-35(40)31-39)48-38(42)30-28-26-24-22-20-18-16-14-12-10-8-6-4-2/h35-36,39-40H,3-34H2,1-2H3,(H,43,44)/t35?,36-/m1/s1	qTof	ESI	Negative	3	10.13	710305	14040.1	12465	34	731635	Data from Katrina Waters;Yoshihiro Kawaoka;Michael Diamond;Richard Smith;Thomas Metz	731635	0.0	4.96343e+16	FALSE	12465	10	CCCCCCCCCCCCCCCC(=O)OC[C@H](COP(=O)(O)OCC(CO)O)OC(=O)CCCCCCCCCCCCCCC	CCMSLIB00003135680	266520000000	nan	HILIC(-)-LC-21M020-_GNPS_20eV_G1_007.mzXML|HILIC(-)-LC-21M020-_GNPS_20eV_G2_014.mzXML|HILIC(-)-LC-21M020-_GNPS_20eV_G3_018.mzXML|HILIC(-)-LC-21M020-_GNPS_20eV_G1_009.mzXML|HILIC(-)-LC-21M020-_GNPS_20eV_G1_003.mzXML|HILIC(-)-LC-21M020-_GNPS_20eV_G3_020.mzXML|HILIC(-)-LC-21M020-_GNPS_20eV_G1_005.mzXML|HILIC(-)-LC-21M020-_GNPS_20eV_G2_012.mzXML|HILIC(-)-LC-21M020-_GNPS_20eV_G3_019.mzXML|HILIC(-)-LC-…
	0	12060	-1				G1,G3	8.0	0.0	2.0	0.0	0.0	0.0		https://gnps.ucsd.edu//ProteoSAFe/result.jsp?task=223e1fa03c954ed7bd881ac803455659&view=cluster_details&protein=12060&show=true	https://gnps.ucsd.edu/ProteoSAFe/result.jsp?view=network_displayer&componentindex=-1&task=223e1fa03c954ed7bd881ac803455659&show=true									12060	10	425354		425354	0.0	707834	FALSE	12060				6683440.0		HILIC(-)-LC-21M020-_GNPS_20eV_G3_019.mzXML|HILIC(-)-LC-21M020-_GNPS_20eV_G1_009.mzXML|HILIC(-)-LC-21M020-_GNPS_20eV_G1_008.mzXML|HILIC(-)-LC-21M020-_GNPS_20eV_G1_003.mzXML|HILIC(-)-LC-21M020-_GNPS_20eV_G3_021.mzXML
	0	12427	-1				G2	0.0	2.0	0.0	0.0	0.0	0.0		https://gnps.ucsd.edu//ProteoSAFe/result.jsp?task=223e1fa03c954ed7bd881ac803455659&view=cluster_details&protein=12427&show=true	https://gnps.ucsd.edu/ProteoSAFe/result.jsp?view=network_displayer&componentindex=-1&task=223e1fa03c954ed7bd881ac803455659&show=true									12427	2	682187		682187	0.0	4532255	FALSE	12427				82881.3		HILIC(-)-LC-21M020-_GNPS_20eV_G2_016.mzXML
	0	12725	2				G1,G2,G3	40.0	23.0	15.0	0.0	0.0	0.0		https://gnps.ucsd.edu//ProteoSAFe/result.jsp?task=223e1fa03c954ed7bd881ac803455659&view=cluster_details&protein=12725&show=true	https://gnps.ucsd.edu/ProteoSAFe/result.jsp?view=network_displayer&componentindex=2&task=223e1fa03c954ed7bd881ac803455659&show=true									12725	78	965999		965999	0.0	3.72896e+16	FALSE	12725				2998290000000		HILIC(-)-LC-21M020-_GNPS_20eV_G1_007.mzXML|HILIC(-)-LC-21M020-_GNPS_20eV_G2_014.mzXML|HILIC(-)-LC-21M020-_GNPS_20eV_G2_016.mzXML|HILIC(-)-LC-21M020-_GNPS_20eV_G1_009.mzXML|HILIC(-)-LC-21M020-_GNPS_20eV_G1_003.mzXML|HILIC(-)-LC-21M020-_GNPS_20eV_G3_020.mzXML|HILIC(-)-LC-21M020-_GNPS_20eV_G2_011.mzXML|HILIC(-)-LC-21M020-_GNPS_20eV_G3_019.mzXML|HILIC(-)-LC-21M020-_GNPS_20eV_G3_021.mzXML|HILIC(-)-LC-…
M-H	0	11653	22	Massbank:LU087053 Pantothenate|Pantothenic acid|3-[[(2R)-2,4-dihydroxy-3,3-dimethylbutanoyl]amino]propanoic acid	Isolated	Massbank	G1,G3	13.0	0.0	1.0	0.0	0.0	0.0	http://gnps.ucsd.edu/ProteoSAFe/gnpslibraryspectrum.jsp?SpectrumID=CCMSLIB00005764524	https://gnps.ucsd.edu//ProteoSAFe/result.jsp?task=223e1fa03c954ed7bd881ac803455659&view=cluster_details&protein=11653&show=true	https://gnps.ucsd.edu/ProteoSAFe/result.jsp?view=network_displayer&componentindex=22&task=223e1fa03c954ed7bd881ac803455659&show=true	1S/C9H17NO5/c1-9(2,5-11)7(14)8(15)10-4-3-6(12)13/h7,11,14H,3-5H2,1-2H3,(H,10,15)(H,12,13)/t7-/m0/s1	Hybrid FT	ESI	Negative	3	1.4016e+16	854952	64263.2	11653	14	204087	Massbank	204087	0.0	1.85019e+16	FALSE	11653	7	CC(C)(CO)[C@@H](O)C(=O)NCCC(O)=O	CCMSLIB00005764524	543503.0	nan	HILIC(-)-LC-21M020-_GNPS_20eV_G1_007.mzXML|HILIC(-)-LC-21M020-_GNPS_20eV_G3_023.mzXML
	0	74	-1				G1,G2,G3	1.0	2.0	1.0	0.0	0.0	0.0		https://gnps.ucsd.edu//ProteoSAFe/result.jsp?task=223e1fa03c954ed7bd881ac803455659&view=cluster_details&protein=74&show=true	https://gnps.ucsd.edu/ProteoSAFe/result.jsp?view=network_displayer&componentindex=-1&task=223e1fa03c954ed7bd881ac803455659&show=true									74	4	102056		102056	0.0	41233325	FALSE	74				59142.0		HILIC(-)-LC-21M020-_GNPS_20eV_G2_010.mzXML|HILIC(-)-LC-21M020-_GNPS_20eV_G3_021.mzXML|HILIC(-)-LC-21M020-_GNPS_20eV_G2_014.mzXML|HILIC(-)-LC-21M020-_GNPS_20eV_G1_001.mzXML
	0	12399	-1				G1,G2,G3	2.0	6.0	1.0	0.0	0.0	0.0		https://gnps.ucsd.edu//ProteoSAFe/result.jsp?task=223e1fa03c954ed7bd881ac803455659&view=cluster_details&protein=12399&show=true	https://gnps.ucsd.edu/ProteoSAFe/result.jsp?view=network_displayer&componentindex=-1&task=223e1fa03c954ed7bd881ac803455659&show=true									12399	9	637442		637442	0.0	3812711111111110	FALSE	12399				3190430.0		HILIC(-)-LC-21M020-_GNPS_20eV_G2_014.mzXML|HILIC(-)-LC-21M020-_GNPS_20eV_G1_009.mzXML|HILIC(-)-LC-21M020-_GNPS_20eV_G3_020.mzXML|HILIC(-)-LC-21M020-_GNPS_20eV_G1_003.mzXML|HILIC(-)-LC-21M020-_GNPS_20eV_G2_012.mzXML|HILIC(-)-LC-21M020-_GNPS_20eV_G2_013.mzXML
M-H	0	12200	6	Spectral Match to 1-(9Z-Octadecenoyl)-sn-glycero-3-phospho-(1'-sn-glycerol) from NIST14	Isolated	Data deposited by alchemistmatt	G1,G2,G3	16.0	8.0	6.0	0.0	0.0	0.0	http://gnps.ucsd.edu/ProteoSAFe/gnpslibraryspectrum.jsp?SpectrumID=CCMSLIB00003138665	https://gnps.ucsd.edu//ProteoSAFe/result.jsp?task=223e1fa03c954ed7bd881ac803455659&view=cluster_details&protein=12200&show=true	https://gnps.ucsd.edu/ProteoSAFe/result.jsp?view=network_displayer&componentindex=6&task=223e1fa03c954ed7bd881ac803455659&show=true	nan	QqIT	ESI	Negative	3	26013	910401	51077.3	12200	30	483274	Data from Yoshihiro Kawaoka, Katrina Waters, Richard Smith and Thomas Metz	483274	0.0	1188879	FALSE	12200	8	nan	CCMSLIB00003138665	7923650.0	nan	HILIC(-)-LC-21M020-_GNPS_20eV_G1_007.mzXML|HILIC(-)-LC-21M020-_GNPS_20eV_G3_018.mzXML|HILIC(-)-LC-21M020-_GNPS_20eV_G1_009.mzXML|HILIC(-)-LC-21M020-_GNPS_20eV_G1_003.mzXML|HILIC(-)-LC-21M020-_GNPS_20eV_G3_019.mzXML|HILIC(-)-LC-21M020-_GNPS_20eV_G2_015.mzXML|HILIC(-)-LC-21M020-_GNPS_20eV_G3_021.mzXML|HILIC(-)-LC-21M020-_GNPS_20eV_G2_010.mzXML|HILIC(-)-LC-21M020-_GNPS_20eV_G2_013.mzXML|HILIC(-)-LC-…
	0	12644	-1				G2	0.0	2.0	0.0	0.0	0.0	0.0		https://gnps.ucsd.edu//ProteoSAFe/result.jsp?task=223e1fa03c954ed7bd881ac803455659&view=cluster_details&protein=12644&show=true	https://gnps.ucsd.edu/ProteoSAFe/result.jsp?view=network_displayer&componentindex=-1&task=223e1fa03c954ed7bd881ac803455659&show=true									12644	2	832578		832578	0.0	529135	FALSE	12644				746301.0		HILIC(-)-LC-21M020-_GNPS_20eV_G2_010.mzXML
	0	12419	-1				G2	0.0	2.0	0.0	0.0	0.0	0.0		https://gnps.ucsd.edu//ProteoSAFe/result.jsp?task=223e1fa03c954ed7bd881ac803455659&view=cluster_details&protein=12419&show=true	https://gnps.ucsd.edu/ProteoSAFe/result.jsp?view=network_displayer&componentindex=-1&task=223e1fa03c954ed7bd881ac803455659&show=true									12419	2	678255		678255	0.0	2.89638e+16	FALSE	12419				82343.2		HILIC(-)-LC-21M020-_GNPS_20eV_G2_010.mzXML
	0	12249	-1				G1	2.0	0.0	0.0	0.0	0.0	0.0		https://gnps.ucsd.edu//ProteoSAFe/result.jsp?task=223e1fa03c954ed7bd881ac803455659&view=cluster_details&protein=12249&show=true	https://gnps.ucsd.edu/ProteoSAFe/result.jsp?view=network_displayer&componentindex=-1&task=223e1fa03c954ed7bd881ac803455659&show=true									12249	2	510374		510374	0.0	126205	FALSE	12249				154802.0		HILIC(-)-LC-21M020-_GNPS_20eV_G1_001.mzXML
M+NH4	0	12204	11	NCGC00384977-01_C21H28O10_2-Hydroxycyclohexyl 2-O-[(2E)-3-(3,4-dihydroxyphenyl)-2-propenoyl]-beta-D-glucopyranoside	isolated	lfnothias	G2	0.0	2.0	0.0	0.0	0.0	0.0	http://gnps.ucsd.edu/ProteoSAFe/gnpslibraryspectrum.jsp?SpectrumID=CCMSLIB00000849651	https://gnps.ucsd.edu//ProteoSAFe/result.jsp?task=223e1fa03c954ed7bd881ac803455659&view=cluster_details&protein=12204&show=true	https://gnps.ucsd.edu/ProteoSAFe/result.jsp?view=network_displayer&componentindex=11&task=223e1fa03c954ed7bd881ac803455659&show=true	InChI=1S/C21H28O10/c22-10-16-18(27)19(28)20(21(30-16)29-15-4-2-1-3-13(15)24)31-17(26)8-6-11-5-7-12(23)14(25)9-11/h5-9,13,15-16,18-25,27-28H,1-4,10H2/b8-6+/t13?,15?,16-,18-,19+,20-,21-/m1/s1	Maxis II HD Q-TOF Bruker	LC-ESI	positive	1	2.8958e+16	752447	63199.2	12204	2	487.16	Jadhav/Dorrestein	487.16	0.0	3163935	FALSE	12204	6	OC[C@H]1O[C@@H](OC2CCCCC2O)[C@H](OC(=O)\\C=C\\C3=CC(=C(O)C=C3)O)[C@@H](O)[C@@H]1O	CCMSLIB00000849651	147633.0	nan	HILIC(-)-LC-21M020-_GNPS_20eV_G2_012.mzXML
	0	38	-1				G2,G3	0.0	4.0	3.0	0.0	0.0	0.0		https://gnps.ucsd.edu//ProteoSAFe/result.jsp?task=223e1fa03c954ed7bd881ac803455659&view=cluster_details&protein=38&show=true	https://gnps.ucsd.edu/ProteoSAFe/result.jsp?view=network_displayer&componentindex=-1&task=223e1fa03c954ed7bd881ac803455659&show=true									38	7	94981		94981	0.0	1.48377e+16	FALSE	38				3441490.0		HILIC(-)-LC-21M020-_GNPS_20eV_G2_010.mzXML|HILIC(-)-LC-21M020-_GNPS_20eV_G3_018.mzXML
	0	11708	-1				G2	0.0	8.0	0.0	0.0	0.0	0.0		https://gnps.ucsd.edu//ProteoSAFe/result.jsp?task=223e1fa03c954ed7bd881ac803455659&view=cluster_details&protein=11708&show=true	https://gnps.ucsd.edu/ProteoSAFe/result.jsp?view=network_displayer&componentindex=-1&task=223e1fa03c954ed7bd881ac803455659&show=true									11708	8	225007		225007	0.0	13477175	FALSE	11708				447334.0		HILIC(-)-LC-21M020-_GNPS_20eV_G2_016.mzXML
	0	11843	-1				G1	2.0	0.0	0.0	0.0	0.0	0.0		https://gnps.ucsd.edu//ProteoSAFe/result.jsp?task=223e1fa03c954ed7bd881ac803455659&view=cluster_details&protein=11843&show=true	https://gnps.ucsd.edu/ProteoSAFe/result.jsp?view=network_displayer&componentindex=-1&task=223e1fa03c954ed7bd881ac803455659&show=true									11843	2	274.14		274.14	0.0	2820555	FALSE	11843				34884.8		HILIC(-)-LC-21M020-_GNPS_20eV_G1_008.mzXML
	0	11887	-1				G3	0.0	0.0	2.0	0.0	0.0	0.0		https://gnps.ucsd.edu//ProteoSAFe/result.jsp?task=223e1fa03c954ed7bd881ac803455659&view=cluster_details&protein=11887&show=true	https://gnps.ucsd.edu/ProteoSAFe/result.jsp?view=network_displayer&componentindex=-1&task=223e1fa03c954ed7bd881ac803455659&show=true									11887	2	293114		293114	0.0	3539005	FALSE	11887				41322.8		HILIC(-)-LC-21M020-_GNPS_20eV_G3_019.mzXML|HILIC(-)-LC-21M020-_GNPS_20eV_G3_020.mzXML
	0	11477	-1				G1	3.0	0.0	0.0	0.0	0.0	0.0		https://gnps.ucsd.edu//ProteoSAFe/result.jsp?task=223e1fa03c954ed7bd881ac803455659&view=cluster_details&protein=11477&show=true	https://gnps.ucsd.edu/ProteoSAFe/result.jsp?view=network_displayer&componentindex=-1&task=223e1fa03c954ed7bd881ac803455659&show=true									11477	3	182027		182027	0.0	140849	FALSE	11477				108501.0		HILIC(-)-LC-21M020-_GNPS_20eV_G1_001.mzXML
	0	12373	13				G1	9.0	0.0	0.0	0.0	0.0	0.0		https://gnps.ucsd.edu//ProteoSAFe/result.jsp?task=223e1fa03c954ed7bd881ac803455659&view=cluster_details&protein=12373&show=true	https://gnps.ucsd.edu/ProteoSAFe/result.jsp?view=network_displayer&componentindex=13&task=223e1fa03c954ed7bd881ac803455659&show=true									12373	9	602459		602459	0.0	3.42663e+16	FALSE	12373				7922830.0		HILIC(-)-LC-21M020-_GNPS_20eV_G1_006.mzXML|HILIC(-)-LC-21M020-_GNPS_20eV_G1_009.mzXML|HILIC(-)-LC-21M020-_GNPS_20eV_G1_001.mzXML
M-H	0	11756	8	Spectral Match to Leu-Leu from NIST14	Isolated	Data deposited by rsilva	G1,G2,G3	36.0	1.0	25.0	0.0	0.0	0.0	http://gnps.ucsd.edu/ProteoSAFe/gnpslibraryspectrum.jsp?SpectrumID=CCMSLIB00003135230	https://gnps.ucsd.edu//ProteoSAFe/result.jsp?task=223e1fa03c954ed7bd881ac803455659&view=cluster_details&protein=11756&show=true	https://gnps.ucsd.edu/ProteoSAFe/result.jsp?view=network_displayer&componentindex=8&task=223e1fa03c954ed7bd881ac803455659&show=true	nan	IT/ion trap	ESI	Negative	3	9918210000000000	8181069999999990	407868	11756	62	243171	Data from Luan	243171	0.0	165042	FALSE	11756	6	nan	CCMSLIB00003135230	1449210000000	nan	HILIC(-)-LC-21M020-_GNPS_20eV_G1_007.mzXML|HILIC(-)-LC-21M020-_GNPS_20eV_G3_020.mzXML|HILIC(-)-LC-21M020-_GNPS_20eV_G3_017.mzXML|HILIC(-)-LC-21M020-_GNPS_20eV_G1_005.mzXML|HILIC(-)-LC-21M020-_GNPS_20eV_G2_012.mzXML|HILIC(-)-LC-21M020-_GNPS_20eV_G3_019.mzXML|HILIC(-)-LC-21M020-_GNPS_20eV_G1_001.mzXML|HILIC(-)-LC-21M020-_GNPS_20eV_G3_018.mzXML|HILIC(-)-LC-21M020-_GNPS_20eV_G1_006.mzXML
	0	12175	-1				G1,G3	2.0	0.0	1.0	0.0	0.0	0.0		https://gnps.ucsd.edu//ProteoSAFe/result.jsp?task=223e1fa03c954ed7bd881ac803455659&view=cluster_details&protein=12175&show=true	https://gnps.ucsd.edu/ProteoSAFe/result.jsp?view=network_displayer&componentindex=-1&task=223e1fa03c954ed7bd881ac803455659&show=true									12175	3	468.38		468.38	0.0	233917	FALSE	12175				203878.0		HILIC(-)-LC-21M020-_GNPS_20eV_G1_009.mzXML|HILIC(-)-LC-21M020-_GNPS_20eV_G3_020.mzXML
	0	11895	-1				G1	2.0	0.0	0.0	0.0	0.0	0.0		https://gnps.ucsd.edu//ProteoSAFe/result.jsp?task=223e1fa03c954ed7bd881ac803455659&view=cluster_details&protein=11895&show=true	https://gnps.ucsd.edu/ProteoSAFe/result.jsp?view=network_displayer&componentindex=-1&task=223e1fa03c954ed7bd881ac803455659&show=true									11895	2	588237		294618	0.0	632475	FALSE	11895				2783090.0		HILIC(-)-LC-21M020-_GNPS_20eV_G1_007.mzXML
	0	12751	23				G1,G2	1.0	24.0	0.0	0.0	0.0	0.0		https://gnps.ucsd.edu//ProteoSAFe/result.jsp?task=223e1fa03c954ed7bd881ac803455659&view=cluster_details&protein=12751&show=true	https://gnps.ucsd.edu/ProteoSAFe/result.jsp?view=network_displayer&componentindex=23&task=223e1fa03c954ed7bd881ac803455659&show=true									12751	25	965998		965998	0.0	1.54849e+16	FALSE	12751				12050000000		HILIC(-)-LC-21M020-_GNPS_20eV_G2_013.mzXML|HILIC(-)-LC-21M020-_GNPS_20eV_G2_012.mzXML|HILIC(-)-LC-21M020-_GNPS_20eV_G1_008.mzXML
	0	11818	-1				G3	0.0	0.0	3.0	0.0	0.0	0.0		https://gnps.ucsd.edu//ProteoSAFe/result.jsp?task=223e1fa03c954ed7bd881ac803455659&view=cluster_details&protein=11818&show=true	https://gnps.ucsd.edu/ProteoSAFe/result.jsp?view=network_displayer&componentindex=-1&task=223e1fa03c954ed7bd881ac803455659&show=true									11818	3	257139		257139	0.0	124194	FALSE	11818				225195.0		HILIC(-)-LC-21M020-_GNPS_20eV_G3_023.mzXML
M-H	0	12076	6	Spectral Match to 1-Stearoyl-2-hydroxy-sn-glycero-3-phosphoethanolamine from NIST14	Isolated	Data deposited by daniel	G1,G2,G3	5.0	6.0	3.0	0.0	0.0	0.0	http://gnps.ucsd.edu/ProteoSAFe/gnpslibraryspectrum.jsp?SpectrumID=CCMSLIB00003136033	https://gnps.ucsd.edu//ProteoSAFe/result.jsp?task=223e1fa03c954ed7bd881ac803455659&view=cluster_details&protein=12076&show=true	https://gnps.ucsd.edu/ProteoSAFe/result.jsp?view=network_displayer&componentindex=6&task=223e1fa03c954ed7bd881ac803455659&show=true	InChI=1S/C23H48NO7P/c1-2-3-4-5-6-7-8-9-10-11-12-13-14-15-16-17-23(26)29-20-22(25)21-31-32(27,28)30-19-18-24/h22,25H,2-21,24H2,1H3,(H,27,28)/t22-/m1/s1	qTof	ESI	Negative	3	42422	870468	88322.1	12076	14	437888	Data from Pieter Dorrestein	437888	0.0	1.63513e+16	FALSE	12076	6	CCCCCCCCCCCCCCCCCC(=O)OC[C@H](COP(=O)([O-])OCC[NH3+])O	CCMSLIB00003136033	1805350.0	nan	HILIC(-)-LC-21M020-_GNPS_20eV_G1_009.mzXML|HILIC(-)-LC-21M020-_GNPS_20eV_G2_012.mzXML|HILIC(-)-LC-21M020-_GNPS_20eV_G3_021.mzXML|HILIC(-)-LC-21M020-_GNPS_20eV_G2_015.mzXML|HILIC(-)-LC-21M020-_GNPS_20eV_G1_001.mzXML|HILIC(-)-LC-21M020-_GNPS_20eV_G2_010.mzXML
	0	11803	-1				G1,G2,G3	9.0	15.0	21.0	0.0	0.0	0.0		https://gnps.ucsd.edu//ProteoSAFe/result.jsp?task=223e1fa03c954ed7bd881ac803455659&view=cluster_details&protein=11803&show=true	https://gnps.ucsd.edu/ProteoSAFe/result.jsp?view=network_displayer&componentindex=-1&task=223e1fa03c954ed7bd881ac803455659&show=true									11803	45	254812		254812	0.0	2493737111111110	FALSE	11803				4943020.0		HILIC(-)-LC-21M020-_GNPS_20eV_G1_007.mzXML|HILIC(-)-LC-21M020-_GNPS_20eV_G3_020.mzXML|HILIC(-)-LC-21M020-_GNPS_20eV_G3_017.mzXML|HILIC(-)-LC-21M020-_GNPS_20eV_G2_012.mzXML|HILIC(-)-LC-21M020-_GNPS_20eV_G3_019.mzXML|HILIC(-)-LC-21M020-_GNPS_20eV_G3_021.mzXML|HILIC(-)-LC-21M020-_GNPS_20eV_G1_001.mzXML|HILIC(-)-LC-21M020-_GNPS_20eV_G2_013.mzXML|HILIC(-)-LC-21M020-_GNPS_20eV_G3_023.mzXML|HILIC(-)-LC-…
	0	12418	26				G1,G2,G3	5.0	6.0	8.0	0.0	0.0	0.0		https://gnps.ucsd.edu//ProteoSAFe/result.jsp?task=223e1fa03c954ed7bd881ac803455659&view=cluster_details&protein=12418&show=true	https://gnps.ucsd.edu/ProteoSAFe/result.jsp?view=network_displayer&componentindex=26&task=223e1fa03c954ed7bd881ac803455659&show=true									12418	19	677677		677677	0.0	5.86631e+16	FALSE	12418				7159220.0		HILIC(-)-LC-21M020-_GNPS_20eV_G2_014.mzXML|HILIC(-)-LC-21M020-_GNPS_20eV_G1_009.mzXML|HILIC(-)-LC-21M020-_GNPS_20eV_G1_003.mzXML|HILIC(-)-LC-21M020-_GNPS_20eV_G3_020.mzXML|HILIC(-)-LC-21M020-_GNPS_20eV_G2_011.mzXML|HILIC(-)-LC-21M020-_GNPS_20eV_G3_019.mzXML|HILIC(-)-LC-21M020-_GNPS_20eV_G2_015.mzXML
	0	12022	-1				G1	2.0	0.0	0.0	0.0	0.0	0.0		https://gnps.ucsd.edu//ProteoSAFe/result.jsp?task=223e1fa03c954ed7bd881ac803455659&view=cluster_details&protein=12022&show=true	https://gnps.ucsd.edu/ProteoSAFe/result.jsp?view=network_displayer&componentindex=-1&task=223e1fa03c954ed7bd881ac803455659&show=true									12022	2	409228		409228	0.0	557205	FALSE	12022				1660670.0		HILIC(-)-LC-21M020-_GNPS_20eV_G1_008.mzXML
	0	12395	-1				G1	2.0	0.0	0.0	0.0	0.0	0.0		https://gnps.ucsd.edu//ProteoSAFe/result.jsp?task=223e1fa03c954ed7bd881ac803455659&view=cluster_details&protein=12395&show=true	https://gnps.ucsd.edu/ProteoSAFe/result.jsp?view=network_displayer&componentindex=-1&task=223e1fa03c954ed7bd881ac803455659&show=true									12395	2	623348		623348	0.0	565085	FALSE	12395				1240610.0		HILIC(-)-LC-21M020-_GNPS_20eV_G1_009.mzXML|HILIC(-)-LC-21M020-_GNPS_20eV_G1_001.mzXML
	0	12294	-1				G2,G3	0.0	3.0	9.0	0.0	0.0	0.0		https://gnps.ucsd.edu//ProteoSAFe/result.jsp?task=223e1fa03c954ed7bd881ac803455659&view=cluster_details&protein=12294&show=true	https://gnps.ucsd.edu/ProteoSAFe/result.jsp?view=network_displayer&componentindex=-1&task=223e1fa03c954ed7bd881ac803455659&show=true									12294	12	549454		549454	0.0	1.92449e+16	FALSE	12294				8555490.0		HILIC(-)-LC-21M020-_GNPS_20eV_G2_010.mzXML|HILIC(-)-LC-21M020-_GNPS_20eV_G3_023.mzXML
	0	12191	43				G1,G2,G3	12.0	14.0	8.0	0.0	0.0	0.0		https://gnps.ucsd.edu//ProteoSAFe/result.jsp?task=223e1fa03c954ed7bd881ac803455659&view=cluster_details&protein=12191&show=true	https://gnps.ucsd.edu/ProteoSAFe/result.jsp?view=network_displayer&componentindex=43&task=223e1fa03c954ed7bd881ac803455659&show=true									12191	34	478.18		478.18	0.0	2.48927e+16	FALSE	12191				3476560.0		HILIC(-)-LC-21M020-_GNPS_20eV_G1_007.mzXML|HILIC(-)-LC-21M020-_GNPS_20eV_G2_014.mzXML|HILIC(-)-LC-21M020-_GNPS_20eV_G2_016.mzXML|HILIC(-)-LC-21M020-_GNPS_20eV_G1_009.mzXML|HILIC(-)-LC-21M020-_GNPS_20eV_G1_003.mzXML|HILIC(-)-LC-21M020-_GNPS_20eV_G2_011.mzXML|HILIC(-)-LC-21M020-_GNPS_20eV_G2_012.mzXML|HILIC(-)-LC-21M020-_GNPS_20eV_G3_019.mzXML|HILIC(-)-LC-21M020-_GNPS_20eV_G2_015.mzXML|HILIC(-)-LC-…
	0	11421	-1				G1,G3	1.0	0.0	1.0	0.0	0.0	0.0		https://gnps.ucsd.edu//ProteoSAFe/result.jsp?task=223e1fa03c954ed7bd881ac803455659&view=cluster_details&protein=11421&show=true	https://gnps.ucsd.edu/ProteoSAFe/result.jsp?view=network_displayer&componentindex=-1&task=223e1fa03c954ed7bd881ac803455659&show=true									11421	2	162056		162056	0.0	78275	FALSE	11421				1778580.0		HILIC(-)-LC-21M020-_GNPS_20eV_G3_019.mzXML|HILIC(-)-LC-21M020-_GNPS_20eV_G1_005.mzXML
M-H	0	12510	18	PI_Cer(d18:0/16:0(2OH)); [M-H]- C40H79N1O12P1	Commercial	Thomas Metz	G1,G2,G3	6.0	5.0	9.0	0.0	0.0	0.0	http://gnps.ucsd.edu/ProteoSAFe/gnpslibraryspectrum.jsp?SpectrumID=CCMSLIB00003088370	https://gnps.ucsd.edu//ProteoSAFe/result.jsp?task=223e1fa03c954ed7bd881ac803455659&view=cluster_details&protein=12510&show=true	https://gnps.ucsd.edu/ProteoSAFe/result.jsp?view=network_displayer&componentindex=18&task=223e1fa03c954ed7bd881ac803455659&show=true	nan	HCD; Lumos	LC-ESI	Negative	1	1.00598e+16	801338	1261.35	12510	20	796536	Thomas Metz	796536	0.0	2055857	FALSE	12510	9	nan	CCMSLIB00003088370	2782680.0	nan	HILIC(-)-LC-21M020-_GNPS_20eV_G2_016.mzXML|HILIC(-)-LC-21M020-_GNPS_20eV_G3_018.mzXML|HILIC(-)-LC-21M020-_GNPS_20eV_G1_003.mzXML|HILIC(-)-LC-21M020-_GNPS_20eV_G3_020.mzXML|HILIC(-)-LC-21M020-_GNPS_20eV_G1_005.mzXML|HILIC(-)-LC-21M020-_GNPS_20eV_G2_012.mzXML|HILIC(-)-LC-21M020-_GNPS_20eV_G3_021.mzXML|HILIC(-)-LC-21M020-_GNPS_20eV_G1_001.mzXML|HILIC(-)-LC-21M020-_GNPS_20eV_G2_010.mzXML|HILIC(-)-LC-…
M+H	0	11419	-1	indole-3-acetaldehyde	commercial	JGI:214707	G1,G2,G3	5.0	10.0	3.0	0.0	0.0	0.0	http://gnps.ucsd.edu/ProteoSAFe/gnpslibraryspectrum.jsp?SpectrumID=CCMSLIB00006708024	https://gnps.ucsd.edu//ProteoSAFe/result.jsp?task=223e1fa03c954ed7bd881ac803455659&view=cluster_details&protein=11419&show=true	https://gnps.ucsd.edu/ProteoSAFe/result.jsp?view=network_displayer&componentindex=-1&task=223e1fa03c954ed7bd881ac803455659&show=true	InChI=1S/C10H9NO/c12-6-5-8-7-11-10-4-2-1-3-9(8)10/h1-4,6-7,11H,5H2	Orbitrap	LC-ESI	Positive	3	198029	8906850000000000	12370.9	11419	18	162056	Trent Northen	162056	0.0	8211933333333330	FALSE	11419	6	O=CCc1c[nH]c2ccccc12	CCMSLIB00006708024	3722970.0	nan	HILIC(-)-LC-21M020-_GNPS_20eV_G2_014.mzXML|HILIC(-)-LC-21M020-_GNPS_20eV_G2_016.mzXML|HILIC(-)-LC-21M020-_GNPS_20eV_G1_005.mzXML|HILIC(-)-LC-21M020-_GNPS_20eV_G2_011.mzXML|HILIC(-)-LC-21M020-_GNPS_20eV_G2_012.mzXML|HILIC(-)-LC-21M020-_GNPS_20eV_G3_019.mzXML|HILIC(-)-LC-21M020-_GNPS_20eV_G3_022.mzXML|HILIC(-)-LC-21M020-_GNPS_20eV_G1_008.mzXML
[M-H]-	0	12058	-1	5-[1,2,4a-trimethyl-5-(3-methylbutanoyloxymethyl)-2,3,4,7,8,8a-hexahydronaphthalen-1-yl]-3-methylpentanoic acid	isolated	MoNA:VF-NPL-QEHF023739	G2,G3	0.0	2.0	3.0	0.0	0.0	0.0	http://gnps.ucsd.edu/ProteoSAFe/gnpslibraryspectrum.jsp?SpectrumID=CCMSLIB00004714802	https://gnps.ucsd.edu//ProteoSAFe/result.jsp?task=223e1fa03c954ed7bd881ac803455659&view=cluster_details&protein=12058&show=true	https://gnps.ucsd.edu/ProteoSAFe/result.jsp?view=network_displayer&componentindex=-1&task=223e1fa03c954ed7bd881ac803455659&show=true	InChI=1S/C25H42O4/c1-17(2)14-23(28)29-16-20-8-7-9-21-24(5,12-10-18(3)15-22(26)27)19(4)11-13-25(20,21)6/h8,17-19,21H,7,9-16H2,1-6H3,(H,26,27)	ESI-QFT	nan	negative	3	18.89	8509639999999990	46607.4	12058	5	424191	MoNA	424191	0.0	2180896	FALSE	12058	6	CC(C)CC(=O)OCC1=CCCC2C1(C)CCC(C)C2(C)CCC(C)CC(=O)O	CCMSLIB00004714802	276600.0	nan	HILIC(-)-LC-21M020-_GNPS_20eV_G2_014.mzXML|HILIC(-)-LC-21M020-_GNPS_20eV_G3_020.mzXML
	0	11438	-1				G1,G2	2.0	11.0	0.0	0.0	0.0	0.0		https://gnps.ucsd.edu//ProteoSAFe/result.jsp?task=223e1fa03c954ed7bd881ac803455659&view=cluster_details&protein=11438&show=true	https://gnps.ucsd.edu/ProteoSAFe/result.jsp?view=network_displayer&componentindex=-1&task=223e1fa03c954ed7bd881ac803455659&show=true									11438	13	171006		171006	0.0	4.16504e+16	FALSE	11438				572117.0		HILIC(-)-LC-21M020-_GNPS_20eV_G2_012.mzXML|HILIC(-)-LC-21M020-_GNPS_20eV_G1_009.mzXML
	0	12116	-1				G1,G2	1.0	2.0	0.0	0.0	0.0	0.0		https://gnps.ucsd.edu//ProteoSAFe/result.jsp?task=223e1fa03c954ed7bd881ac803455659&view=cluster_details&protein=12116&show=true	https://gnps.ucsd.edu/ProteoSAFe/result.jsp?view=network_displayer&componentindex=-1&task=223e1fa03c954ed7bd881ac803455659&show=true									12116	3	464302		464302	0.0	1.71257e+16	FALSE	12116				225008.0		HILIC(-)-LC-21M020-_GNPS_20eV_G2_010.mzXML|HILIC(-)-LC-21M020-_GNPS_20eV_G2_014.mzXML|HILIC(-)-LC-21M020-_GNPS_20eV_G1_005.mzXML
M+Na	0	12073	17	Spectral Match to .alpha.,.beta.-Trehalose from NIST14	Isolated	Data deposited by mwang87	G1	18.0	0.0	0.0	0.0	0.0	0.0	http://gnps.ucsd.edu/ProteoSAFe/gnpslibraryspectrum.jsp?SpectrumID=CCMSLIB00003140090	https://gnps.ucsd.edu//ProteoSAFe/result.jsp?task=223e1fa03c954ed7bd881ac803455659&view=cluster_details&protein=12073&show=true	https://gnps.ucsd.edu/ProteoSAFe/result.jsp?view=network_displayer&componentindex=17&task=223e1fa03c954ed7bd881ac803455659&show=true	nan	IT/ion trap	ESI	Positive	3	67104	826369	183793.0	12073	18	432.21	Data from Zhang Lixin	432.21	0.0	5257728333333330	FALSE	12073	6	nan	CCMSLIB00003140090	1089810.0	nan	HILIC(-)-LC-21M020-_GNPS_20eV_G1_007.mzXML
	0	12014	1				G1,G2,G3	14.0	1.0	2.0	0.0	0.0	0.0		https://gnps.ucsd.edu//ProteoSAFe/result.jsp?task=223e1fa03c954ed7bd881ac803455659&view=cluster_details&protein=12014&show=true	https://gnps.ucsd.edu/ProteoSAFe/result.jsp?view=network_displayer&componentindex=1&task=223e1fa03c954ed7bd881ac803455659&show=true									12014	17	404104		404104	0.0	3.54051e+16	FALSE	12014				772211.0		HILIC(-)-LC-21M020-_GNPS_20eV_G2_013.mzXML|HILIC(-)-LC-21M020-_GNPS_20eV_G3_019.mzXML|HILIC(-)-LC-21M020-_GNPS_20eV_G1_003.mzXML|HILIC(-)-LC-21M020-_GNPS_20eV_G1_006.mzXML
	0	11923	-1				G1,G3	2.0	0.0	10.0	0.0	0.0	0.0		https://gnps.ucsd.edu//ProteoSAFe/result.jsp?task=223e1fa03c954ed7bd881ac803455659&view=cluster_details&protein=11923&show=true	https://gnps.ucsd.edu/ProteoSAFe/result.jsp?view=network_displayer&componentindex=-1&task=223e1fa03c954ed7bd881ac803455659&show=true									11923	12	299262		299262	0.0	3349358333333330	FALSE	11923				7033160.0		HILIC(-)-LC-21M020-_GNPS_20eV_G3_017.mzXML|HILIC(-)-LC-21M020-_GNPS_20eV_G3_022.mzXML|HILIC(-)-LC-21M020-_GNPS_20eV_G3_018.mzXML|HILIC(-)-LC-21M020-_GNPS_20eV_G3_023.mzXML|HILIC(-)-LC-21M020-_GNPS_20eV_G1_008.mzXML|HILIC(-)-LC-21M020-_GNPS_20eV_G1_006.mzXML
[M-H]-	0	12438	1	3-[(2S,3R,4S,5R,6R)-4-[(2S,3R,4S,5S,6R)-4,5-dihydroxy-6-(hydroxymethyl)-3-[(2S,3R,4S,5R)-3,4,5-trihydroxyoxan-2-yl]oxyoxan-2-yl]oxy-3,5-dihydroxy-6-(hydroxymethyl)oxan-2-yl]oxy-2-(3,4-dihydroxyphenyl)-5,7-dihydroxychromen-4-one	isolated	MoNA:VF-NPL-QEHF015387	G2	0.0	4.0	0.0	0.0	0.0	0.0	http://gnps.ucsd.edu/ProteoSAFe/gnpslibraryspectrum.jsp?SpectrumID=CCMSLIB00004706450	https://gnps.ucsd.edu//ProteoSAFe/result.jsp?task=223e1fa03c954ed7bd881ac803455659&view=cluster_details&protein=12438&show=true	https://gnps.ucsd.edu/ProteoSAFe/result.jsp?view=network_displayer&componentindex=1&task=223e1fa03c954ed7bd881ac803455659&show=true	InChI=1S/C32H38O21/c33-6-16-20(41)23(44)29(53-30-24(45)19(40)14(39)8-47-30)32(50-16)51-27-21(42)17(7-34)49-31(25(27)46)52-28-22(43)18-13(38)4-10(35)5-15(18)48-26(28)9-1-2-11(36)12(37)3-9/h1-5,14,16-17,19-21,23-25,27,29-42,44-46H,6-8H2/t14-,16-,17-,19+,20-,21-,23+,24-,25-,27+,29-,30+,31+,32+/m1/s1	ESI-QFT	nan	negative	3	54.96	7384069999999990	72584.8	12438	4	702223	MoNA	702223	0.0	3688895	FALSE	12438	8	O=c1c(O[C@@H]2O[C@H](CO)[C@@H](O)[C@H](O[C@@H]3O[C@H](CO)[C@@H](O)[C@H](O)[C@H]3O[C@@H]3OC[C@@H](O)[C@H](O)[C@H]3O)[C@H]2O)c(-c2ccc(O)c(O)c2)oc2cc(O)cc(O)c12	CCMSLIB00004706450	641281.0	nan	HILIC(-)-LC-21M020-_GNPS_20eV_G2_013.mzXML
[M+H]+	0	11760	37	Nordihydroguaiaretic acid	Commercial standard	BMDMS-NP	G1,G2,G3	45.0	48.0	49.0	0.0	0.0	0.0	http://gnps.ucsd.edu/ProteoSAFe/gnpslibraryspectrum.jsp?SpectrumID=CCMSLIB00006381063	https://gnps.ucsd.edu//ProteoSAFe/result.jsp?task=223e1fa03c954ed7bd881ac803455659&view=cluster_details&protein=11760&show=true	https://gnps.ucsd.edu/ProteoSAFe/result.jsp?view=network_displayer&componentindex=37&task=223e1fa03c954ed7bd881ac803455659&show=true	InChI=1S/C18H22O4/c1-11(7-13-3-5-15(19)17(21)9-13)12(2)8-14-4-6-16(20)18(22)10-14/h3-6,9-12,19-22H,7-8H2,1-2H3	Orbitrap	ESI	Positive	1	58132	742316	191754.0	11760	142	245028	BMDMS-NP	245028	0.0	3501577535211260	FALSE	11760	6	OC1=CC=C(C=C1O)CC(C)C(C)CC2=CC=C(O)C(O)=C2	CCMSLIB00006381063	3234410000000	nan	HILIC(-)-LC-21M020-_GNPS_20eV_G1_007.mzXML|HILIC(-)-LC-21M020-_GNPS_20eV_G2_014.mzXML|HILIC(-)-LC-21M020-_GNPS_20eV_G2_016.mzXML|HILIC(-)-LC-21M020-_GNPS_20eV_G1_009.mzXML|HILIC(-)-LC-21M020-_GNPS_20eV_G3_018.mzXML|HILIC(-)-LC-21M020-_GNPS_20eV_G1_003.mzXML|HILIC(-)-LC-21M020-_GNPS_20eV_G3_020.mzXML|HILIC(-)-LC-21M020-_GNPS_20eV_G3_017.mzXML|HILIC(-)-LC-21M020-_GNPS_20eV_G1_005.mzXML|HILIC(-)-LC-…
	0	11731	-1				G2,G3	0.0	2.0	2.0	0.0	0.0	0.0		https://gnps.ucsd.edu//ProteoSAFe/result.jsp?task=223e1fa03c954ed7bd881ac803455659&view=cluster_details&protein=11731&show=true	https://gnps.ucsd.edu/ProteoSAFe/result.jsp?view=network_displayer&componentindex=-1&task=223e1fa03c954ed7bd881ac803455659&show=true									11731	4	236.06		236.06	0.0	329897	FALSE	11731				870653.0		HILIC(-)-LC-21M020-_GNPS_20eV_G2_012.mzXML|HILIC(-)-LC-21M020-_GNPS_20eV_G3_020.mzXML
	0	12515	18				G1,G2,G3	2.0	4.0	5.0	0.0	0.0	0.0		https://gnps.ucsd.edu//ProteoSAFe/result.jsp?task=223e1fa03c954ed7bd881ac803455659&view=cluster_details&protein=12515&show=true	https://gnps.ucsd.edu/ProteoSAFe/result.jsp?view=network_displayer&componentindex=18&task=223e1fa03c954ed7bd881ac803455659&show=true									12515	11	796536		796536	0.0	2.07831e+16	FALSE	12515				2222180.0		HILIC(-)-LC-21M020-_GNPS_20eV_G2_016.mzXML|HILIC(-)-LC-21M020-_GNPS_20eV_G1_009.mzXML|HILIC(-)-LC-21M020-_GNPS_20eV_G3_020.mzXML|HILIC(-)-LC-21M020-_GNPS_20eV_G2_012.mzXML|HILIC(-)-LC-21M020-_GNPS_20eV_G3_021.mzXML|HILIC(-)-LC-21M020-_GNPS_20eV_G1_001.mzXML|HILIC(-)-LC-21M020-_GNPS_20eV_G3_018.mzXML
	0	12247	-1				G1	2.0	0.0	0.0	0.0	0.0	0.0		https://gnps.ucsd.edu//ProteoSAFe/result.jsp?task=223e1fa03c954ed7bd881ac803455659&view=cluster_details&protein=12247&show=true	https://gnps.ucsd.edu/ProteoSAFe/result.jsp?view=network_displayer&componentindex=-1&task=223e1fa03c954ed7bd881ac803455659&show=true									12247	2	510374		510374	0.0	103.06	FALSE	12247				551422.0		HILIC(-)-LC-21M020-_GNPS_20eV_G1_001.mzXML
	0	12711	2				G1,G2,G3	46.0	44.0	32.0	0.0	0.0	0.0		https://gnps.ucsd.edu//ProteoSAFe/result.jsp?task=223e1fa03c954ed7bd881ac803455659&view=cluster_details&protein=12711&show=true	https://gnps.ucsd.edu/ProteoSAFe/result.jsp?view=network_displayer&componentindex=2&task=223e1fa03c954ed7bd881ac803455659&show=true									12711	122	965999		965999	0.0	3056574344262290	FALSE	12711				4745870000000		HILIC(-)-LC-21M020-_GNPS_20eV_G1_007.mzXML|HILIC(-)-LC-21M020-_GNPS_20eV_G2_014.mzXML|HILIC(-)-LC-21M020-_GNPS_20eV_G2_016.mzXML|HILIC(-)-LC-21M020-_GNPS_20eV_G1_009.mzXML|HILIC(-)-LC-21M020-_GNPS_20eV_G1_003.mzXML|HILIC(-)-LC-21M020-_GNPS_20eV_G3_020.mzXML|HILIC(-)-LC-21M020-_GNPS_20eV_G3_017.mzXML|HILIC(-)-LC-21M020-_GNPS_20eV_G1_005.mzXML|HILIC(-)-LC-21M020-_GNPS_20eV_G2_011.mzXML|HILIC(-)-LC-…
	0	11532	9				G2,G3	0.0	3.0	10.0	0.0	0.0	0.0		https://gnps.ucsd.edu//ProteoSAFe/result.jsp?task=223e1fa03c954ed7bd881ac803455659&view=cluster_details&protein=11532&show=true	https://gnps.ucsd.edu/ProteoSAFe/result.jsp?view=network_displayer&componentindex=9&task=223e1fa03c954ed7bd881ac803455659&show=true									11532	13	192033		192033	0.0	3.18905e+16	FALSE	11532				226449.0		HILIC(-)-LC-21M020-_GNPS_20eV_G2_014.mzXML|HILIC(-)-LC-21M020-_GNPS_20eV_G2_012.mzXML|HILIC(-)-LC-21M020-_GNPS_20eV_G3_023.mzXML|HILIC(-)-LC-21M020-_GNPS_20eV_G3_020.mzXML
	0	11446	9				G2	0.0	8.0	0.0	0.0	0.0	0.0		https://gnps.ucsd.edu//ProteoSAFe/result.jsp?task=223e1fa03c954ed7bd881ac803455659&view=cluster_details&protein=11446&show=true	https://gnps.ucsd.edu/ProteoSAFe/result.jsp?view=network_displayer&componentindex=9&task=223e1fa03c954ed7bd881ac803455659&show=true									11446	8	172061		172061	0.0	2514545	FALSE	11446				187978.0		HILIC(-)-LC-21M020-_GNPS_20eV_G2_011.mzXML|HILIC(-)-LC-21M020-_GNPS_20eV_G2_016.mzXML
	0	14011	2				G4	0.0	0.0	0.0	10.0	0.0	0.0		https://gnps.ucsd.edu//ProteoSAFe/result.jsp?task=223e1fa03c954ed7bd881ac803455659&view=cluster_details&protein=14011&show=true	https://gnps.ucsd.edu/ProteoSAFe/result.jsp?view=network_displayer&componentindex=2&task=223e1fa03c954ed7bd881ac803455659&show=true									14011	10	966.0		966.0	0.0	863006	FALSE	14011				3368200.0		HILIC(-)-LC-21M020-GNPS_20ev_CH-Cl.mzXML
	0	12640	39				G1,G2,G3	7.0	9.0	13.0	0.0	0.0	0.0		https://gnps.ucsd.edu//ProteoSAFe/result.jsp?task=223e1fa03c954ed7bd881ac803455659&view=cluster_details&protein=12640&show=true	https://gnps.ucsd.edu/ProteoSAFe/result.jsp?view=network_displayer&componentindex=39&task=223e1fa03c954ed7bd881ac803455659&show=true									12640	29	829282		829282	0.0	5287042068965510	FALSE	12640				1887800.0		HILIC(-)-LC-21M020-_GNPS_20eV_G3_018.mzXML|HILIC(-)-LC-21M020-_GNPS_20eV_G2_015.mzXML|HILIC(-)-LC-21M020-_GNPS_20eV_G1_005.mzXML|HILIC(-)-LC-21M020-_GNPS_20eV_G3_017.mzXML
	0	11500	14				G1,G2,G3	3.0	4.0	13.0	0.0	0.0	0.0		https://gnps.ucsd.edu//ProteoSAFe/result.jsp?task=223e1fa03c954ed7bd881ac803455659&view=cluster_details&protein=11500&show=true	https://gnps.ucsd.edu/ProteoSAFe/result.jsp?view=network_displayer&componentindex=14&task=223e1fa03c954ed7bd881ac803455659&show=true									11500	20	188.2		188.2	0.0	27497665	FALSE	11500				4668480.0		HILIC(-)-LC-21M020-_GNPS_20eV_G2_014.mzXML|HILIC(-)-LC-21M020-_GNPS_20eV_G1_009.mzXML|HILIC(-)-LC-21M020-_GNPS_20eV_G3_020.mzXML|HILIC(-)-LC-21M020-_GNPS_20eV_G2_012.mzXML|HILIC(-)-LC-21M020-_GNPS_20eV_G3_019.mzXML|HILIC(-)-LC-21M020-_GNPS_20eV_G2_015.mzXML|HILIC(-)-LC-21M020-_GNPS_20eV_G3_021.mzXML|HILIC(-)-LC-21M020-_GNPS_20eV_G3_018.mzXML|HILIC(-)-LC-21M020-_GNPS_20eV_G3_023.mzXML|HILIC(-)-LC-…
	0	13127	20				G1,G2	1.0	2.0	0.0	0.0	0.0	0.0		https://gnps.ucsd.edu//ProteoSAFe/result.jsp?task=223e1fa03c954ed7bd881ac803455659&view=cluster_details&protein=13127&show=true	https://gnps.ucsd.edu/ProteoSAFe/result.jsp?view=network_displayer&componentindex=20&task=223e1fa03c954ed7bd881ac803455659&show=true									13127	3	965999		965999	0.0	5297896666666660	FALSE	13127				378604.0		HILIC(-)-LC-21M020-_GNPS_20eV_G2_015.mzXML|HILIC(-)-LC-21M020-_GNPS_20eV_G1_005.mzXML
	0	12392	-1				G1	2.0	0.0	0.0	0.0	0.0	0.0		https://gnps.ucsd.edu//ProteoSAFe/result.jsp?task=223e1fa03c954ed7bd881ac803455659&view=cluster_details&protein=12392&show=true	https://gnps.ucsd.edu/ProteoSAFe/result.jsp?view=network_displayer&componentindex=-1&task=223e1fa03c954ed7bd881ac803455659&show=true									12392	2	619294		619294	0.0	4995765	FALSE	12392				68437.2		HILIC(-)-LC-21M020-_GNPS_20eV_G1_007.mzXML
	0	12478	-1				G2,G3	0.0	1.0	1.0	0.0	0.0	0.0		https://gnps.ucsd.edu//ProteoSAFe/result.jsp?task=223e1fa03c954ed7bd881ac803455659&view=cluster_details&protein=12478&show=true	https://gnps.ucsd.edu/ProteoSAFe/result.jsp?view=network_displayer&componentindex=-1&task=223e1fa03c954ed7bd881ac803455659&show=true									12478	2	763297		763297	0.0	36399	FALSE	12478				346825.0		HILIC(-)-LC-21M020-_GNPS_20eV_G2_010.mzXML|HILIC(-)-LC-21M020-_GNPS_20eV_G3_017.mzXML
[M+H]	0	11388	-1	ReSpect:PT209430 alpha-Methyl-DL-histidine dihydrochloride|alpha-Me-His|N-alpha-Methylhistidine|2-amino-3-(3H-imidazol-4-yl)-2-methylpropanoic acid	Isolated	ReSpect	G1,G3	6.0	0.0	4.0	0.0	0.0	0.0	http://gnps.ucsd.edu/ProteoSAFe/gnpslibraryspectrum.jsp?SpectrumID=CCMSLIB00000222490	https://gnps.ucsd.edu//ProteoSAFe/result.jsp?task=223e1fa03c954ed7bd881ac803455659&view=cluster_details&protein=11388&show=true	https://gnps.ucsd.edu/ProteoSAFe/result.jsp?view=network_displayer&componentindex=-1&task=223e1fa03c954ed7bd881ac803455659&show=true	1/C7H11N3O2/c1-7(8,6(11)12)2-5-3-9-4-10-5/h3-4H,2,8H2,1H3,(H,9,10)(H,11,12)/f/h10-11H	LC-Q-TOF/MS	ESI	Positive	3	14015	8327040000000000	83384.4	11388	10	154062	Putative ReSpect Match	154062	0.0	4567581	FALSE	11388	6	CC(CC1=CN=CN1)(C(=O)O)N	CCMSLIB00000222490	304939.0	nan	HILIC(-)-LC-21M020-_GNPS_20eV_G1_007.mzXML|HILIC(-)-LC-21M020-_GNPS_20eV_G3_021.mzXML
	0	12196	-1				G2	0.0	3.0	0.0	0.0	0.0	0.0		https://gnps.ucsd.edu//ProteoSAFe/result.jsp?task=223e1fa03c954ed7bd881ac803455659&view=cluster_details&protein=12196&show=true	https://gnps.ucsd.edu/ProteoSAFe/result.jsp?view=network_displayer&componentindex=-1&task=223e1fa03c954ed7bd881ac803455659&show=true									12196	3	481304		481304	0.0	4301566666666660	FALSE	12196				2862360.0		HILIC(-)-LC-21M020-_GNPS_20eV_G2_010.mzXML|HILIC(-)-LC-21M020-_GNPS_20eV_G2_016.mzXML|HILIC(-)-LC-21M020-_GNPS_20eV_G2_015.mzXML
	0	12179	10				G1,G2	7.0	13.0	0.0	0.0	0.0	0.0		https://gnps.ucsd.edu//ProteoSAFe/result.jsp?task=223e1fa03c954ed7bd881ac803455659&view=cluster_details&protein=12179&show=true	https://gnps.ucsd.edu/ProteoSAFe/result.jsp?view=network_displayer&componentindex=10&task=223e1fa03c954ed7bd881ac803455659&show=true									12179	20	471254		471254	0.0	3467752	FALSE	12179				3628450.0		HILIC(-)-LC-21M020-_GNPS_20eV_G2_014.mzXML|HILIC(-)-LC-21M020-_GNPS_20eV_G2_013.mzXML|HILIC(-)-LC-21M020-_GNPS_20eV_G2_012.mzXML|HILIC(-)-LC-21M020-_GNPS_20eV_G1_008.mzXML
	0	93	8				G1,G2	2.0	2.0	0.0	0.0	0.0	0.0		https://gnps.ucsd.edu//ProteoSAFe/result.jsp?task=223e1fa03c954ed7bd881ac803455659&view=cluster_details&protein=93&show=true	https://gnps.ucsd.edu/ProteoSAFe/result.jsp?view=network_displayer&componentindex=8&task=223e1fa03c954ed7bd881ac803455659&show=true									93	4	110976		110976	0.0	5705375	FALSE	93				959686.0		HILIC(-)-LC-21M020-_GNPS_20eV_G2_011.mzXML|HILIC(-)-LC-21M020-_GNPS_20eV_G1_005.mzXML|HILIC(-)-LC-21M020-_GNPS_20eV_G2_015.mzXML|HILIC(-)-LC-21M020-_GNPS_20eV_G1_003.mzXML
	0	12415	-1				G2,G3	0.0	4.0	1.0	0.0	0.0	0.0		https://gnps.ucsd.edu//ProteoSAFe/result.jsp?task=223e1fa03c954ed7bd881ac803455659&view=cluster_details&protein=12415&show=true	https://gnps.ucsd.edu/ProteoSAFe/result.jsp?view=network_displayer&componentindex=-1&task=223e1fa03c954ed7bd881ac803455659&show=true									12415	5	665329		665329	0.0	65125	FALSE	12415				733636.0		HILIC(-)-LC-21M020-_GNPS_20eV_G2_013.mzXML|HILIC(-)-LC-21M020-_GNPS_20eV_G2_012.mzXML|HILIC(-)-LC-21M020-_GNPS_20eV_G3_017.mzXML
	0	11841	-1				G1,G2,G3	8.0	5.0	12.0	0.0	0.0	0.0		https://gnps.ucsd.edu//ProteoSAFe/result.jsp?task=223e1fa03c954ed7bd881ac803455659&view=cluster_details&protein=11841&show=true	https://gnps.ucsd.edu/ProteoSAFe/result.jsp?view=network_displayer&componentindex=-1&task=223e1fa03c954ed7bd881ac803455659&show=true									11841	25	274.14		274.14	0.0	28436464	FALSE	11841				650162.0		HILIC(-)-LC-21M020-_GNPS_20eV_G3_020.mzXML|HILIC(-)-LC-21M020-_GNPS_20eV_G1_005.mzXML|HILIC(-)-LC-21M020-_GNPS_20eV_G2_011.mzXML|HILIC(-)-LC-21M020-_GNPS_20eV_G3_019.mzXML|HILIC(-)-LC-21M020-_GNPS_20eV_G3_018.mzXML|HILIC(-)-LC-21M020-_GNPS_20eV_G3_023.mzXML|HILIC(-)-LC-21M020-_GNPS_20eV_G1_008.mzXML
M+H	0	11454	-1	MLS001049032-01!6-hydroxy-2-(4-methoxyphenyl)chromen-4-one	NIH Natural Product Library	VVP/LMS	G1,G2,G3	1.0	1.0	1.0	0.0	0.0	0.0	http://gnps.ucsd.edu/ProteoSAFe/gnpslibraryspectrum.jsp?SpectrumID=CCMSLIB00000079425	https://gnps.ucsd.edu//ProteoSAFe/result.jsp?task=223e1fa03c954ed7bd881ac803455659&view=cluster_details&protein=11454&show=true	https://gnps.ucsd.edu/ProteoSAFe/result.jsp?view=network_displayer&componentindex=-1&task=223e1fa03c954ed7bd881ac803455659&show=true	InChI=1S/C16H12O4/c1-19-12-5-2-10(3-6-12)16-9-14(18)13-8-11(17)4-7-15(13)20-16/h2-9,17H,1H3	qTof	LC-ESI	Positive	1	94993	7496510000000000	353028.0	11454	3	174088	Dorrestein	174088	0.0	3.97414e+16	FALSE	11454	9	COc1ccc(cc1)c2cc(=O)c3cc(O)ccc3o2	CCMSLIB00000079425	162514.0	nan	HILIC(-)-LC-21M020-_GNPS_20eV_G2_010.mzXML|HILIC(-)-LC-21M020-_GNPS_20eV_G3_021.mzXML|HILIC(-)-LC-21M020-_GNPS_20eV_G1_005.mzXML
M-H	0	12449	1	PS(16:0/18:1); [M-H]- C40H75N1O10P1	Commercial	Thomas Metz	G2	0.0	2.0	0.0	0.0	0.0	0.0	http://gnps.ucsd.edu/ProteoSAFe/gnpslibraryspectrum.jsp?SpectrumID=CCMSLIB00003088264	https://gnps.ucsd.edu//ProteoSAFe/result.jsp?task=223e1fa03c954ed7bd881ac803455659&view=cluster_details&protein=12449&show=true	https://gnps.ucsd.edu/ProteoSAFe/result.jsp?view=network_displayer&componentindex=1&task=223e1fa03c954ed7bd881ac803455659&show=true	nan	HCD; Lumos	LC-ESI	Negative	1	4.1289e+16	701729	54219.1	12449	2	720232	Thomas Metz	720232	0.0	420677	FALSE	12449	7	nan	CCMSLIB00003088264	114408.0	nan	HILIC(-)-LC-21M020-_GNPS_20eV_G2_015.mzXML
	0	11815	-1				G1,G3	6.0	0.0	1.0	0.0	0.0	0.0		https://gnps.ucsd.edu//ProteoSAFe/result.jsp?task=223e1fa03c954ed7bd881ac803455659&view=cluster_details&protein=11815&show=true	https://gnps.ucsd.edu/ProteoSAFe/result.jsp?view=network_displayer&componentindex=-1&task=223e1fa03c954ed7bd881ac803455659&show=true									11815	7	256059		256059	0.0	2.07203e+16	FALSE	11815				3298580.0		HILIC(-)-LC-21M020-_GNPS_20eV_G3_018.mzXML|HILIC(-)-LC-21M020-_GNPS_20eV_G1_006.mzXML
	0	12127	5				G1,G2,G3	11.0	16.0	18.0	0.0	0.0	0.0		https://gnps.ucsd.edu//ProteoSAFe/result.jsp?task=223e1fa03c954ed7bd881ac803455659&view=cluster_details&protein=12127&show=true	https://gnps.ucsd.edu/ProteoSAFe/result.jsp?view=network_displayer&componentindex=5&task=223e1fa03c954ed7bd881ac803455659&show=true									12127	45	465616		465616	0.0	3927364444444440	FALSE	12127				477970000000		HILIC(-)-LC-21M020-_GNPS_20eV_G2_014.mzXML|HILIC(-)-LC-21M020-_GNPS_20eV_G2_016.mzXML|HILIC(-)-LC-21M020-_GNPS_20eV_G1_009.mzXML|HILIC(-)-LC-21M020-_GNPS_20eV_G1_003.mzXML|HILIC(-)-LC-21M020-_GNPS_20eV_G3_020.mzXML|HILIC(-)-LC-21M020-_GNPS_20eV_G3_017.mzXML|HILIC(-)-LC-21M020-_GNPS_20eV_G1_005.mzXML|HILIC(-)-LC-21M020-_GNPS_20eV_G2_011.mzXML|HILIC(-)-LC-21M020-_GNPS_20eV_G2_015.mzXML|HILIC(-)-LC-…
	0	11746	-1				G2,G3	0.0	2.0	2.0	0.0	0.0	0.0		https://gnps.ucsd.edu//ProteoSAFe/result.jsp?task=223e1fa03c954ed7bd881ac803455659&view=cluster_details&protein=11746&show=true	https://gnps.ucsd.edu/ProteoSAFe/result.jsp?view=network_displayer&componentindex=-1&task=223e1fa03c954ed7bd881ac803455659&show=true									11746	4	239016		239016	0.0	51507275	FALSE	11746				112804.0		HILIC(-)-LC-21M020-_GNPS_20eV_G2_014.mzXML|HILIC(-)-LC-21M020-_GNPS_20eV_G3_023.mzXML|HILIC(-)-LC-21M020-_GNPS_20eV_G3_020.mzXML
	0	12729	-1				G1,G2,G3	33.0	29.0	30.0	0.0	0.0	0.0		https://gnps.ucsd.edu//ProteoSAFe/result.jsp?task=223e1fa03c954ed7bd881ac803455659&view=cluster_details&protein=12729&show=true	https://gnps.ucsd.edu/ProteoSAFe/result.jsp?view=network_displayer&componentindex=-1&task=223e1fa03c954ed7bd881ac803455659&show=true									12729	92	965999		965999	0.0	4.06724e+16	FALSE	12729				3491920000000		HILIC(-)-LC-21M020-_GNPS_20eV_G1_007.mzXML|HILIC(-)-LC-21M020-_GNPS_20eV_G2_014.mzXML|HILIC(-)-LC-21M020-_GNPS_20eV_G2_016.mzXML|HILIC(-)-LC-21M020-_GNPS_20eV_G1_009.mzXML|HILIC(-)-LC-21M020-_GNPS_20eV_G3_018.mzXML|HILIC(-)-LC-21M020-_GNPS_20eV_G3_020.mzXML|HILIC(-)-LC-21M020-_GNPS_20eV_G3_017.mzXML|HILIC(-)-LC-21M020-_GNPS_20eV_G1_005.mzXML|HILIC(-)-LC-21M020-_GNPS_20eV_G2_011.mzXML|HILIC(-)-LC-…
	0	12297	1				G1,G2,G3	6.0	4.0	4.0	0.0	0.0	0.0		https://gnps.ucsd.edu//ProteoSAFe/result.jsp?task=223e1fa03c954ed7bd881ac803455659&view=cluster_details&protein=12297&show=true	https://gnps.ucsd.edu/ProteoSAFe/result.jsp?view=network_displayer&componentindex=1&task=223e1fa03c954ed7bd881ac803455659&show=true									12297	14	552228		552228	0.0	4706337857142850	FALSE	12297				633387.0		HILIC(-)-LC-21M020-_GNPS_20eV_G1_007.mzXML|HILIC(-)-LC-21M020-_GNPS_20eV_G3_023.mzXML|HILIC(-)-LC-21M020-_GNPS_20eV_G2_010.mzXML|HILIC(-)-LC-21M020-_GNPS_20eV_G2_014.mzXML|HILIC(-)-LC-21M020-_GNPS_20eV_G1_006.mzXML
	0	12341	-1				G1,G3	18.0	0.0	8.0	0.0	0.0	0.0		https://gnps.ucsd.edu//ProteoSAFe/result.jsp?task=223e1fa03c954ed7bd881ac803455659&view=cluster_details&protein=12341&show=true	https://gnps.ucsd.edu/ProteoSAFe/result.jsp?view=network_displayer&componentindex=-1&task=223e1fa03c954ed7bd881ac803455659&show=true									12341	26	588555		588555	0.0	5.36317e+16	FALSE	12341				2691120000000		HILIC(-)-LC-21M020-_GNPS_20eV_G1_003.mzXML|HILIC(-)-LC-21M020-_GNPS_20eV_G3_022.mzXML|HILIC(-)-LC-21M020-_GNPS_20eV_G3_019.mzXML|HILIC(-)-LC-21M020-_GNPS_20eV_G3_021.mzXML|HILIC(-)-LC-21M020-_GNPS_20eV_G1_008.mzXML|HILIC(-)-LC-21M020-_GNPS_20eV_G1_006.mzXML
	0	12083	-1				G3	0.0	0.0	2.0	0.0	0.0	0.0		https://gnps.ucsd.edu//ProteoSAFe/result.jsp?task=223e1fa03c954ed7bd881ac803455659&view=cluster_details&protein=12083&show=true	https://gnps.ucsd.edu/ProteoSAFe/result.jsp?view=network_displayer&componentindex=-1&task=223e1fa03c954ed7bd881ac803455659&show=true									12083	2	445156		445156	0.0	2693485	FALSE	12083				51388.0		HILIC(-)-LC-21M020-_GNPS_20eV_G3_020.mzXML
	0	12421	-1				G2,G3	0.0	1.0	1.0	0.0	0.0	0.0		https://gnps.ucsd.edu//ProteoSAFe/result.jsp?task=223e1fa03c954ed7bd881ac803455659&view=cluster_details&protein=12421&show=true	https://gnps.ucsd.edu/ProteoSAFe/result.jsp?view=network_displayer&componentindex=-1&task=223e1fa03c954ed7bd881ac803455659&show=true									12421	2	678511		678511	0.0	936365	FALSE	12421				147158.0		HILIC(-)-LC-21M020-_GNPS_20eV_G2_014.mzXML|HILIC(-)-LC-21M020-_GNPS_20eV_G3_020.mzXML
	0	12105	10				G1,G2,G3	7.0	9.0	1.0	0.0	0.0	0.0		https://gnps.ucsd.edu//ProteoSAFe/result.jsp?task=223e1fa03c954ed7bd881ac803455659&view=cluster_details&protein=12105&show=true	https://gnps.ucsd.edu/ProteoSAFe/result.jsp?view=network_displayer&componentindex=10&task=223e1fa03c954ed7bd881ac803455659&show=true									12105	17	457095		457095	0.0	3788708823529410	FALSE	12105				2208690.0		HILIC(-)-LC-21M020-_GNPS_20eV_G2_014.mzXML|HILIC(-)-LC-21M020-_GNPS_20eV_G2_016.mzXML|HILIC(-)-LC-21M020-_GNPS_20eV_G1_009.mzXML|HILIC(-)-LC-21M020-_GNPS_20eV_G3_017.mzXML|HILIC(-)-LC-21M020-_GNPS_20eV_G2_012.mzXML|HILIC(-)-LC-21M020-_GNPS_20eV_G1_008.mzXML
	0	12192	-1				G2	0.0	5.0	0.0	0.0	0.0	0.0		https://gnps.ucsd.edu//ProteoSAFe/result.jsp?task=223e1fa03c954ed7bd881ac803455659&view=cluster_details&protein=12192&show=true	https://gnps.ucsd.edu/ProteoSAFe/result.jsp?view=network_displayer&componentindex=-1&task=223e1fa03c954ed7bd881ac803455659&show=true									12192	5	479782		479782	0.0	550204	FALSE	12192				4509940.0		HILIC(-)-LC-21M020-_GNPS_20eV_G2_014.mzXML
	0	11546	-1				G1,G2,G3	1.0	2.0	3.0	0.0	0.0	0.0		https://gnps.ucsd.edu//ProteoSAFe/result.jsp?task=223e1fa03c954ed7bd881ac803455659&view=cluster_details&protein=11546&show=true	https://gnps.ucsd.edu/ProteoSAFe/result.jsp?view=network_displayer&componentindex=-1&task=223e1fa03c954ed7bd881ac803455659&show=true									11546	6	192033		192033	0.0	388472	FALSE	11546				101298.0		HILIC(-)-LC-21M020-_GNPS_20eV_G2_014.mzXML|HILIC(-)-LC-21M020-_GNPS_20eV_G2_012.mzXML|HILIC(-)-LC-21M020-_GNPS_20eV_G1_009.mzXML|HILIC(-)-LC-21M020-_GNPS_20eV_G3_023.mzXML|HILIC(-)-LC-21M020-_GNPS_20eV_G3_020.mzXML
M-H	0	11729	8	Orsellinic acid	Isolated	Damien OLIVIER	G1,G2,G3	12.0	5.0	18.0	0.0	0.0	0.0	http://gnps.ucsd.edu/ProteoSAFe/gnpslibraryspectrum.jsp?SpectrumID=CCMSLIB00004751330	https://gnps.ucsd.edu//ProteoSAFe/result.jsp?task=223e1fa03c954ed7bd881ac803455659&view=cluster_details&protein=11729&show=true	https://gnps.ucsd.edu/ProteoSAFe/result.jsp?view=network_displayer&componentindex=8&task=223e1fa03c954ed7bd881ac803455659&show=true	InChI=1S/C8H8O4/c1-4-2-5(9)3-6(10)7(4)8(11)12/h2-3,9-10H,1H3,(H,11,12)	qTof	LC-ESI	Negative	3	6902199999999990	851196	413221.0	11729	35	236056	Joel BOUSTIE Pierre LE POGAM	236056	0.0	1.25777e+16	FALSE	11729	7	CC1=CC(=CC(=C1C(=O)O)O)O	CCMSLIB00004751330	1051830000000	nan	HILIC(-)-LC-21M020-_GNPS_20eV_G1_007.mzXML|HILIC(-)-LC-21M020-_GNPS_20eV_G1_003.mzXML|HILIC(-)-LC-21M020-_GNPS_20eV_G3_020.mzXML|HILIC(-)-LC-21M020-_GNPS_20eV_G3_017.mzXML|HILIC(-)-LC-21M020-_GNPS_20eV_G1_005.mzXML|HILIC(-)-LC-21M020-_GNPS_20eV_G3_019.mzXML|HILIC(-)-LC-21M020-_GNPS_20eV_G3_021.mzXML|HILIC(-)-LC-21M020-_GNPS_20eV_G2_010.mzXML|HILIC(-)-LC-21M020-_GNPS_20eV_G2_013.mzXML|HILIC(-)-LC-…
	0	12217	-1				G1,G2,G3	15.0	8.0	1.0	0.0	0.0	0.0		https://gnps.ucsd.edu//ProteoSAFe/result.jsp?task=223e1fa03c954ed7bd881ac803455659&view=cluster_details&protein=12217&show=true	https://gnps.ucsd.edu/ProteoSAFe/result.jsp?view=network_displayer&componentindex=-1&task=223e1fa03c954ed7bd881ac803455659&show=true									12217	24	492163		492163	0.0	380835	FALSE	12217				1220900.0		HILIC(-)-LC-21M020-_GNPS_20eV_G1_007.mzXML|HILIC(-)-LC-21M020-_GNPS_20eV_G1_003.mzXML|HILIC(-)-LC-21M020-_GNPS_20eV_G1_001.mzXML|HILIC(-)-LC-21M020-_GNPS_20eV_G2_010.mzXML|HILIC(-)-LC-21M020-_GNPS_20eV_G2_013.mzXML|HILIC(-)-LC-21M020-_GNPS_20eV_G3_023.mzXML|HILIC(-)-LC-21M020-_GNPS_20eV_G1_006.mzXML
	0	12489	1				G1,G3	2.0	0.0	1.0	0.0	0.0	0.0		https://gnps.ucsd.edu//ProteoSAFe/result.jsp?task=223e1fa03c954ed7bd881ac803455659&view=cluster_details&protein=12489&show=true	https://gnps.ucsd.edu/ProteoSAFe/result.jsp?view=network_displayer&componentindex=1&task=223e1fa03c954ed7bd881ac803455659&show=true									12489	3	775227		775227	0.0	4609893333333330	FALSE	12489				133741.0		HILIC(-)-LC-21M020-_GNPS_20eV_G3_017.mzXML|HILIC(-)-LC-21M020-_GNPS_20eV_G1_005.mzXML
	0	11805	-1				G1,G2	3.0	8.0	0.0	0.0	0.0	0.0		https://gnps.ucsd.edu//ProteoSAFe/result.jsp?task=223e1fa03c954ed7bd881ac803455659&view=cluster_details&protein=11805&show=true	https://gnps.ucsd.edu/ProteoSAFe/result.jsp?view=network_displayer&componentindex=-1&task=223e1fa03c954ed7bd881ac803455659&show=true									11805	11	256059		256059	0.0	218359	FALSE	11805				245327.0		HILIC(-)-LC-21M020-_GNPS_20eV_G1_007.mzXML|HILIC(-)-LC-21M020-_GNPS_20eV_G2_013.mzXML|HILIC(-)-LC-21M020-_GNPS_20eV_G1_001.mzXML
	0	12582	-1				G1,G3	1.0	0.0	2.0	0.0	0.0	0.0		https://gnps.ucsd.edu//ProteoSAFe/result.jsp?task=223e1fa03c954ed7bd881ac803455659&view=cluster_details&protein=12582&show=true	https://gnps.ucsd.edu/ProteoSAFe/result.jsp?view=network_displayer&componentindex=-1&task=223e1fa03c954ed7bd881ac803455659&show=true									12582	3	810552		810552	0.0	2.13079e+16	FALSE	12582				310462.0		HILIC(-)-LC-21M020-_GNPS_20eV_G3_018.mzXML|HILIC(-)-LC-21M020-_GNPS_20eV_G1_006.mzXML
	0	12424	-1				G2	0.0	3.0	0.0	0.0	0.0	0.0		https://gnps.ucsd.edu//ProteoSAFe/result.jsp?task=223e1fa03c954ed7bd881ac803455659&view=cluster_details&protein=12424&show=true	https://gnps.ucsd.edu/ProteoSAFe/result.jsp?view=network_displayer&componentindex=-1&task=223e1fa03c954ed7bd881ac803455659&show=true									12424	3	681481		681481	0.0	8369166666666660	FALSE	12424				480880.0		HILIC(-)-LC-21M020-_GNPS_20eV_G2_013.mzXML
[M-H]-	0	13154	-1	6-[[(3S,6aR,6bS,8aS,14bR)-4,4,6a,6b,11,11,14b-heptamethyl-8a-[3,4,5-trihydroxy-6-(hydroxymethyl)oxan-2-yl]oxycarbonyl-1,2,3,4a,5,6,7,8,9,10,12,12a,14,14a-tetradecahydropicen-3-yl]oxy]-3,5-dihydroxy-4-[3,4,5-trihydroxy-6-(hydroxymethyl)oxan-2-yl]oxyoxane-2-carboxylic acid	isolated	MoNA:VF-NPL-QTOF001286	G2	0.0	4.0	0.0	0.0	0.0	0.0	http://gnps.ucsd.edu/ProteoSAFe/gnpslibraryspectrum.jsp?SpectrumID=CCMSLIB00004718939	https://gnps.ucsd.edu//ProteoSAFe/result.jsp?task=223e1fa03c954ed7bd881ac803455659&view=cluster_details&protein=13154&show=true	https://gnps.ucsd.edu/ProteoSAFe/result.jsp?view=network_displayer&componentindex=-1&task=223e1fa03c954ed7bd881ac803455659&show=true	InChI=1S/C48H76O19/c1-43(2)14-16-48(42(61)67-40-33(56)31(54)29(52)24(20-50)63-40)17-15-46(6)21(22(48)18-43)8-9-26-45(5)12-11-27(44(3,4)25(45)10-13-47(26,46)7)64-41-35(58)36(34(57)37(66-41)38(59)60)65-39-32(55)30(53)28(51)23(19-49)62-39/h8,22-37,39-41,49-58H,9-20H2,1-7H3,(H,59,60)/t22?,23?,24?,25?,26?,27-,28?,29?,30?,31?,32?,33?,34?,35?,36?,37?,39?,40?,41?,45-,46+,47+,48-/m0/s1	ESI-QTOF	nan	negative	3	10508	712754	10997.5	13154	4	965999	MoNA	965999	0.0	3214595	FALSE	13154	6	CC1(C)CC[C@]2(C(=O)OC3OC(CO)C(O)C(O)C3O)CC[C@]3(C)C(=CCC4[C@@]5(C)CC[C@H](OC6OC(C(=O)O)C(O)C(OC7OC(CO)C(O)C(O)C7O)C6O)C(C)(C)C5CC[C@]43C)C2C1	CCMSLIB00004718939	1702830.0	nan	HILIC(-)-LC-21M020-_GNPS_20eV_G2_010.mzXML|HILIC(-)-LC-21M020-_GNPS_20eV_G2_016.mzXML
	0	12630	-1				G3	0.0	0.0	2.0	0.0	0.0	0.0		https://gnps.ucsd.edu//ProteoSAFe/result.jsp?task=223e1fa03c954ed7bd881ac803455659&view=cluster_details&protein=12630&show=true	https://gnps.ucsd.edu/ProteoSAFe/result.jsp?view=network_displayer&componentindex=-1&task=223e1fa03c954ed7bd881ac803455659&show=true									12630	2	811272		811272	0.0	5344995	FALSE	12630				153945.0		HILIC(-)-LC-21M020-_GNPS_20eV_G3_020.mzXML
	0	11480	8				G1,G2,G3	1.0	1.0	2.0	0.0	0.0	0.0		https://gnps.ucsd.edu//ProteoSAFe/result.jsp?task=223e1fa03c954ed7bd881ac803455659&view=cluster_details&protein=11480&show=true	https://gnps.ucsd.edu/ProteoSAFe/result.jsp?view=network_displayer&componentindex=8&task=223e1fa03c954ed7bd881ac803455659&show=true									11480	4	184072		184072	0.0	319.81	FALSE	11480				89244.3		HILIC(-)-LC-21M020-_GNPS_20eV_G2_014.mzXML|HILIC(-)-LC-21M020-_GNPS_20eV_G1_009.mzXML|HILIC(-)-LC-21M020-_GNPS_20eV_G3_021.mzXML
	0	12422	-1				G2	0.0	13.0	0.0	0.0	0.0	0.0		https://gnps.ucsd.edu//ProteoSAFe/result.jsp?task=223e1fa03c954ed7bd881ac803455659&view=cluster_details&protein=12422&show=true	https://gnps.ucsd.edu/ProteoSAFe/result.jsp?view=network_displayer&componentindex=-1&task=223e1fa03c954ed7bd881ac803455659&show=true									12422	13	681.53		681.53	0.0	3857769230769230	FALSE	12422				1033980000000		HILIC(-)-LC-21M020-_GNPS_20eV_G2_014.mzXML|HILIC(-)-LC-21M020-_GNPS_20eV_G2_013.mzXML|HILIC(-)-LC-21M020-_GNPS_20eV_G2_015.mzXML
	0	11638	-1				G2,G3	0.0	3.0	11.0	0.0	0.0	0.0		https://gnps.ucsd.edu//ProteoSAFe/result.jsp?task=223e1fa03c954ed7bd881ac803455659&view=cluster_details&protein=11638&show=true	https://gnps.ucsd.edu/ProteoSAFe/result.jsp?view=network_displayer&componentindex=-1&task=223e1fa03c954ed7bd881ac803455659&show=true									11638	14	201088		201088	0.0	1.89306e+16	FALSE	11638				3448280.0		HILIC(-)-LC-21M020-_GNPS_20eV_G2_010.mzXML|HILIC(-)-LC-21M020-_GNPS_20eV_G3_019.mzXML|HILIC(-)-LC-21M020-_GNPS_20eV_G3_021.mzXML
	0	11436	6				G1,G2,G3	5.0	7.0	19.0	0.0	0.0	0.0		https://gnps.ucsd.edu//ProteoSAFe/result.jsp?task=223e1fa03c954ed7bd881ac803455659&view=cluster_details&protein=11436&show=true	https://gnps.ucsd.edu/ProteoSAFe/result.jsp?view=network_displayer&componentindex=6&task=223e1fa03c954ed7bd881ac803455659&show=true									11436	31	170996		170996	0.0	1.58216e+16	FALSE	11436				3404440.0		HILIC(-)-LC-21M020-_GNPS_20eV_G2_016.mzXML|HILIC(-)-LC-21M020-_GNPS_20eV_G3_017.mzXML|HILIC(-)-LC-21M020-_GNPS_20eV_G2_010.mzXML|HILIC(-)-LC-21M020-_GNPS_20eV_G2_013.mzXML|HILIC(-)-LC-21M020-_GNPS_20eV_G3_023.mzXML|HILIC(-)-LC-21M020-_GNPS_20eV_G1_006.mzXML
	0	12755	23				G1,G2,G3	51.0	48.0	20.0	0.0	0.0	0.0		https://gnps.ucsd.edu//ProteoSAFe/result.jsp?task=223e1fa03c954ed7bd881ac803455659&view=cluster_details&protein=12755&show=true	https://gnps.ucsd.edu/ProteoSAFe/result.jsp?view=network_displayer&componentindex=23&task=223e1fa03c954ed7bd881ac803455659&show=true									12755	119	965999		965999	0.0	2.11534e+16	FALSE	12755				5117510000000		HILIC(-)-LC-21M020-_GNPS_20eV_G1_007.mzXML|HILIC(-)-LC-21M020-_GNPS_20eV_G2_014.mzXML|HILIC(-)-LC-21M020-_GNPS_20eV_G2_016.mzXML|HILIC(-)-LC-21M020-_GNPS_20eV_G1_009.mzXML|HILIC(-)-LC-21M020-_GNPS_20eV_G3_018.mzXML|HILIC(-)-LC-21M020-_GNPS_20eV_G1_003.mzXML|HILIC(-)-LC-21M020-_GNPS_20eV_G3_020.mzXML|HILIC(-)-LC-21M020-_GNPS_20eV_G1_005.mzXML|HILIC(-)-LC-21M020-_GNPS_20eV_G2_011.mzXML|HILIC(-)-LC-…
	0	11534	-1				G2,G3	0.0	4.0	1.0	0.0	0.0	0.0		https://gnps.ucsd.edu//ProteoSAFe/result.jsp?task=223e1fa03c954ed7bd881ac803455659&view=cluster_details&protein=11534&show=true	https://gnps.ucsd.edu/ProteoSAFe/result.jsp?view=network_displayer&componentindex=-1&task=223e1fa03c954ed7bd881ac803455659&show=true									11534	5	192033		192033	0.0	316495	FALSE	11534				1795810.0		HILIC(-)-LC-21M020-_GNPS_20eV_G2_014.mzXML|HILIC(-)-LC-21M020-_GNPS_20eV_G2_012.mzXML|HILIC(-)-LC-21M020-_GNPS_20eV_G3_020.mzXML
	0	12437	1				G1,G3	1.0	0.0	1.0	0.0	0.0	0.0		https://gnps.ucsd.edu//ProteoSAFe/result.jsp?task=223e1fa03c954ed7bd881ac803455659&view=cluster_details&protein=12437&show=true	https://gnps.ucsd.edu/ProteoSAFe/result.jsp?view=network_displayer&componentindex=1&task=223e1fa03c954ed7bd881ac803455659&show=true									12437	2	702222		702222	0.0	374388	FALSE	12437				65901.1		HILIC(-)-LC-21M020-_GNPS_20eV_G1_008.mzXML|HILIC(-)-LC-21M020-_GNPS_20eV_G3_021.mzXML
	0	11462	14				G1	3.0	0.0	0.0	0.0	0.0	0.0		https://gnps.ucsd.edu//ProteoSAFe/result.jsp?task=223e1fa03c954ed7bd881ac803455659&view=cluster_details&protein=11462&show=true	https://gnps.ucsd.edu/ProteoSAFe/result.jsp?view=network_displayer&componentindex=14&task=223e1fa03c954ed7bd881ac803455659&show=true									11462	3	175072		175072	0.0	4262896666666660	FALSE	11462				65914.5		HILIC(-)-LC-21M020-_GNPS_20eV_G1_007.mzXML
M-H	0	11873	41	L-cystine	commercial	JGI:192047	G3	0.0	0.0	3.0	0.0	0.0	0.0	http://gnps.ucsd.edu/ProteoSAFe/gnpslibraryspectrum.jsp?SpectrumID=CCMSLIB00006685366	https://gnps.ucsd.edu//ProteoSAFe/result.jsp?task=223e1fa03c954ed7bd881ac803455659&view=cluster_details&protein=11873&show=true	https://gnps.ucsd.edu/ProteoSAFe/result.jsp?view=network_displayer&componentindex=41&task=223e1fa03c954ed7bd881ac803455659&show=true	InChI=1S/C6H12N2O4S2/c7-3(5(9)10)1-13-14-2-4(8)6(11)12/h3-4H,1-2,7-8H2,(H,9,10)(H,11,12)/t3-,4-/m0/s1	Orbitrap	LC-ESI	Negative	3	4500899999999990	8330870000000000	188309.0	11873	3	284026	Trent Northen	284026	0.0	3.96995e+16	FALSE	11873	6	N[C@@H](CSSC[C@H](N)C(=O)O)C(=O)O	CCMSLIB00006685366	148583.0	nan	HILIC(-)-LC-21M020-_GNPS_20eV_G3_020.mzXML
	0	11635	15				G1,G2,G3	12.0	11.0	12.0	0.0	0.0	0.0		https://gnps.ucsd.edu//ProteoSAFe/result.jsp?task=223e1fa03c954ed7bd881ac803455659&view=cluster_details&protein=11635&show=true	https://gnps.ucsd.edu/ProteoSAFe/result.jsp?view=network_displayer&componentindex=15&task=223e1fa03c954ed7bd881ac803455659&show=true									11635	35	199061		199061	0.0	1.3615e+16	FALSE	11635				3799810.0		HILIC(-)-LC-21M020-_GNPS_20eV_G2_014.mzXML|HILIC(-)-LC-21M020-_GNPS_20eV_G2_016.mzXML|HILIC(-)-LC-21M020-_GNPS_20eV_G1_003.mzXML|HILIC(-)-LC-21M020-_GNPS_20eV_G2_011.mzXML|HILIC(-)-LC-21M020-_GNPS_20eV_G3_019.mzXML|HILIC(-)-LC-21M020-_GNPS_20eV_G2_015.mzXML|HILIC(-)-LC-21M020-_GNPS_20eV_G1_008.mzXML
275.2	0	11875	-1	Spectral Match to 13S-Hydroxy-9Z,11E,15Z-octadecatrienoic acid from NIST14	Isolated	Data deposited by ARU_Metabolomics	G3	0.0	0.0	2.0	0.0	0.0	0.0	http://gnps.ucsd.edu/ProteoSAFe/gnpslibraryspectrum.jsp?SpectrumID=CCMSLIB00003137843	https://gnps.ucsd.edu//ProteoSAFe/result.jsp?task=223e1fa03c954ed7bd881ac803455659&view=cluster_details&protein=11875&show=true	https://gnps.ucsd.edu/ProteoSAFe/result.jsp?view=network_displayer&componentindex=-1&task=223e1fa03c954ed7bd881ac803455659&show=true	nan	IT/ion trap	ESI	Negative	3	9912989999999990	777446	36021.1	11875	2	285113	Data from Albert Rivas Ubach	285113	0.0	7994300000000000	FALSE	11875	6	nan	CCMSLIB00003137843	286160.0	nan	HILIC(-)-LC-21M020-_GNPS_20eV_G3_020.mzXML
	0	12442	-1				G2,G3	0.0	1.0	4.0	0.0	0.0	0.0		https://gnps.ucsd.edu//ProteoSAFe/result.jsp?task=223e1fa03c954ed7bd881ac803455659&view=cluster_details&protein=12442&show=true	https://gnps.ucsd.edu/ProteoSAFe/result.jsp?view=network_displayer&componentindex=-1&task=223e1fa03c954ed7bd881ac803455659&show=true									12442	5	704529		704529	0.0	676614	FALSE	12442				2990900.0		HILIC(-)-LC-21M020-_GNPS_20eV_G2_013.mzXML|HILIC(-)-LC-21M020-_GNPS_20eV_G3_019.mzXML|HILIC(-)-LC-21M020-_GNPS_20eV_G3_020.mzXML
	0	11769	-1				G2	0.0	5.0	0.0	0.0	0.0	0.0		https://gnps.ucsd.edu//ProteoSAFe/result.jsp?task=223e1fa03c954ed7bd881ac803455659&view=cluster_details&protein=11769&show=true	https://gnps.ucsd.edu/ProteoSAFe/result.jsp?view=network_displayer&componentindex=-1&task=223e1fa03c954ed7bd881ac803455659&show=true									11769	5	248077		248077	0.0	355482	FALSE	11769				178574.0		HILIC(-)-LC-21M020-_GNPS_20eV_G2_014.mzXML
	0	12762	2				G1,G2,G3,G4	23.0	17.0	11.0	24.0	0.0	0.0		https://gnps.ucsd.edu//ProteoSAFe/result.jsp?task=223e1fa03c954ed7bd881ac803455659&view=cluster_details&protein=12762&show=true	https://gnps.ucsd.edu/ProteoSAFe/result.jsp?view=network_displayer&componentindex=2&task=223e1fa03c954ed7bd881ac803455659&show=true									12762	75	965999		965999	0.0	6012322666666660	FALSE	12762				2160050000000		HILIC(-)-LC-21M020-_GNPS_20eV_G1_007.mzXML|HILIC(-)-LC-21M020-_GNPS_20eV_G2_016.mzXML|HILIC(-)-LC-21M020-GNPS_20ev_ACH.mzXML|HILIC(-)-LC-21M020-_GNPS_20eV_G1_009.mzXML|HILIC(-)-LC-21M020-GNPS_20ev_PC.mzXML|HILIC(-)-LC-21M020-_GNPS_20eV_G1_003.mzXML|HILIC(-)-LC-21M020-GNPS_20ev_BET.mzXML|HILIC(-)-LC-21M020-_GNPS_20eV_G3_017.mzXML|HILIC(-)-LC-21M020-_GNPS_20eV_G2_011.mzXML|HILIC(-)-LC-21M020-_GNPS_…
	0	12690	23				G1,G2,G3	1.0	5.0	20.0	0.0	0.0	0.0		https://gnps.ucsd.edu//ProteoSAFe/result.jsp?task=223e1fa03c954ed7bd881ac803455659&view=cluster_details&protein=12690&show=true	https://gnps.ucsd.edu/ProteoSAFe/result.jsp?view=network_displayer&componentindex=23&task=223e1fa03c954ed7bd881ac803455659&show=true									12690	26	965998		965998	0.0	1.52832e+16	FALSE	12690				1288030000000		HILIC(-)-LC-21M020-_GNPS_20eV_G2_012.mzXML|HILIC(-)-LC-21M020-_GNPS_20eV_G1_008.mzXML|HILIC(-)-LC-21M020-_GNPS_20eV_G3_019.mzXML|HILIC(-)-LC-21M020-_GNPS_20eV_G3_021.mzXML
	0	12182	-1				G3	0.0	0.0	2.0	0.0	0.0	0.0		https://gnps.ucsd.edu//ProteoSAFe/result.jsp?task=223e1fa03c954ed7bd881ac803455659&view=cluster_details&protein=12182&show=true	https://gnps.ucsd.edu/ProteoSAFe/result.jsp?view=network_displayer&componentindex=-1&task=223e1fa03c954ed7bd881ac803455659&show=true									12182	2	471247		471247	0.0	47058	FALSE	12182				2113960.0		HILIC(-)-LC-21M020-_GNPS_20eV_G3_023.mzXML
M-H	0	11395	8	2-(2-aminopropanoylamino)pentanoic acid	commercial	JGI:195446	G1,G2,G3	8.0	9.0	9.0	0.0	0.0	0.0	http://gnps.ucsd.edu/ProteoSAFe/gnpslibraryspectrum.jsp?SpectrumID=CCMSLIB00006688763	https://gnps.ucsd.edu//ProteoSAFe/result.jsp?task=223e1fa03c954ed7bd881ac803455659&view=cluster_details&protein=11395&show=true	https://gnps.ucsd.edu/ProteoSAFe/result.jsp?view=network_displayer&componentindex=8&task=223e1fa03c954ed7bd881ac803455659&show=true	InChI=1S/C8H16N2O3/c1-3-4-6(8(12)13)10-7(11)5(2)9/h5-6H,3-4,9H2,1-2H3,(H,10,11)(H,12,13)	Orbitrap	LC-ESI	Negative	3	280318	8052050000000000	149816.0	11395	26	159077	Trent Northen	159077	0.0	381279	FALSE	11395	6	CCCC(N=C(O)C(C)N)C(=O)O	CCMSLIB00006688763	770168.0	nan	HILIC(-)-LC-21M020-_GNPS_20eV_G2_014.mzXML|HILIC(-)-LC-21M020-_GNPS_20eV_G2_016.mzXML|HILIC(-)-LC-21M020-_GNPS_20eV_G3_018.mzXML|HILIC(-)-LC-21M020-_GNPS_20eV_G1_009.mzXML|HILIC(-)-LC-21M020-_GNPS_20eV_G1_003.mzXML|HILIC(-)-LC-21M020-_GNPS_20eV_G3_020.mzXML|HILIC(-)-LC-21M020-_GNPS_20eV_G1_005.mzXML|HILIC(-)-LC-21M020-_GNPS_20eV_G2_012.mzXML|HILIC(-)-LC-21M020-_GNPS_20eV_G3_019.mzXML|HILIC(-)-LC-…
	0	11497	-1				G2	0.0	2.0	0.0	0.0	0.0	0.0		https://gnps.ucsd.edu//ProteoSAFe/result.jsp?task=223e1fa03c954ed7bd881ac803455659&view=cluster_details&protein=11497&show=true	https://gnps.ucsd.edu/ProteoSAFe/result.jsp?view=network_displayer&componentindex=-1&task=223e1fa03c954ed7bd881ac803455659&show=true									11497	2	188002		188002	0.0	1.1303e+16	FALSE	11497				120345.0		HILIC(-)-LC-21M020-_GNPS_20eV_G2_016.mzXML
[M+H]+	0	11872	-1	Massbank:KO008966 Guanosine	Isolated	Massbank	G1	3.0	0.0	0.0	0.0	0.0	0.0	http://gnps.ucsd.edu/ProteoSAFe/gnpslibraryspectrum.jsp?SpectrumID=CCMSLIB00000221200	https://gnps.ucsd.edu//ProteoSAFe/result.jsp?task=223e1fa03c954ed7bd881ac803455659&view=cluster_details&protein=11872&show=true	https://gnps.ucsd.edu/ProteoSAFe/result.jsp?view=network_displayer&componentindex=-1&task=223e1fa03c954ed7bd881ac803455659&show=true	1S/C10H13N5O5/c11-10-13-7-4(8(19)14-10)12-2-15(7)9-6(18)5(17)3(1-16)20-9/h2-3,5-6,9,16-18H,1H2,(H3,11,13,14,19)/t3-,5-,6-,9-/m1/s1	LC-ESI-IT	ESI	Positive	3	191599	945083	6746.43	11872	3	282084	Putative Massbank Match	282084	0.0	1.98353e+16	FALSE	11872	6	OC[C@@H](O1)[C@@H](O)[C@@H](O)[C@@H]1n(c3)c(N=2)c(n3)C(=O)NC(N)2	CCMSLIB00000221200	198734.0	nan	HILIC(-)-LC-21M020-_GNPS_20eV_G1_006.mzXML
	0	11441	8				G1,G2,G3	5.0	3.0	5.0	0.0	0.0	0.0		https://gnps.ucsd.edu//ProteoSAFe/result.jsp?task=223e1fa03c954ed7bd881ac803455659&view=cluster_details&protein=11441&show=true	https://gnps.ucsd.edu/ProteoSAFe/result.jsp?view=network_displayer&componentindex=8&task=223e1fa03c954ed7bd881ac803455659&show=true									11441	13	172007		172007	0.0	1.33681e+16	FALSE	11441				4771920.0		HILIC(-)-LC-21M020-_GNPS_20eV_G1_007.mzXML|HILIC(-)-LC-21M020-_GNPS_20eV_G2_014.mzXML|HILIC(-)-LC-21M020-_GNPS_20eV_G3_018.mzXML|HILIC(-)-LC-21M020-_GNPS_20eV_G1_005.mzXML|HILIC(-)-LC-21M020-_GNPS_20eV_G3_021.mzXML|HILIC(-)-LC-21M020-_GNPS_20eV_G2_010.mzXML
M+Cl	0	12380	1	RAFFINOSE	commercial	JGI:192275	G1,G2,G3	15.0	8.0	12.0	0.0	0.0	0.0	http://gnps.ucsd.edu/ProteoSAFe/gnpslibraryspectrum.jsp?SpectrumID=CCMSLIB00006685594	https://gnps.ucsd.edu//ProteoSAFe/result.jsp?task=223e1fa03c954ed7bd881ac803455659&view=cluster_details&protein=12380&show=true	https://gnps.ucsd.edu/ProteoSAFe/result.jsp?view=network_displayer&componentindex=1&task=223e1fa03c954ed7bd881ac803455659&show=true	InChI=1S/C18H32O16/c19-1-5-8(22)11(25)13(27)16(31-5)30-3-7-9(23)12(26)14(28)17(32-7)34-18(4-21)15(29)10(24)6(2-20)33-18/h5-17,19-29H,1-4H2/t5-,6-,7-,8+,9-,10-,11+,12+,13-,14-,15+,16+,17-,18+/m1/s1	Orbitrap	LC-ESI	Negative	3	7403699999999990	716167	137325.0	12380	35	613175	Trent Northen	613175	0.0	4069164857142850	FALSE	12380	10	OC[C@H]1O[C@@](CO)(O[C@H]2O[C@H](CO[C@H]3O[C@H](CO)[C@H](O)[C@H](O)[C@H]3O)[C@@H](O)[C@H](O)[C@H]2O)[C@@H](O)[C@@H]1O	CCMSLIB00006685594	2613620.0	nan	HILIC(-)-LC-21M020-_GNPS_20eV_G2_015.mzXML|HILIC(-)-LC-21M020-_GNPS_20eV_G1_005.mzXML|HILIC(-)-LC-21M020-_GNPS_20eV_G3_017.mzXML
	0	11807	-1				G1	2.0	0.0	0.0	0.0	0.0	0.0		https://gnps.ucsd.edu//ProteoSAFe/result.jsp?task=223e1fa03c954ed7bd881ac803455659&view=cluster_details&protein=11807&show=true	https://gnps.ucsd.edu/ProteoSAFe/result.jsp?view=network_displayer&componentindex=-1&task=223e1fa03c954ed7bd881ac803455659&show=true									11807	2	256059		256059	0.0	220197	FALSE	11807				34323.7		HILIC(-)-LC-21M020-_GNPS_20eV_G1_006.mzXML|HILIC(-)-LC-21M020-_GNPS_20eV_G1_001.mzXML
	0	13137	-1				G2	0.0	29.0	0.0	0.0	0.0	0.0		https://gnps.ucsd.edu//ProteoSAFe/result.jsp?task=223e1fa03c954ed7bd881ac803455659&view=cluster_details&protein=13137&show=true	https://gnps.ucsd.edu/ProteoSAFe/result.jsp?view=network_displayer&componentindex=-1&task=223e1fa03c954ed7bd881ac803455659&show=true									13137	29	965999		965999	0.0	2.67314e+16	FALSE	13137				1326230000000		HILIC(-)-LC-21M020-_GNPS_20eV_G2_016.mzXML
	0	11432	-1				G1,G2	1.0	1.0	0.0	0.0	0.0	0.0		https://gnps.ucsd.edu//ProteoSAFe/result.jsp?task=223e1fa03c954ed7bd881ac803455659&view=cluster_details&protein=11432&show=true	https://gnps.ucsd.edu/ProteoSAFe/result.jsp?view=network_displayer&componentindex=-1&task=223e1fa03c954ed7bd881ac803455659&show=true									11432	2	165043		165043	0.0	236075	FALSE	11432				1316610.0		HILIC(-)-LC-21M020-_GNPS_20eV_G2_014.mzXML|HILIC(-)-LC-21M020-_GNPS_20eV_G1_001.mzXML
	0	12264	-1				G1,G2	3.0	1.0	0.0	0.0	0.0	0.0		https://gnps.ucsd.edu//ProteoSAFe/result.jsp?task=223e1fa03c954ed7bd881ac803455659&view=cluster_details&protein=12264&show=true	https://gnps.ucsd.edu/ProteoSAFe/result.jsp?view=network_displayer&componentindex=-1&task=223e1fa03c954ed7bd881ac803455659&show=true									12264	4	515275		515275	0.0	5517725	FALSE	12264				2494030.0		HILIC(-)-LC-21M020-_GNPS_20eV_G2_012.mzXML|HILIC(-)-LC-21M020-_GNPS_20eV_G1_008.mzXML|HILIC(-)-LC-21M020-_GNPS_20eV_G1_001.mzXML
M+H	0	11417	-1	MLS001074298-01!N-benzyl-7H-purin-6-amine1214-39-7	NIH Pharmacologically Active Library	VP/LMS	G1	2.0	0.0	0.0	0.0	0.0	0.0	http://gnps.ucsd.edu/ProteoSAFe/gnpslibraryspectrum.jsp?SpectrumID=CCMSLIB00000085523	https://gnps.ucsd.edu//ProteoSAFe/result.jsp?task=223e1fa03c954ed7bd881ac803455659&view=cluster_details&protein=11417&show=true	https://gnps.ucsd.edu/ProteoSAFe/result.jsp?view=network_displayer&componentindex=-1&task=223e1fa03c954ed7bd881ac803455659&show=true	InChI=1S/C12H11N5/c1-2-4-9(5-3-1)6-13-11-10-12(15-7-14-10)17-8-16-11/h1-5,7-8H,6H2,(H2,13,14,15,16,17)	qTof	LC-ESI	Positive	1	64096	711856	283466.0	11417	2	162019	Dorrestein	162019	0.0	1867095	FALSE	11417	8	C(Nc1[nH]cnc2ncnc12)c3ccccc3	CCMSLIB00000085523	171475.0	nan	HILIC(-)-LC-21M020-_GNPS_20eV_G1_003.mzXML
	0	12376	-1				G2	0.0	3.0	0.0	0.0	0.0	0.0		https://gnps.ucsd.edu//ProteoSAFe/result.jsp?task=223e1fa03c954ed7bd881ac803455659&view=cluster_details&protein=12376&show=true	https://gnps.ucsd.edu/ProteoSAFe/result.jsp?view=network_displayer&componentindex=-1&task=223e1fa03c954ed7bd881ac803455659&show=true									12376	3	605193		605193	0.0	5.04957e+16	FALSE	12376				138849.0		HILIC(-)-LC-21M020-_GNPS_20eV_G2_011.mzXML|HILIC(-)-LC-21M020-_GNPS_20eV_G2_012.mzXML
	0	11744	-1				G1,G2,G3	4.0	1.0	6.0	0.0	0.0	0.0		https://gnps.ucsd.edu//ProteoSAFe/result.jsp?task=223e1fa03c954ed7bd881ac803455659&view=cluster_details&protein=11744&show=true	https://gnps.ucsd.edu/ProteoSAFe/result.jsp?view=network_displayer&componentindex=-1&task=223e1fa03c954ed7bd881ac803455659&show=true									11744	11	238072		238072	0.0	163726	FALSE	11744				346935.0		HILIC(-)-LC-21M020-_GNPS_20eV_G2_012.mzXML|HILIC(-)-LC-21M020-_GNPS_20eV_G1_008.mzXML|HILIC(-)-LC-21M020-_GNPS_20eV_G3_020.mzXML|HILIC(-)-LC-21M020-_GNPS_20eV_G1_001.mzXML
	0	12092	-1				G1,G2	1.0	1.0	0.0	0.0	0.0	0.0		https://gnps.ucsd.edu//ProteoSAFe/result.jsp?task=223e1fa03c954ed7bd881ac803455659&view=cluster_details&protein=12092&show=true	https://gnps.ucsd.edu/ProteoSAFe/result.jsp?view=network_displayer&componentindex=-1&task=223e1fa03c954ed7bd881ac803455659&show=true									12092	2	448311		448311	0.0	729405	FALSE	12092				1756840.0		HILIC(-)-LC-21M020-_GNPS_20eV_G2_010.mzXML|HILIC(-)-LC-21M020-_GNPS_20eV_G1_003.mzXML
M-H	0	12017	17	Spectral Match to Isovitexin from NIST14	Isolated	Data deposited by ARU_Metabolomics	G1,G2,G3	3.0	3.0	9.0	0.0	0.0	0.0	http://gnps.ucsd.edu/ProteoSAFe/gnpslibraryspectrum.jsp?SpectrumID=CCMSLIB00003139810	https://gnps.ucsd.edu//ProteoSAFe/result.jsp?task=223e1fa03c954ed7bd881ac803455659&view=cluster_details&protein=12017&show=true	https://gnps.ucsd.edu/ProteoSAFe/result.jsp?view=network_displayer&componentindex=17&task=223e1fa03c954ed7bd881ac803455659&show=true	nan	HCD	ESI	Negative	3	25875	7643949999999990	60021.0	12017	15	405224	Data from Albert Rivas Ubach	405224	0.0	1.81883e+16	FALSE	12017	8	nan	CCMSLIB00003139810	3696450.0	nan	HILIC(-)-LC-21M020-_GNPS_20eV_G1_007.mzXML|HILIC(-)-LC-21M020-_GNPS_20eV_G3_018.mzXML|HILIC(-)-LC-21M020-_GNPS_20eV_G2_010.mzXML|HILIC(-)-LC-21M020-_GNPS_20eV_G3_017.mzXML
	0	13328	-1				G3	0.0	0.0	3.0	0.0	0.0	0.0		https://gnps.ucsd.edu//ProteoSAFe/result.jsp?task=223e1fa03c954ed7bd881ac803455659&view=cluster_details&protein=13328&show=true	https://gnps.ucsd.edu/ProteoSAFe/result.jsp?view=network_displayer&componentindex=-1&task=223e1fa03c954ed7bd881ac803455659&show=true									13328	3	965999		965999	0.0	1.73385e+16	FALSE	13328				1390080.0		HILIC(-)-LC-21M020-_GNPS_20eV_G3_020.mzXML
	0	11386	-1				G2	0.0	2.0	0.0	0.0	0.0	0.0		https://gnps.ucsd.edu//ProteoSAFe/result.jsp?task=223e1fa03c954ed7bd881ac803455659&view=cluster_details&protein=11386&show=true	https://gnps.ucsd.edu/ProteoSAFe/result.jsp?view=network_displayer&componentindex=-1&task=223e1fa03c954ed7bd881ac803455659&show=true									11386	2	154.0		154.0	0.0	1238735	FALSE	11386				101680.0		HILIC(-)-LC-21M020-_GNPS_20eV_G2_010.mzXML
	0	12949	2				G1,G2,G3	1.0	65.0	13.0	0.0	0.0	0.0		https://gnps.ucsd.edu//ProteoSAFe/result.jsp?task=223e1fa03c954ed7bd881ac803455659&view=cluster_details&protein=12949&show=true	https://gnps.ucsd.edu/ProteoSAFe/result.jsp?view=network_displayer&componentindex=2&task=223e1fa03c954ed7bd881ac803455659&show=true									12949	79	965999		965999	0.0	5645983797468350	FALSE	12949				2852580000000		HILIC(-)-LC-21M020-_GNPS_20eV_G3_018.mzXML|HILIC(-)-LC-21M020-_GNPS_20eV_G2_016.mzXML|HILIC(-)-LC-21M020-_GNPS_20eV_G1_003.mzXML|HILIC(-)-LC-21M020-_GNPS_20eV_G3_017.mzXML|HILIC(-)-LC-21M020-_GNPS_20eV_G3_022.mzXML|HILIC(-)-LC-21M020-_GNPS_20eV_G2_010.mzXML|HILIC(-)-LC-21M020-_GNPS_20eV_G2_013.mzXML
M-H	0	12245	6	Spectral Match to 1-(9Z-Octadecenoyl)-sn-glycero-3-phosphoethanolamine from NIST14	Isolated	Data deposited by daniel	G1,G2,G3	12.0	11.0	1.0	0.0	0.0	0.0	http://gnps.ucsd.edu/ProteoSAFe/gnpslibraryspectrum.jsp?SpectrumID=CCMSLIB00003138589	https://gnps.ucsd.edu//ProteoSAFe/result.jsp?task=223e1fa03c954ed7bd881ac803455659&view=cluster_details&protein=12245&show=true	https://gnps.ucsd.edu/ProteoSAFe/result.jsp?view=network_displayer&componentindex=6&task=223e1fa03c954ed7bd881ac803455659&show=true	nan	HCD	ESI	Negative	3	3.0988e+16	9019780000000000	64788.6	12245	24	509282	Data from Pieter Dorrestein	509282	0.0	109973125	FALSE	12245	6	nan	CCMSLIB00003138589	6508220.0	nan	HILIC(-)-LC-21M020-_GNPS_20eV_G1_007.mzXML|HILIC(-)-LC-21M020-_GNPS_20eV_G1_009.mzXML|HILIC(-)-LC-21M020-_GNPS_20eV_G2_015.mzXML|HILIC(-)-LC-21M020-_GNPS_20eV_G3_021.mzXML|HILIC(-)-LC-21M020-_GNPS_20eV_G1_001.mzXML|HILIC(-)-LC-21M020-_GNPS_20eV_G2_010.mzXML|HILIC(-)-LC-21M020-_GNPS_20eV_G2_013.mzXML|HILIC(-)-LC-21M020-_GNPS_20eV_G1_006.mzXML
	0	11639	8				G1,G2,G3	18.0	6.0	39.0	0.0	0.0	0.0		https://gnps.ucsd.edu//ProteoSAFe/result.jsp?task=223e1fa03c954ed7bd881ac803455659&view=cluster_details&protein=11639&show=true	https://gnps.ucsd.edu/ProteoSAFe/result.jsp?view=network_displayer&componentindex=8&task=223e1fa03c954ed7bd881ac803455659&show=true									11639	63	201124		201124	0.0	3.00949e+16	FALSE	11639				4096710.0		HILIC(-)-LC-21M020-_GNPS_20eV_G1_007.mzXML|HILIC(-)-LC-21M020-_GNPS_20eV_G3_018.mzXML|HILIC(-)-LC-21M020-_GNPS_20eV_G3_020.mzXML|HILIC(-)-LC-21M020-_GNPS_20eV_G3_017.mzXML|HILIC(-)-LC-21M020-_GNPS_20eV_G1_005.mzXML|HILIC(-)-LC-21M020-_GNPS_20eV_G2_012.mzXML|HILIC(-)-LC-21M020-_GNPS_20eV_G3_019.mzXML|HILIC(-)-LC-21M020-_GNPS_20eV_G3_021.mzXML|HILIC(-)-LC-21M020-_GNPS_20eV_G2_010.mzXML|HILIC(-)-LC-…
M-H	0	11755	-1	Massbank:KO000381 Citrate|2-Hydroxytricarballylic acid|2-Hydroxy-1,2,3-propanetricarboxylic acid|Citric acid	Isolated	Massbank	G1,G3	5.0	0.0	1.0	0.0	0.0	0.0	http://gnps.ucsd.edu/ProteoSAFe/gnpslibraryspectrum.jsp?SpectrumID=CCMSLIB00005729660	https://gnps.ucsd.edu//ProteoSAFe/result.jsp?task=223e1fa03c954ed7bd881ac803455659&view=cluster_details&protein=11755&show=true	https://gnps.ucsd.edu/ProteoSAFe/result.jsp?view=network_displayer&componentindex=-1&task=223e1fa03c954ed7bd881ac803455659&show=true	1S/C6H8O7/c7-3(8)1-6(13,5(11)12)2-4(9)10/h13H,1-2H2,(H,7,8)(H,9,10)(H,11,12)	QQQ	ESI	Negative	3	5.2124e+16	766353	272900.0	11755	6	243124	Massbank	243124	0.0	6250333333333330	FALSE	11755	8	OC(=O)CC(O)(CC(O)=O)C(O)=O	CCMSLIB00005729660	1404580.0	nan	HILIC(-)-LC-21M020-_GNPS_20eV_G3_022.mzXML|HILIC(-)-LC-21M020-_GNPS_20eV_G1_009.mzXML|HILIC(-)-LC-21M020-_GNPS_20eV_G1_008.mzXML
	0	13100	-1				G2	0.0	3.0	0.0	0.0	0.0	0.0		https://gnps.ucsd.edu//ProteoSAFe/result.jsp?task=223e1fa03c954ed7bd881ac803455659&view=cluster_details&protein=13100&show=true	https://gnps.ucsd.edu/ProteoSAFe/result.jsp?view=network_displayer&componentindex=-1&task=223e1fa03c954ed7bd881ac803455659&show=true									13100	3	965999		965999	0.0	179203	FALSE	13100				1375400.0		HILIC(-)-LC-21M020-_GNPS_20eV_G2_015.mzXML
	0	11714	-1				G1,G3	4.0	0.0	3.0	0.0	0.0	0.0		https://gnps.ucsd.edu//ProteoSAFe/result.jsp?task=223e1fa03c954ed7bd881ac803455659&view=cluster_details&protein=11714&show=true	https://gnps.ucsd.edu/ProteoSAFe/result.jsp?view=network_displayer&componentindex=-1&task=223e1fa03c954ed7bd881ac803455659&show=true									11714	7	227115		227115	0.0	4.04728e+16	FALSE	11714				329321.0		HILIC(-)-LC-21M020-_GNPS_20eV_G1_007.mzXML|HILIC(-)-LC-21M020-_GNPS_20eV_G3_023.mzXML

## Sheet: ID_subnetwork
Solo estan las subredes que tinen por lo menos una anotación
	2 redes de 4 nodos sin anotaciones	2 red de 6 nodos sin anotar
	1 res de 5 nodos sin anotaciones								5	redes sin ninguna anotacion
2	2	1	1	1	1	1	1	1	11	redes con anotaciones
3 nodos	4 nodos	6 nodos	7 nodos	15 nodos	18 nodos	21 nodos	20 nodos	33 nodos
12368	12371	12523	11726	11384	12947	12063	11485	12096
12011	12370	12503	11765	11637	12725	11766	11756	12464
12204	12369	12555	11685	11753	12682	11436	11655	12444
	12365	12515	11462	11473	12797	12099	11447	12449
12017		12607	11499	11440	12764	11745	11483	12291
12073	12661	12510	11652	11676	14011	11824	12056	12651
11884	11760		11500	11796	12734	11718	11395	12412
	12081			11709	12683	12076	11375	12360
	12104			11768	12765	11722	11718	12314
				11625	12705	12177	135	12279
				11821	12737	12246	11441	12380
				11863	12713	12181	11370	12436
				11626	13021	11727	11639	12456
				11723	12762	12200	11480	12292
				11665	12711	11889	47	12014
					12949	11868	93	12268
					12708	12245	49	12018
					12717	11507	11504	14283
						12441	11729	12190
						12155	11491	12439
						12126		12438
								12406
								12494
								12297
								12214
								12097
								12407
								11504
								12489
								12315
								12289
								12437
								12659

## Sheet: Info_subnetwork
cluster index	Compound_Name	DefaultGroups	G1	G2	G3	G4	number of spectra	MassDiff	parent mass	SharedPeaks	UniqueFileSources
12368		G1,G3	1.0	0.0	2.0	0.0	3		592192		HILIC(-)-LC-21M020-_GNPS_20eV_G1_009.mzXML|HILIC(-)-LC-21M020-_GNPS_20eV_G3_020.mzXML
12011	Bisoprolol	G3	0.0	0.0	4.0	0.0	4	75875	402108	6	HILIC(-)-LC-21M020-_GNPS_20eV_G3_023.mzXML
12204	NCGC00384977-01_C21H28O10_2-Hydroxycyclohexyl 2-O-[(2E)-3-(3,4-dihydroxyphenyl)-2-propenoyl]-beta-D-glucopyranoside	G2	0.0	2.0	0.0	0.0	2	2.8958e+16		6	HILIC(-)-LC-21M020-_GNPS_20eV_G2_012.mzXML
cluster index	Compound_Name	DefaultGroups	G1	G2	G3	G4	number of spectra	MassDiff	parent mass	SharedPeaks	UniqueFileSources
11884	Massbank:PR309144 N-Fructosyl pyroglutamate	G1,G2,G3	10.0	26.0	29.0	0.0	65	100708	290088	8	HILIC(-)-LC-21M020-_GNPS_20eV_G2_016.mzXML|HILIC(-)-LC-21M020-_GNPS_20eV_G3_018.mzXML|HILIC(-)-LC-21M020-_GNPS_20eV_G1_009.mzXML|HILIC(-)-LC-21M020-_GNPS_20eV_G3_017.mzXML|HILIC(-)-LC-21M020-_GNPS_20eV_G1_001.mzXML|HILIC(-)-LC-21M020-_GNPS_20eV_G2_010.mzXML|HILIC(-)-LC-21M020-_GNPS_20eV_G3_023.mzXML
12073	Spectral Match to .alpha.,.beta.-Trehalose from NIST14	G1	18.0	0.0	0.0	0.0	18	67104		6	HILIC(-)-LC-21M020-_GNPS_20eV_G1_007.mzXML
12017	Spectral Match to Isovitexin from NIST14	G1,G2,G3	3.0	3.0	9.0	0.0	15	25875	405224	8	HILIC(-)-LC-21M020-_GNPS_20eV_G1_007.mzXML|HILIC(-)-LC-21M020-_GNPS_20eV_G3_018.mzXML|HILIC(-)-LC-21M020-_GNPS_20eV_G2_010.mzXML|HILIC(-)-LC-21M020-_GNPS_20eV_G3_017.mzXML
cluster index	Compound_Name	DefaultGroups	G1	G2	G3	G4	number of spectra	MassDiff	parent mass	SharedPeaks	UniqueFileSources
12369	(4aS,6aR,6bR,10S,12aR)-1,2,6b,9,9,12a-hexamethyl-10-[(2R,3R,4S,5S,6R)-3,4,5-trihydroxy-6-(hydroxymethyl)oxan-2-yl]oxy-2,3,4,5,6,6a,7,8,8a,10,11,12,13,14b-tetradecahydro-1H-picene-4a,6a-dicarboxylic acid	G1,G3	1.0	0.0	2.0	0.0	3	5.5054e+16	592326	7	HILIC(-)-LC-21M020-_GNPS_20eV_G3_023.mzXML|HILIC(-)-LC-21M020-_GNPS_20eV_G1_001.mzXML
12370	PE(16:0/16:1); [M+H]+ C37H73N1O8P1	G1,G2,G3	61.0	54.0	43.0	0.0	158	96162	593338	7	HILIC(-)-LC-21M020-_GNPS_20eV_G2_014.mzXML|HILIC(-)-LC-21M020-_GNPS_20eV_G2_016.mzXML|HILIC(-)-LC-21M020-_GNPS_20eV_G1_009.mzXML|HILIC(-)-LC-21M020-_GNPS_20eV_G1_003.mzXML|HILIC(-)-LC-21M020-_GNPS_20eV_G3_020.mzXML|HILIC(-)-LC-21M020-_GNPS_20eV_G1_005.mzXML|HILIC(-)-LC-21M020-_GNPS_20eV_G2_011.mzXML|HILIC(-)-LC-21M020-_GNPS_20eV_G2_012.mzXML|HILIC(-)-LC-21M020-_GNPS_20eV_G3_019.mzXML|HILIC(-)-LC-…
12371	PC(22:6/0:0); [M+H]+ C30H51N1O7P1	G1,G2,G3	9.0	2.0	2.0	0.0	13	27009	594342	7	HILIC(-)-LC-21M020-_GNPS_20eV_G2_016.mzXML|HILIC(-)-LC-21M020-_GNPS_20eV_G1_009.mzXML|HILIC(-)-LC-21M020-_GNPS_20eV_G3_021.mzXML|HILIC(-)-LC-21M020-_GNPS_20eV_G1_003.mzXML|HILIC(-)-LC-21M020-_GNPS_20eV_G1_001.mzXML
12365	PE(16:1/16:1); [M+H]+ C37H71N1O8P1	G1,G2,G3	15.0	7.0	18.0	0.0	40	96162	591322	6	HILIC(-)-LC-21M020-_GNPS_20eV_G1_007.mzXML|HILIC(-)-LC-21M020-_GNPS_20eV_G3_022.mzXML|HILIC(-)-LC-21M020-_GNPS_20eV_G2_015.mzXML|HILIC(-)-LC-21M020-_GNPS_20eV_G1_001.mzXML|HILIC(-)-LC-21M020-_GNPS_20eV_G3_018.mzXML|HILIC(-)-LC-21M020-_GNPS_20eV_G3_023.mzXML
cluster index	Compound_Name	DefaultGroups	G1	G2	G3	G4	number of spectra	MassDiff	parent mass	SharedPeaks	UniqueFileSources
12661		G1,G2,G3	7.0	5.0	11.0	0.0	23		893578		HILIC(-)-LC-21M020-_GNPS_20eV_G1_007.mzXML|HILIC(-)-LC-21M020-_GNPS_20eV_G1_003.mzXML|HILIC(-)-LC-21M020-_GNPS_20eV_G1_005.mzXML|HILIC(-)-LC-21M020-_GNPS_20eV_G3_019.mzXML|HILIC(-)-LC-21M020-_GNPS_20eV_G3_021.mzXML|HILIC(-)-LC-21M020-_GNPS_20eV_G2_015.mzXML
12081		G2,G3	0.0	3.0	1.0	0.0	4		441263		HILIC(-)-LC-21M020-_GNPS_20eV_G2_013.mzXML|HILIC(-)-LC-21M020-_GNPS_20eV_G2_012.mzXML|HILIC(-)-LC-21M020-_GNPS_20eV_G3_021.mzXML
12104		G1,G2,G3	2.0	3.0	1.0	0.0	6		455577		HILIC(-)-LC-21M020-_GNPS_20eV_G1_007.mzXML|HILIC(-)-LC-21M020-_GNPS_20eV_G2_013.mzXML|HILIC(-)-LC-21M020-_GNPS_20eV_G2_012.mzXML|HILIC(-)-LC-21M020-_GNPS_20eV_G3_020.mzXML
11760	Nordihydroguaiaretic acid	G1,G2,G3	45.0	48.0	49.0	0.0	142	58132	245028	6	HILIC(-)-LC-21M020-_GNPS_20eV_G1_007.mzXML|HILIC(-)-LC-21M020-_GNPS_20eV_G2_014.mzXML|HILIC(-)-LC-21M020-_GNPS_20eV_G2_016.mzXML|HILIC(-)-LC-21M020-_GNPS_20eV_G1_009.mzXML|HILIC(-)-LC-21M020-_GNPS_20eV_G3_018.mzXML|HILIC(-)-LC-21M020-_GNPS_20eV_G1_003.mzXML|HILIC(-)-LC-21M020-_GNPS_20eV_G3_020.mzXML|HILIC(-)-LC-21M020-_GNPS_20eV_G3_017.mzXML|HILIC(-)-LC-21M020-_GNPS_20eV_G1_005.mzXML|HILIC(-)-LC-…
cluster index	Compound_Name	DefaultGroups	G1	G2	G3	G4	number of spectra	MassDiff	parent mass	SharedPeaks	UniqueFileSources
12607		G2,G3	0.0	2.0	6.0	0.0	8		810552		HILIC(-)-LC-21M020-_GNPS_20eV_G2_016.mzXML|HILIC(-)-LC-21M020-_GNPS_20eV_G3_023.mzXML|HILIC(-)-LC-21M020-_GNPS_20eV_G3_017.mzXML|HILIC(-)-LC-21M020-_GNPS_20eV_G3_021.mzXML
12503	PI_Cer(d18:0/16:0(2OH)); [M-H]- C40H79N1O12P1	G2,G3	0.0	1.0	7.0	0.0	8	1.00598e+16	796536	11	HILIC(-)-LC-21M020-_GNPS_20eV_G3_018.mzXML|HILIC(-)-LC-21M020-_GNPS_20eV_G2_012.mzXML|HILIC(-)-LC-21M020-_GNPS_20eV_G3_023.mzXML|HILIC(-)-LC-21M020-_GNPS_20eV_G3_017.mzXML|HILIC(-)-LC-21M020-_GNPS_20eV_G3_021.mzXML
12555	PI_Cer(d18:0/24:0(2OH)); [M-H]- C48H95N1O12P1	G1,G2,G3	9.0	8.0	19.0	0.0	36	99115	810552	6	HILIC(-)-LC-21M020-_GNPS_20eV_G2_016.mzXML|HILIC(-)-LC-21M020-_GNPS_20eV_G3_018.mzXML|HILIC(-)-LC-21M020-_GNPS_20eV_G1_009.mzXML|HILIC(-)-LC-21M020-_GNPS_20eV_G1_003.mzXML|HILIC(-)-LC-21M020-_GNPS_20eV_G3_020.mzXML|HILIC(-)-LC-21M020-_GNPS_20eV_G3_017.mzXML|HILIC(-)-LC-21M020-_GNPS_20eV_G1_005.mzXML|HILIC(-)-LC-21M020-_GNPS_20eV_G2_011.mzXML|HILIC(-)-LC-21M020-_GNPS_20eV_G3_019.mzXML|HILIC(-)-LC-…
12523	PI_Cer(d18:0/16:0(2OH)); [M-H]- C40H79N1O12P1	G2,G3	0.0	2.0	4.0	0.0	6	1.00598e+16	796536	8	HILIC(-)-LC-21M020-_GNPS_20eV_G3_018.mzXML|HILIC(-)-LC-21M020-_GNPS_20eV_G2_012.mzXML|HILIC(-)-LC-21M020-_GNPS_20eV_G3_021.mzXML
12510	PI_Cer(d18:0/16:0(2OH)); [M-H]- C40H79N1O12P1	G1,G2,G3	6.0	5.0	9.0	0.0	20	1.00598e+16	796536	9	HILIC(-)-LC-21M020-_GNPS_20eV_G2_016.mzXML|HILIC(-)-LC-21M020-_GNPS_20eV_G3_018.mzXML|HILIC(-)-LC-21M020-_GNPS_20eV_G1_003.mzXML|HILIC(-)-LC-21M020-_GNPS_20eV_G3_020.mzXML|HILIC(-)-LC-21M020-_GNPS_20eV_G1_005.mzXML|HILIC(-)-LC-21M020-_GNPS_20eV_G2_012.mzXML|HILIC(-)-LC-21M020-_GNPS_20eV_G3_021.mzXML|HILIC(-)-LC-21M020-_GNPS_20eV_G1_001.mzXML|HILIC(-)-LC-21M020-_GNPS_20eV_G2_010.mzXML|HILIC(-)-LC-…
12515		G1,G2,G3	2.0	4.0	5.0	0.0	11		796536		HILIC(-)-LC-21M020-_GNPS_20eV_G2_016.mzXML|HILIC(-)-LC-21M020-_GNPS_20eV_G1_009.mzXML|HILIC(-)-LC-21M020-_GNPS_20eV_G3_020.mzXML|HILIC(-)-LC-21M020-_GNPS_20eV_G2_012.mzXML|HILIC(-)-LC-21M020-_GNPS_20eV_G3_021.mzXML|HILIC(-)-LC-21M020-_GNPS_20eV_G1_001.mzXML|HILIC(-)-LC-21M020-_GNPS_20eV_G3_018.mzXML
cluster index	Compound_Name	DefaultGroups	G1	G2	G3	G4	number of spectra	MassDiff	parent mass	SharedPeaks	UniqueFileSources
11652		G1	3.0	0.0	0.0	0.0	3		203103		HILIC(-)-LC-21M020-_GNPS_20eV_G1_007.mzXML
11765	(2S)-2-(phenylcarbonylamino)pentanedioic acid	G1,G2,G3	4.0	7.0	11.0	0.0	22	485907	245213	8	HILIC(-)-LC-21M020-_GNPS_20eV_G1_007.mzXML|HILIC(-)-LC-21M020-_GNPS_20eV_G2_014.mzXML|HILIC(-)-LC-21M020-_GNPS_20eV_G3_020.mzXML|HILIC(-)-LC-21M020-_GNPS_20eV_G2_010.mzXML|HILIC(-)-LC-21M020-_GNPS_20eV_G2_012.mzXML|HILIC(-)-LC-21M020-_GNPS_20eV_G3_019.mzXML|HILIC(-)-LC-21M020-_GNPS_20eV_G3_021.mzXML|HILIC(-)-LC-21M020-_GNPS_20eV_G3_018.mzXML|HILIC(-)-LC-21M020-_GNPS_20eV_G1_006.mzXML
11685		G1,G2,G3	23.0	10.0	45.0	0.0	78		217197		HILIC(-)-LC-21M020-_GNPS_20eV_G1_007.mzXML|HILIC(-)-LC-21M020-_GNPS_20eV_G2_014.mzXML|HILIC(-)-LC-21M020-_GNPS_20eV_G3_018.mzXML|HILIC(-)-LC-21M020-_GNPS_20eV_G3_020.mzXML|HILIC(-)-LC-21M020-_GNPS_20eV_G3_017.mzXML|HILIC(-)-LC-21M020-_GNPS_20eV_G1_005.mzXML|HILIC(-)-LC-21M020-_GNPS_20eV_G2_012.mzXML|HILIC(-)-LC-21M020-_GNPS_20eV_G3_019.mzXML|HILIC(-)-LC-21M020-_GNPS_20eV_G3_021.mzXML|HILIC(-)-LC-…
11499	N-Acetyl-L-glutamic acid	G2,G3	0.0	1.0	2.0	0.0	3	427246	188056	8	HILIC(-)-LC-21M020-_GNPS_20eV_G2_012.mzXML|HILIC(-)-LC-21M020-_GNPS_20eV_G3_021.mzXML|HILIC(-)-LC-21M020-_GNPS_20eV_G3_020.mzXML
11726		G1,G3	1.0	0.0	1.0	0.0	2		231135		HILIC(-)-LC-21M020-_GNPS_20eV_G1_007.mzXML|HILIC(-)-LC-21M020-_GNPS_20eV_G3_018.mzXML
11500		G1,G2,G3	3.0	4.0	13.0	0.0	20				HILIC(-)-LC-21M020-_GNPS_20eV_G2_014.mzXML|HILIC(-)-LC-21M020-_GNPS_20eV_G1_009.mzXML|HILIC(-)-LC-21M020-_GNPS_20eV_G3_020.mzXML|HILIC(-)-LC-21M020-_GNPS_20eV_G2_012.mzXML|HILIC(-)-LC-21M020-_GNPS_20eV_G3_019.mzXML|HILIC(-)-LC-21M020-_GNPS_20eV_G2_015.mzXML|HILIC(-)-LC-21M020-_GNPS_20eV_G3_021.mzXML|HILIC(-)-LC-21M020-_GNPS_20eV_G3_018.mzXML|HILIC(-)-LC-21M020-_GNPS_20eV_G3_023.mzXML|HILIC(-)-LC-…
11462		G1	3.0	0.0	0.0	0.0	3		175072		HILIC(-)-LC-21M020-_GNPS_20eV_G1_007.mzXML
cluster index	Compound_Name	DefaultGroups	G1	G2	G3	G4	number of spectra	MassDiff	parent mass	SharedPeaks	UniqueFileSources
11821		G2	0.0	2.0	0.0	0.0	2		261109		HILIC(-)-LC-21M020-_GNPS_20eV_G2_014.mzXML|HILIC(-)-LC-21M020-_GNPS_20eV_G2_015.mzXML
11384		G1,G2,G3	1.0	2.0	3.0	0.0	6		152986		HILIC(-)-LC-21M020-_GNPS_20eV_G2_010.mzXML|HILIC(-)-LC-21M020-_GNPS_20eV_G2_011.mzXML|HILIC(-)-LC-21M020-_GNPS_20eV_G3_019.mzXML|HILIC(-)-LC-21M020-_GNPS_20eV_G1_009.mzXML|HILIC(-)-LC-21M020-_GNPS_20eV_G3_021.mzXML
11637	Massbank:KO000481 2-Chlorobenzoate|o-Chlorobenzoic acid|2-Chlorobenzoic acid	G1,G2,G3	1.0	44.0	10.0	0.0	55	46089	201089	6	HILIC(-)-LC-21M020-_GNPS_20eV_G2_014.mzXML|HILIC(-)-LC-21M020-_GNPS_20eV_G2_016.mzXML|HILIC(-)-LC-21M020-_GNPS_20eV_G2_015.mzXML|HILIC(-)-LC-21M020-_GNPS_20eV_G3_021.mzXML|HILIC(-)-LC-21M020-_GNPS_20eV_G3_018.mzXML|HILIC(-)-LC-21M020-_GNPS_20eV_G2_013.mzXML|HILIC(-)-LC-21M020-_GNPS_20eV_G1_006.mzXML
11863	"MLS002153286-01!L-745,870 hydrochloride"	G2	0.0	3.0	0.0	0.0	3			7	HILIC(-)-LC-21M020-_GNPS_20eV_G2_012.mzXML
11676		G1,G2,G3	1.0	12.0	5.0	0.0	18		215164		HILIC(-)-LC-21M020-_GNPS_20eV_G2_014.mzXML|HILIC(-)-LC-21M020-_GNPS_20eV_G1_009.mzXML|HILIC(-)-LC-21M020-_GNPS_20eV_G3_020.mzXML|HILIC(-)-LC-21M020-_GNPS_20eV_G3_017.mzXML|HILIC(-)-LC-21M020-_GNPS_20eV_G2_011.mzXML|HILIC(-)-LC-21M020-_GNPS_20eV_G2_013.mzXML
11440		G1,G2,G3	16.0	28.0	17.0	0.0	61		171077		HILIC(-)-LC-21M020-_GNPS_20eV_G1_007.mzXML|HILIC(-)-LC-21M020-_GNPS_20eV_G2_016.mzXML|HILIC(-)-LC-21M020-_GNPS_20eV_G3_017.mzXML|HILIC(-)-LC-21M020-_GNPS_20eV_G1_005.mzXML|HILIC(-)-LC-21M020-_GNPS_20eV_G2_011.mzXML|HILIC(-)-LC-21M020-_GNPS_20eV_G2_012.mzXML|HILIC(-)-LC-21M020-_GNPS_20eV_G2_015.mzXML|HILIC(-)-LC-21M020-_GNPS_20eV_G3_021.mzXML|HILIC(-)-LC-21M020-_GNPS_20eV_G1_001.mzXML|HILIC(-)-LC-…
11753		G2	0.0	9.0	0.0	0.0	9		243017		HILIC(-)-LC-21M020-_GNPS_20eV_G2_016.mzXML
11665		G1,G2,G3	1.0	17.0	4.0	0.0	22		212067		HILIC(-)-LC-21M020-_GNPS_20eV_G2_016.mzXML|HILIC(-)-LC-21M020-_GNPS_20eV_G3_018.mzXML|HILIC(-)-LC-21M020-_GNPS_20eV_G3_020.mzXML|HILIC(-)-LC-21M020-_GNPS_20eV_G1_005.mzXML|HILIC(-)-LC-21M020-_GNPS_20eV_G2_012.mzXML|HILIC(-)-LC-21M020-_GNPS_20eV_G3_019.mzXML|HILIC(-)-LC-21M020-_GNPS_20eV_G2_010.mzXML
11625		G1,G2,G3	18.0	21.0	20.0	0.0	59		195005		HILIC(-)-LC-21M020-_GNPS_20eV_G1_007.mzXML|HILIC(-)-LC-21M020-_GNPS_20eV_G2_016.mzXML|HILIC(-)-LC-21M020-_GNPS_20eV_G3_018.mzXML|HILIC(-)-LC-21M020-_GNPS_20eV_G3_017.mzXML|HILIC(-)-LC-21M020-_GNPS_20eV_G1_005.mzXML|HILIC(-)-LC-21M020-_GNPS_20eV_G2_011.mzXML|HILIC(-)-LC-21M020-_GNPS_20eV_G2_012.mzXML|HILIC(-)-LC-21M020-_GNPS_20eV_G3_019.mzXML|HILIC(-)-LC-21M020-_GNPS_20eV_G3_021.mzXML|HILIC(-)-LC-…
11626		G1,G3	1.0	0.0	1.0	0.0	2		194997		HILIC(-)-LC-21M020-_GNPS_20eV_G1_007.mzXML|HILIC(-)-LC-21M020-_GNPS_20eV_G3_017.mzXML
11723		G1,G2,G3	11.0	20.0	4.0	0.0	35		231098		HILIC(-)-LC-21M020-_GNPS_20eV_G2_014.mzXML|HILIC(-)-LC-21M020-_GNPS_20eV_G2_016.mzXML|HILIC(-)-LC-21M020-_GNPS_20eV_G2_011.mzXML|HILIC(-)-LC-21M020-_GNPS_20eV_G2_012.mzXML|HILIC(-)-LC-21M020-_GNPS_20eV_G3_022.mzXML|HILIC(-)-LC-21M020-_GNPS_20eV_G3_021.mzXML|HILIC(-)-LC-21M020-_GNPS_20eV_G1_001.mzXML|HILIC(-)-LC-21M020-_GNPS_20eV_G2_013.mzXML|HILIC(-)-LC-21M020-_GNPS_20eV_G1_008.mzXML|HILIC(-)-LC-…
11709	MoNA:3490809 p-Cresol sulphate	G1,G2,G3	6.0	12.0	4.0	0.0	22	3.8349e+16	225449	6	HILIC(-)-LC-21M020-_GNPS_20eV_G1_007.mzXML|HILIC(-)-LC-21M020-_GNPS_20eV_G2_016.mzXML|HILIC(-)-LC-21M020-_GNPS_20eV_G3_019.mzXML|HILIC(-)-LC-21M020-_GNPS_20eV_G1_001.mzXML|HILIC(-)-LC-21M020-_GNPS_20eV_G3_018.mzXML|HILIC(-)-LC-21M020-_GNPS_20eV_G3_023.mzXML
11473	Spectral Match to D-Lyxose from NIST14	G1	10.0	0.0	0.0	0.0	10	30011	179056	6	HILIC(-)-LC-21M020-_GNPS_20eV_G1_006.mzXML
11768	N-[2-(5-fluoro-2-methylindol-3-yl)ethyl](3-nitrophenyl)carboxamide	G2,G3	0.0	2.0	6.0	0.0	8	950859	247039	6	HILIC(-)-LC-21M020-_GNPS_20eV_G3_018.mzXML|HILIC(-)-LC-21M020-_GNPS_20eV_G2_012.mzXML
11796	GALACTITOL	G1,G2,G3	52.0	27.0	34.0	0.0	113	72021	253093	7	HILIC(-)-LC-21M020-_GNPS_20eV_G1_007.mzXML|HILIC(-)-LC-21M020-_GNPS_20eV_G2_014.mzXML|HILIC(-)-LC-21M020-_GNPS_20eV_G1_003.mzXML|HILIC(-)-LC-21M020-_GNPS_20eV_G3_017.mzXML|HILIC(-)-LC-21M020-_GNPS_20eV_G1_005.mzXML|HILIC(-)-LC-21M020-_GNPS_20eV_G2_012.mzXML|HILIC(-)-LC-21M020-_GNPS_20eV_G2_015.mzXML|HILIC(-)-LC-21M020-_GNPS_20eV_G3_021.mzXML|HILIC(-)-LC-21M020-_GNPS_20eV_G1_001.mzXML|HILIC(-)-LC-…
cluster index	Compound_Name	DefaultGroups	G1	G2	G3	G4	number of spectra	MassDiff	parent mass	SharedPeaks	UniqueFileSources
12765		G1,G2,G3	20.0	14.0	13.0	0.0	47		965999		HILIC(-)-LC-21M020-_GNPS_20eV_G2_014.mzXML|HILIC(-)-LC-21M020-_GNPS_20eV_G2_016.mzXML|HILIC(-)-LC-21M020-_GNPS_20eV_G1_009.mzXML|HILIC(-)-LC-21M020-_GNPS_20eV_G1_003.mzXML|HILIC(-)-LC-21M020-_GNPS_20eV_G3_017.mzXML|HILIC(-)-LC-21M020-_GNPS_20eV_G1_005.mzXML|HILIC(-)-LC-21M020-_GNPS_20eV_G2_011.mzXML|HILIC(-)-LC-21M020-_GNPS_20eV_G3_019.mzXML|HILIC(-)-LC-21M020-_GNPS_20eV_G2_015.mzXML|HILIC(-)-LC-…
12737		G1,G2,G3,G4	134.0	98.0	101.0	55.0	388		965999		HILIC(-)-LC-21M020-_GNPS_20eV_G1_007.mzXML|HILIC(-)-LC-21M020-GNPS_20ev_PC.mzXML|HILIC(-)-LC-21M020-_GNPS_20eV_G1_003.mzXML|HILIC(-)-LC-21M020-GNPS_20ev_BET.mzXML|HILIC(-)-LC-21M020-_GNPS_20eV_G2_011.mzXML|HILIC(-)-LC-21M020-GNPS_20ev_CH-Cl.mzXML|HILIC(-)-LC-21M020-GNPS_20ev_TMA.mzXML|HILIC(-)-LC-21M020-_GNPS_20eV_G3_018.mzXML|HILIC(-)-LC-21M020-_GNPS_20eV_G2_014.mzXML|HILIC(-)-LC-21M020-_GNPS_20…
12713		G1,G2,G3	22.0	7.0	19.0	0.0	48		965999		HILIC(-)-LC-21M020-_GNPS_20eV_G1_007.mzXML|HILIC(-)-LC-21M020-_GNPS_20eV_G1_009.mzXML|HILIC(-)-LC-21M020-_GNPS_20eV_G3_020.mzXML|HILIC(-)-LC-21M020-_GNPS_20eV_G2_011.mzXML|HILIC(-)-LC-21M020-_GNPS_20eV_G2_012.mzXML|HILIC(-)-LC-21M020-_GNPS_20eV_G3_019.mzXML|HILIC(-)-LC-21M020-_GNPS_20eV_G3_021.mzXML|HILIC(-)-LC-21M020-_GNPS_20eV_G1_001.mzXML|HILIC(-)-LC-21M020-_GNPS_20eV_G2_013.mzXML|HILIC(-)-LC-…
12708		G1,G2,G3	2.0	88.0	52.0	0.0	142		965999		HILIC(-)-LC-21M020-_GNPS_20eV_G2_014.mzXML|HILIC(-)-LC-21M020-_GNPS_20eV_G2_016.mzXML|HILIC(-)-LC-21M020-_GNPS_20eV_G3_018.mzXML|HILIC(-)-LC-21M020-_GNPS_20eV_G3_020.mzXML|HILIC(-)-LC-21M020-_GNPS_20eV_G3_017.mzXML|HILIC(-)-LC-21M020-_GNPS_20eV_G2_012.mzXML|HILIC(-)-LC-21M020-_GNPS_20eV_G3_019.mzXML|HILIC(-)-LC-21M020-_GNPS_20eV_G2_015.mzXML|HILIC(-)-LC-21M020-_GNPS_20eV_G3_021.mzXML|HILIC(-)-LC-…
12682		G1,G2,G3,G4	176.0	153.0	153.0	301.0	783		965999		HILIC(-)-LC-21M020-_GNPS_20eV_G1_007.mzXML|HILIC(-)-LC-21M020-GNPS_20ev_PC.mzXML|HILIC(-)-LC-21M020-_GNPS_20eV_G1_003.mzXML|HILIC(-)-LC-21M020-GNPS_20ev_BET.mzXML|HILIC(-)-LC-21M020-_GNPS_20eV_G2_011.mzXML|HILIC(-)-LC-21M020-GNPS_20ev_CH-Cl.mzXML|HILIC(-)-LC-21M020-GNPS_20ev_TMA.mzXML|HILIC(-)-LC-21M020-_GNPS_20eV_G3_018.mzXML|HILIC(-)-LC-21M020-_GNPS_20eV_G2_014.mzXML|HILIC(-)-LC-21M020-_GNPS_20…
12717		G1,G2,G3	14.0	16.0	6.0	0.0	36		965998		HILIC(-)-LC-21M020-_GNPS_20eV_G2_014.mzXML|HILIC(-)-LC-21M020-_GNPS_20eV_G1_009.mzXML|HILIC(-)-LC-21M020-_GNPS_20eV_G3_020.mzXML|HILIC(-)-LC-21M020-_GNPS_20eV_G2_012.mzXML|HILIC(-)-LC-21M020-_GNPS_20eV_G3_019.mzXML|HILIC(-)-LC-21M020-_GNPS_20eV_G3_021.mzXML|HILIC(-)-LC-21M020-_GNPS_20eV_G2_013.mzXML|HILIC(-)-LC-21M020-_GNPS_20eV_G1_008.mzXML
12947		G1,G2,G3	1.0	10.0	46.0	0.0	57		965999		HILIC(-)-LC-21M020-_GNPS_20eV_G3_018.mzXML|HILIC(-)-LC-21M020-_GNPS_20eV_G2_016.mzXML|HILIC(-)-LC-21M020-_GNPS_20eV_G3_017.mzXML|HILIC(-)-LC-21M020-_GNPS_20eV_G3_022.mzXML|HILIC(-)-LC-21M020-_GNPS_20eV_G3_019.mzXML|HILIC(-)-LC-21M020-_GNPS_20eV_G2_010.mzXML|HILIC(-)-LC-21M020-_GNPS_20eV_G2_013.mzXML|HILIC(-)-LC-21M020-_GNPS_20eV_G1_006.mzXML
13021		G1,G3	10.0	0.0	42.0	0.0	52		965999		HILIC(-)-LC-21M020-_GNPS_20eV_G3_022.mzXML|HILIC(-)-LC-21M020-_GNPS_20eV_G1_006.mzXML
12734		G1,G2,G3,G4	77.0	56.0	45.0	8.0	186		965999		HILIC(-)-LC-21M020-_GNPS_20eV_G1_007.mzXML|HILIC(-)-LC-21M020-GNPS_20ev_PC.mzXML|HILIC(-)-LC-21M020-_GNPS_20eV_G1_003.mzXML|HILIC(-)-LC-21M020-_GNPS_20eV_G2_011.mzXML|HILIC(-)-LC-21M020-GNPS_20ev_CH-Cl.mzXML|HILIC(-)-LC-21M020-GNPS_20ev_TMA.mzXML|HILIC(-)-LC-21M020-_GNPS_20eV_G3_018.mzXML|HILIC(-)-LC-21M020-_GNPS_20eV_G2_014.mzXML|HILIC(-)-LC-21M020-_GNPS_20eV_G3_017.mzXML|HILIC(-)-LC-21M020-_GNP…
12683		G1,G2,G3,G4	867.0	882.0	916.0	1076.0	3741		965999		HILIC(-)-LC-21M020-_GNPS_20eV_G1_007.mzXML|HILIC(-)-LC-21M020-GNPS_20ev_PC.mzXML|HILIC(-)-LC-21M020-_GNPS_20eV_G1_003.mzXML|HILIC(-)-LC-21M020-GNPS_20ev_BET.mzXML|HILIC(-)-LC-21M020-_GNPS_20eV_G2_011.mzXML|HILIC(-)-LC-21M020-GNPS_20ev_CH-Cl.mzXML|HILIC(-)-LC-21M020-GNPS_20ev_TMA.mzXML|HILIC(-)-LC-21M020-_GNPS_20eV_G3_018.mzXML|HILIC(-)-LC-21M020-_GNPS_20eV_G2_014.mzXML|HILIC(-)-LC-21M020-_GNPS_20…
12764		G1,G2,G3,G4	33.0	28.0	6.0	1.0	68		965999		HILIC(-)-LC-21M020-_GNPS_20eV_G1_007.mzXML|HILIC(-)-LC-21M020-_GNPS_20eV_G2_014.mzXML|HILIC(-)-LC-21M020-GNPS_20ev_ACH.mzXML|HILIC(-)-LC-21M020-_GNPS_20eV_G1_009.mzXML|HILIC(-)-LC-21M020-_GNPS_20eV_G1_003.mzXML|HILIC(-)-LC-21M020-_GNPS_20eV_G3_020.mzXML|HILIC(-)-LC-21M020-_GNPS_20eV_G2_011.mzXML|HILIC(-)-LC-21M020-_GNPS_20eV_G3_019.mzXML|HILIC(-)-LC-21M020-_GNPS_20eV_G2_015.mzXML|HILIC(-)-LC-21M0…
12705		G1,G2,G3	32.0	20.0	16.0	0.0	68		965999		HILIC(-)-LC-21M020-_GNPS_20eV_G1_007.mzXML|HILIC(-)-LC-21M020-_GNPS_20eV_G2_014.mzXML|HILIC(-)-LC-21M020-_GNPS_20eV_G1_009.mzXML|HILIC(-)-LC-21M020-_GNPS_20eV_G1_003.mzXML|HILIC(-)-LC-21M020-_GNPS_20eV_G2_011.mzXML|HILIC(-)-LC-21M020-_GNPS_20eV_G2_012.mzXML|HILIC(-)-LC-21M020-_GNPS_20eV_G3_019.mzXML|HILIC(-)-LC-21M020-_GNPS_20eV_G3_022.mzXML|HILIC(-)-LC-21M020-_GNPS_20eV_G2_015.mzXML|HILIC(-)-LC-…
12797	6-[[(3S,6aR,6bS,8aS,14bR)-4,4,6a,6b,11,11,14b-heptamethyl-8a-[3,4,5-trihydroxy-6-(hydroxymethyl)oxan-2-yl]oxycarbonyl-1,2,3,4a,5,6,7,8,9,10,12,12a,14,14a-tetradecahydropicen-3-yl]oxy]-3,5-dihydroxy-4-[3,4,5-trihydroxy-6-(hydroxymethyl)oxan-2-yl]oxyoxane-2-carboxylic acid	G1,G2,G3	4.0	16.0	5.0	0.0	25	10508	965999	6	HILIC(-)-LC-21M020-_GNPS_20eV_G1_009.mzXML|HILIC(-)-LC-21M020-_GNPS_20eV_G3_020.mzXML|HILIC(-)-LC-21M020-_GNPS_20eV_G1_003.mzXML|HILIC(-)-LC-21M020-_GNPS_20eV_G2_011.mzXML|HILIC(-)-LC-21M020-_GNPS_20eV_G3_019.mzXML|HILIC(-)-LC-21M020-_GNPS_20eV_G2_010.mzXML|HILIC(-)-LC-21M020-_GNPS_20eV_G3_023.mzXML
12725		G1,G2,G3	40.0	23.0	15.0	0.0	78		965999		HILIC(-)-LC-21M020-_GNPS_20eV_G1_007.mzXML|HILIC(-)-LC-21M020-_GNPS_20eV_G2_014.mzXML|HILIC(-)-LC-21M020-_GNPS_20eV_G2_016.mzXML|HILIC(-)-LC-21M020-_GNPS_20eV_G1_009.mzXML|HILIC(-)-LC-21M020-_GNPS_20eV_G1_003.mzXML|HILIC(-)-LC-21M020-_GNPS_20eV_G3_020.mzXML|HILIC(-)-LC-21M020-_GNPS_20eV_G2_011.mzXML|HILIC(-)-LC-21M020-_GNPS_20eV_G3_019.mzXML|HILIC(-)-LC-21M020-_GNPS_20eV_G3_021.mzXML|HILIC(-)-LC-…
12711		G1,G2,G3	46.0	44.0	32.0	0.0	122		965999		HILIC(-)-LC-21M020-_GNPS_20eV_G1_007.mzXML|HILIC(-)-LC-21M020-_GNPS_20eV_G2_014.mzXML|HILIC(-)-LC-21M020-_GNPS_20eV_G2_016.mzXML|HILIC(-)-LC-21M020-_GNPS_20eV_G1_009.mzXML|HILIC(-)-LC-21M020-_GNPS_20eV_G1_003.mzXML|HILIC(-)-LC-21M020-_GNPS_20eV_G3_020.mzXML|HILIC(-)-LC-21M020-_GNPS_20eV_G3_017.mzXML|HILIC(-)-LC-21M020-_GNPS_20eV_G1_005.mzXML|HILIC(-)-LC-21M020-_GNPS_20eV_G2_011.mzXML|HILIC(-)-LC-…
14011		G4	0.0	0.0	0.0	10.0	10				HILIC(-)-LC-21M020-GNPS_20ev_CH-Cl.mzXML
12762		G1,G2,G3,G4	23.0	17.0	11.0	24.0	75		965999		HILIC(-)-LC-21M020-_GNPS_20eV_G1_007.mzXML|HILIC(-)-LC-21M020-_GNPS_20eV_G2_016.mzXML|HILIC(-)-LC-21M020-GNPS_20ev_ACH.mzXML|HILIC(-)-LC-21M020-_GNPS_20eV_G1_009.mzXML|HILIC(-)-LC-21M020-GNPS_20ev_PC.mzXML|HILIC(-)-LC-21M020-_GNPS_20eV_G1_003.mzXML|HILIC(-)-LC-21M020-GNPS_20ev_BET.mzXML|HILIC(-)-LC-21M020-_GNPS_20eV_G3_017.mzXML|HILIC(-)-LC-21M020-_GNPS_20eV_G2_011.mzXML|HILIC(-)-LC-21M020-_GNPS_…
12949		G1,G2,G3	1.0	65.0	13.0	0.0	79		965999		HILIC(-)-LC-21M020-_GNPS_20eV_G3_018.mzXML|HILIC(-)-LC-21M020-_GNPS_20eV_G2_016.mzXML|HILIC(-)-LC-21M020-_GNPS_20eV_G1_003.mzXML|HILIC(-)-LC-21M020-_GNPS_20eV_G3_017.mzXML|HILIC(-)-LC-21M020-_GNPS_20eV_G3_022.mzXML|HILIC(-)-LC-21M020-_GNPS_20eV_G2_010.mzXML|HILIC(-)-LC-21M020-_GNPS_20eV_G2_013.mzXML
cluster index	Compound_Name	DefaultGroups	G1	G2	G3	G4	number of spectra	MassDiff	parent mass	SharedPeaks	UniqueFileSources
12155	Massbank:PR307203 4-Methylthiobutyl glucosinolate	G2	0.0	3.0	0.0	0.0	3	4.5721e+16	465767	7	HILIC(-)-LC-21M020-_GNPS_20eV_G2_010.mzXML
11824		G1	2.0	0.0	0.0	0.0	2		265148		HILIC(-)-LC-21M020-_GNPS_20eV_G1_007.mzXML
12246	Spectral Match to 1-(9Z-Octadecenoyl)-sn-glycero-3-phospho-(1'-sn-glycerol) from NIST14	G1	2.0	0.0	0.0	0.0	2	201416	509289	6	HILIC(-)-LC-21M020-_GNPS_20eV_G1_003.mzXML|HILIC(-)-LC-21M020-_GNPS_20eV_G1_001.mzXML
12063	Spectral Match to 1-Hexadecanoyl-sn-glycero-3-phospho-(1'-sn-glycerol) from NIST14	G1	3.0	0.0	0.0	0.0	3	5606399999999990	427211	6	HILIC(-)-LC-21M020-_GNPS_20eV_G1_009.mzXML
11722		G2,G3	0.0	1.0	2.0	0.0	3		462495		HILIC(-)-LC-21M020-_GNPS_20eV_G3_018.mzXML|HILIC(-)-LC-21M020-_GNPS_20eV_G3_023.mzXML|HILIC(-)-LC-21M020-_GNPS_20eV_G2_015.mzXML
11745		G2,G3	0.0	2.0	1.0	0.0	3		476545		HILIC(-)-LC-21M020-_GNPS_20eV_G2_010.mzXML|HILIC(-)-LC-21M020-_GNPS_20eV_G3_023.mzXML
11868		G1	2.0	0.0	0.0	0.0	2		558219		HILIC(-)-LC-21M020-_GNPS_20eV_G1_007.mzXML
11727	zinniol	G2,G3	0.0	6.0	3.0	0.0	9	197968	463113	8	HILIC(-)-LC-21M020-_GNPS_20eV_G2_010.mzXML|HILIC(-)-LC-21M020-_GNPS_20eV_G3_018.mzXML|HILIC(-)-LC-21M020-_GNPS_20eV_G3_023.mzXML|HILIC(-)-LC-21M020-_GNPS_20eV_G2_015.mzXML
12441	Massbank:LQB00623 PG 32:0	G1,G3	7.0	0.0	8.0	0.0	15	16296	705203	10	HILIC(-)-LC-21M020-_GNPS_20eV_G1_009.mzXML|HILIC(-)-LC-21M020-_GNPS_20eV_G3_020.mzXML|HILIC(-)-LC-21M020-_GNPS_20eV_G1_003.mzXML|HILIC(-)-LC-21M020-_GNPS_20eV_G3_019.mzXML|HILIC(-)-LC-21M020-_GNPS_20eV_G3_021.mzXML|HILIC(-)-LC-21M020-_GNPS_20eV_G1_006.mzXML
12177	3,5-dihydroxy-4-[3,4,5-trihydroxy-6-[[4-(2-hydroxypropan-2-yl)cyclohexene-1-carbonyl]oxymethyl]oxan-2-yl]oxybenzoic acid	G1,G3	1.0	0.0	1.0	0.0	2	27932	469234	7	HILIC(-)-LC-21M020-_GNPS_20eV_G1_007.mzXML|HILIC(-)-LC-21M020-_GNPS_20eV_G3_023.mzXML
11766	(1E,4E)-1,5-bis(4-methoxyphenyl)penta-1,4-dien-3-one	G2,G3	0.0	2.0	1.0	0.0	3	199343	492461	6	HILIC(-)-LC-21M020-_GNPS_20eV_G2_010.mzXML|HILIC(-)-LC-21M020-_GNPS_20eV_G2_012.mzXML|HILIC(-)-LC-21M020-_GNPS_20eV_G3_023.mzXML
11507		G1	2.0	0.0	0.0	0.0	2		191073		HILIC(-)-LC-21M020-_GNPS_20eV_G1_003.mzXML|HILIC(-)-LC-21M020-_GNPS_20eV_G1_006.mzXML
12099	PE(16:0/0:0); [M-H]- C21H43N1O7P1	G1,G2,G3	13.0	7.0	10.0	0.0	30	100702	452279	6	HILIC(-)-LC-21M020-_GNPS_20eV_G3_018.mzXML|HILIC(-)-LC-21M020-_GNPS_20eV_G1_009.mzXML|HILIC(-)-LC-21M020-_GNPS_20eV_G3_017.mzXML|HILIC(-)-LC-21M020-_GNPS_20eV_G1_005.mzXML|HILIC(-)-LC-21M020-_GNPS_20eV_G2_015.mzXML|HILIC(-)-LC-21M020-_GNPS_20eV_G3_021.mzXML|HILIC(-)-LC-21M020-_GNPS_20eV_G1_001.mzXML|HILIC(-)-LC-21M020-_GNPS_20eV_G2_010.mzXML
11718		G1,G2,G3	31.0	7.0	41.0	0.0	79		229735		HILIC(-)-LC-21M020-_GNPS_20eV_G1_007.mzXML|HILIC(-)-LC-21M020-_GNPS_20eV_G2_014.mzXML|HILIC(-)-LC-21M020-_GNPS_20eV_G3_018.mzXML|HILIC(-)-LC-21M020-_GNPS_20eV_G1_003.mzXML|HILIC(-)-LC-21M020-_GNPS_20eV_G3_020.mzXML|HILIC(-)-LC-21M020-_GNPS_20eV_G3_017.mzXML|HILIC(-)-LC-21M020-_GNPS_20eV_G1_005.mzXML|HILIC(-)-LC-21M020-_GNPS_20eV_G3_019.mzXML|HILIC(-)-LC-21M020-_GNPS_20eV_G1_001.mzXML|HILIC(-)-LC-…
11889		G1,G3	2.0	0.0	1.0	0.0	3				HILIC(-)-LC-21M020-_GNPS_20eV_G1_007.mzXML|HILIC(-)-LC-21M020-_GNPS_20eV_G3_023.mzXML
12126	MoNA:3210794 3-Hydroxypropyl-Glucosinolate	G1,G2,G3	8.0	16.0	11.0	0.0	35	89475	465475	7	HILIC(-)-LC-21M020-_GNPS_20eV_G1_007.mzXML|HILIC(-)-LC-21M020-_GNPS_20eV_G2_014.mzXML|HILIC(-)-LC-21M020-_GNPS_20eV_G2_016.mzXML|HILIC(-)-LC-21M020-_GNPS_20eV_G3_018.mzXML|HILIC(-)-LC-21M020-_GNPS_20eV_G1_003.mzXML|HILIC(-)-LC-21M020-_GNPS_20eV_G3_020.mzXML|HILIC(-)-LC-21M020-_GNPS_20eV_G3_017.mzXML|HILIC(-)-LC-21M020-_GNPS_20eV_G1_005.mzXML|HILIC(-)-LC-21M020-_GNPS_20eV_G2_011.mzXML|HILIC(-)-LC-…
12181	[5-formyl-4,8-dihydroxy-3-(3-methoxy-3-oxoprop-1-en-2-yl)-8a-methyl-2,3,4,4a,5,6,7,8-octahydro-1H-naphthalen-2-yl] 3,4-dihydroxy-2-methylidenebutanoate	G3	0.0	0.0	4.0	0.0	4	46675	471857	8	HILIC(-)-LC-21M020-_GNPS_20eV_G3_018.mzXML|HILIC(-)-LC-21M020-_GNPS_20eV_G3_023.mzXML
12200	Spectral Match to 1-(9Z-Octadecenoyl)-sn-glycero-3-phospho-(1'-sn-glycerol) from NIST14	G1,G2,G3	16.0	8.0	6.0	0.0	30	26013	483274	8	HILIC(-)-LC-21M020-_GNPS_20eV_G1_007.mzXML|HILIC(-)-LC-21M020-_GNPS_20eV_G3_018.mzXML|HILIC(-)-LC-21M020-_GNPS_20eV_G1_009.mzXML|HILIC(-)-LC-21M020-_GNPS_20eV_G1_003.mzXML|HILIC(-)-LC-21M020-_GNPS_20eV_G3_019.mzXML|HILIC(-)-LC-21M020-_GNPS_20eV_G2_015.mzXML|HILIC(-)-LC-21M020-_GNPS_20eV_G3_021.mzXML|HILIC(-)-LC-21M020-_GNPS_20eV_G2_010.mzXML|HILIC(-)-LC-21M020-_GNPS_20eV_G2_013.mzXML|HILIC(-)-LC-…
12076	Spectral Match to 1-Stearoyl-2-hydroxy-sn-glycero-3-phosphoethanolamine from NIST14	G1,G2,G3	5.0	6.0	3.0	0.0	14	42422	437888	6	HILIC(-)-LC-21M020-_GNPS_20eV_G1_009.mzXML|HILIC(-)-LC-21M020-_GNPS_20eV_G2_012.mzXML|HILIC(-)-LC-21M020-_GNPS_20eV_G3_021.mzXML|HILIC(-)-LC-21M020-_GNPS_20eV_G2_015.mzXML|HILIC(-)-LC-21M020-_GNPS_20eV_G1_001.mzXML|HILIC(-)-LC-21M020-_GNPS_20eV_G2_010.mzXML
11436		G1,G2,G3	5.0	7.0	19.0	0.0	31		170996		HILIC(-)-LC-21M020-_GNPS_20eV_G2_016.mzXML|HILIC(-)-LC-21M020-_GNPS_20eV_G3_017.mzXML|HILIC(-)-LC-21M020-_GNPS_20eV_G2_010.mzXML|HILIC(-)-LC-21M020-_GNPS_20eV_G2_013.mzXML|HILIC(-)-LC-21M020-_GNPS_20eV_G3_023.mzXML|HILIC(-)-LC-21M020-_GNPS_20eV_G1_006.mzXML
12245	Spectral Match to 1-(9Z-Octadecenoyl)-sn-glycero-3-phosphoethanolamine from NIST14	G1,G2,G3	12.0	11.0	1.0	0.0	24	3.0988e+16	509282	6	HILIC(-)-LC-21M020-_GNPS_20eV_G1_007.mzXML|HILIC(-)-LC-21M020-_GNPS_20eV_G1_009.mzXML|HILIC(-)-LC-21M020-_GNPS_20eV_G2_015.mzXML|HILIC(-)-LC-21M020-_GNPS_20eV_G3_021.mzXML|HILIC(-)-LC-21M020-_GNPS_20eV_G1_001.mzXML|HILIC(-)-LC-21M020-_GNPS_20eV_G2_010.mzXML|HILIC(-)-LC-21M020-_GNPS_20eV_G2_013.mzXML|HILIC(-)-LC-21M020-_GNPS_20eV_G1_006.mzXML
cluster index	Compound_Name	DefaultGroups	G1	G2	G3	G4	number of spectra	MassDiff	parent mass	SharedPeaks	UniqueFileSources
11655	Spectral Match to 3-Hydroxykynurenine from NIST14	G1,G2,G3	20.0	25.0	17.0	0.0	62	19989	206048	6	HILIC(-)-LC-21M020-_GNPS_20eV_G1_007.mzXML|HILIC(-)-LC-21M020-_GNPS_20eV_G2_014.mzXML|HILIC(-)-LC-21M020-_GNPS_20eV_G2_016.mzXML|HILIC(-)-LC-21M020-_GNPS_20eV_G1_009.mzXML|HILIC(-)-LC-21M020-_GNPS_20eV_G1_003.mzXML|HILIC(-)-LC-21M020-_GNPS_20eV_G1_005.mzXML|HILIC(-)-LC-21M020-_GNPS_20eV_G2_011.mzXML|HILIC(-)-LC-21M020-_GNPS_20eV_G2_012.mzXML|HILIC(-)-LC-21M020-_GNPS_20eV_G3_019.mzXML|HILIC(-)-LC-…
11504		G2,G3	0.0	6.0	2.0	0.0	8		191002		HILIC(-)-LC-21M020-_GNPS_20eV_G2_016.mzXML|HILIC(-)-LC-21M020-_GNPS_20eV_G3_023.mzXML
11485		G1,G2,G3	22.0	1.0	7.0	0.0	30				HILIC(-)-LC-21M020-_GNPS_20eV_G1_007.mzXML|HILIC(-)-LC-21M020-_GNPS_20eV_G2_014.mzXML|HILIC(-)-LC-21M020-_GNPS_20eV_G3_017.mzXML|HILIC(-)-LC-21M020-_GNPS_20eV_G1_005.mzXML|HILIC(-)-LC-21M020-_GNPS_20eV_G3_019.mzXML|HILIC(-)-LC-21M020-_GNPS_20eV_G3_021.mzXML|HILIC(-)-LC-21M020-_GNPS_20eV_G1_001.mzXML|HILIC(-)-LC-21M020-_GNPS_20eV_G3_018.mzXML|HILIC(-)-LC-21M020-_GNPS_20eV_G1_008.mzXML|HILIC(-)-LC-…
11370	Isoevernic acid	G1,G2,G3	13.0	20.0	26.0	0.0	59	42042	139007	9	HILIC(-)-LC-21M020-_GNPS_20eV_G1_007.mzXML|HILIC(-)-LC-21M020-_GNPS_20eV_G2_016.mzXML|HILIC(-)-LC-21M020-_GNPS_20eV_G3_017.mzXML|HILIC(-)-LC-21M020-_GNPS_20eV_G1_005.mzXML|HILIC(-)-LC-21M020-_GNPS_20eV_G2_011.mzXML|HILIC(-)-LC-21M020-_GNPS_20eV_G1_001.mzXML|HILIC(-)-LC-21M020-_GNPS_20eV_G2_010.mzXML|HILIC(-)-LC-21M020-_GNPS_20eV_G3_023.mzXML
135	2-Hydroxyphenylacetic acid - 40.0 eV	G1	7.0	0.0	0.0	0.0	7	27033	124007	6	HILIC(-)-LC-21M020-_GNPS_20eV_G1_007.mzXML
12056	Olmesartan medoxomil - 30.0 eV	G1,G3	5.0	0.0	3.0	0.0	8	219972	423202	6	HILIC(-)-LC-21M020-_GNPS_20eV_G1_008.mzXML|HILIC(-)-LC-21M020-_GNPS_20eV_G3_017.mzXML
11491		G1,G2,G3	17.0	5.0	15.0	0.0	37		187287		HILIC(-)-LC-21M020-_GNPS_20eV_G1_007.mzXML|HILIC(-)-LC-21M020-_GNPS_20eV_G1_009.mzXML|HILIC(-)-LC-21M020-_GNPS_20eV_G1_003.mzXML|HILIC(-)-LC-21M020-_GNPS_20eV_G1_005.mzXML|HILIC(-)-LC-21M020-_GNPS_20eV_G3_019.mzXML|HILIC(-)-LC-21M020-_GNPS_20eV_G2_015.mzXML|HILIC(-)-LC-21M020-_GNPS_20eV_G3_021.mzXML|HILIC(-)-LC-21M020-_GNPS_20eV_G1_001.mzXML|HILIC(-)-LC-21M020-_GNPS_20eV_G3_018.mzXML|HILIC(-)-LC-…
11718		G1,G2,G3	31.0	7.0	41.0	0.0	79		229735		HILIC(-)-LC-21M020-_GNPS_20eV_G1_007.mzXML|HILIC(-)-LC-21M020-_GNPS_20eV_G2_014.mzXML|HILIC(-)-LC-21M020-_GNPS_20eV_G3_018.mzXML|HILIC(-)-LC-21M020-_GNPS_20eV_G1_003.mzXML|HILIC(-)-LC-21M020-_GNPS_20eV_G3_020.mzXML|HILIC(-)-LC-21M020-_GNPS_20eV_G3_017.mzXML|HILIC(-)-LC-21M020-_GNPS_20eV_G1_005.mzXML|HILIC(-)-LC-21M020-_GNPS_20eV_G3_019.mzXML|HILIC(-)-LC-21M020-_GNPS_20eV_G1_001.mzXML|HILIC(-)-LC-…
11375	2,5-Furandicarboxylic acid - 30.0 eV	G1,G2,G3	12.0	17.0	15.0	0.0	44	2827557	146035	6	HILIC(-)-LC-21M020-_GNPS_20eV_G1_007.mzXML|HILIC(-)-LC-21M020-_GNPS_20eV_G2_014.mzXML|HILIC(-)-LC-21M020-_GNPS_20eV_G2_016.mzXML|HILIC(-)-LC-21M020-_GNPS_20eV_G1_009.mzXML|HILIC(-)-LC-21M020-_GNPS_20eV_G3_018.mzXML|HILIC(-)-LC-21M020-_GNPS_20eV_G1_003.mzXML|HILIC(-)-LC-21M020-_GNPS_20eV_G3_020.mzXML|HILIC(-)-LC-21M020-_GNPS_20eV_G1_005.mzXML|HILIC(-)-LC-21M020-_GNPS_20eV_G2_011.mzXML|HILIC(-)-LC-…
49		G2,G3	0.0	1.0	1.0	0.0	2				HILIC(-)-LC-21M020-_GNPS_20eV_G3_019.mzXML|HILIC(-)-LC-21M020-_GNPS_20eV_G2_015.mzXML
11447	betaine	G1,G2,G3	3.0	1.0	4.0	0.0	8	33023	173093	6	HILIC(-)-LC-21M020-_GNPS_20eV_G1_007.mzXML|HILIC(-)-LC-21M020-_GNPS_20eV_G2_012.mzXML|HILIC(-)-LC-21M020-_GNPS_20eV_G3_021.mzXML|HILIC(-)-LC-21M020-_GNPS_20eV_G3_019.mzXML
47		G1,G2,G3	12.0	21.0	12.0	0.0	45				HILIC(-)-LC-21M020-_GNPS_20eV_G1_007.mzXML|HILIC(-)-LC-21M020-_GNPS_20eV_G2_014.mzXML|HILIC(-)-LC-21M020-_GNPS_20eV_G2_016.mzXML|HILIC(-)-LC-21M020-_GNPS_20eV_G1_009.mzXML|HILIC(-)-LC-21M020-_GNPS_20eV_G3_018.mzXML|HILIC(-)-LC-21M020-_GNPS_20eV_G1_003.mzXML|HILIC(-)-LC-21M020-_GNPS_20eV_G3_020.mzXML|HILIC(-)-LC-21M020-_GNPS_20eV_G1_005.mzXML|HILIC(-)-LC-21M020-_GNPS_20eV_G2_011.mzXML|HILIC(-)-LC-…
11483		G1,G2,G3	1.0	2.0	1.0	0.0	4				HILIC(-)-LC-21M020-_GNPS_20eV_G2_016.mzXML|HILIC(-)-LC-21M020-_GNPS_20eV_G2_012.mzXML|HILIC(-)-LC-21M020-_GNPS_20eV_G1_008.mzXML|HILIC(-)-LC-21M020-_GNPS_20eV_G3_020.mzXML
11756	Spectral Match to Leu-Leu from NIST14	G1,G2,G3	36.0	1.0	25.0	0.0	62	9918210000000000	243171	6	HILIC(-)-LC-21M020-_GNPS_20eV_G1_007.mzXML|HILIC(-)-LC-21M020-_GNPS_20eV_G3_020.mzXML|HILIC(-)-LC-21M020-_GNPS_20eV_G3_017.mzXML|HILIC(-)-LC-21M020-_GNPS_20eV_G1_005.mzXML|HILIC(-)-LC-21M020-_GNPS_20eV_G2_012.mzXML|HILIC(-)-LC-21M020-_GNPS_20eV_G3_019.mzXML|HILIC(-)-LC-21M020-_GNPS_20eV_G1_001.mzXML|HILIC(-)-LC-21M020-_GNPS_20eV_G3_018.mzXML|HILIC(-)-LC-21M020-_GNPS_20eV_G1_006.mzXML
93		G1,G2	2.0	2.0	0.0	0.0	4		110976		HILIC(-)-LC-21M020-_GNPS_20eV_G2_011.mzXML|HILIC(-)-LC-21M020-_GNPS_20eV_G1_005.mzXML|HILIC(-)-LC-21M020-_GNPS_20eV_G2_015.mzXML|HILIC(-)-LC-21M020-_GNPS_20eV_G1_003.mzXML
11729	Orsellinic acid	G1,G2,G3	12.0	5.0	18.0	0.0	35	6902199999999990	236056	7	HILIC(-)-LC-21M020-_GNPS_20eV_G1_007.mzXML|HILIC(-)-LC-21M020-_GNPS_20eV_G1_003.mzXML|HILIC(-)-LC-21M020-_GNPS_20eV_G3_020.mzXML|HILIC(-)-LC-21M020-_GNPS_20eV_G3_017.mzXML|HILIC(-)-LC-21M020-_GNPS_20eV_G1_005.mzXML|HILIC(-)-LC-21M020-_GNPS_20eV_G3_019.mzXML|HILIC(-)-LC-21M020-_GNPS_20eV_G3_021.mzXML|HILIC(-)-LC-21M020-_GNPS_20eV_G2_010.mzXML|HILIC(-)-LC-21M020-_GNPS_20eV_G2_013.mzXML|HILIC(-)-LC-…
11480		G1,G2,G3	1.0	1.0	2.0	0.0	4		184072		HILIC(-)-LC-21M020-_GNPS_20eV_G2_014.mzXML|HILIC(-)-LC-21M020-_GNPS_20eV_G1_009.mzXML|HILIC(-)-LC-21M020-_GNPS_20eV_G3_021.mzXML
11395	2-(2-aminopropanoylamino)pentanoic acid	G1,G2,G3	8.0	9.0	9.0	0.0	26	280318	159077	6	HILIC(-)-LC-21M020-_GNPS_20eV_G2_014.mzXML|HILIC(-)-LC-21M020-_GNPS_20eV_G2_016.mzXML|HILIC(-)-LC-21M020-_GNPS_20eV_G3_018.mzXML|HILIC(-)-LC-21M020-_GNPS_20eV_G1_009.mzXML|HILIC(-)-LC-21M020-_GNPS_20eV_G1_003.mzXML|HILIC(-)-LC-21M020-_GNPS_20eV_G3_020.mzXML|HILIC(-)-LC-21M020-_GNPS_20eV_G1_005.mzXML|HILIC(-)-LC-21M020-_GNPS_20eV_G2_012.mzXML|HILIC(-)-LC-21M020-_GNPS_20eV_G3_019.mzXML|HILIC(-)-LC-…
11441		G1,G2,G3	5.0	3.0	5.0	0.0	13		172007		HILIC(-)-LC-21M020-_GNPS_20eV_G1_007.mzXML|HILIC(-)-LC-21M020-_GNPS_20eV_G2_014.mzXML|HILIC(-)-LC-21M020-_GNPS_20eV_G3_018.mzXML|HILIC(-)-LC-21M020-_GNPS_20eV_G1_005.mzXML|HILIC(-)-LC-21M020-_GNPS_20eV_G3_021.mzXML|HILIC(-)-LC-21M020-_GNPS_20eV_G2_010.mzXML
11639		G1,G2,G3	18.0	6.0	39.0	0.0	63		201124		HILIC(-)-LC-21M020-_GNPS_20eV_G1_007.mzXML|HILIC(-)-LC-21M020-_GNPS_20eV_G3_018.mzXML|HILIC(-)-LC-21M020-_GNPS_20eV_G3_020.mzXML|HILIC(-)-LC-21M020-_GNPS_20eV_G3_017.mzXML|HILIC(-)-LC-21M020-_GNPS_20eV_G1_005.mzXML|HILIC(-)-LC-21M020-_GNPS_20eV_G2_012.mzXML|HILIC(-)-LC-21M020-_GNPS_20eV_G3_019.mzXML|HILIC(-)-LC-21M020-_GNPS_20eV_G3_021.mzXML|HILIC(-)-LC-21M020-_GNPS_20eV_G2_010.mzXML|HILIC(-)-LC-…
cluster index	Compound_Name	DefaultGroups	G1	G2	G3	G4	number of spectra	MassDiff	parent mass	SharedPeaks	UniqueFileSources
12279		G1,G2,G3	17.0	15.0	17.0	0.0	49		525209		HILIC(-)-LC-21M020-_GNPS_20eV_G1_007.mzXML|HILIC(-)-LC-21M020-_GNPS_20eV_G2_014.mzXML|HILIC(-)-LC-21M020-_GNPS_20eV_G2_016.mzXML|HILIC(-)-LC-21M020-_GNPS_20eV_G1_009.mzXML|HILIC(-)-LC-21M020-_GNPS_20eV_G3_018.mzXML|HILIC(-)-LC-21M020-_GNPS_20eV_G1_003.mzXML|HILIC(-)-LC-21M020-_GNPS_20eV_G3_019.mzXML|HILIC(-)-LC-21M020-_GNPS_20eV_G2_015.mzXML|HILIC(-)-LC-21M020-_GNPS_20eV_G3_021.mzXML|HILIC(-)-LC-…
12444	ATROPINE SULFATE	G3	0.0	0.0	5.0	0.0	5	28932	706242	7	HILIC(-)-LC-21M020-_GNPS_20eV_G3_017.mzXML
12314		G1,G3	3.0	0.0	2.0	0.0	5		566157		HILIC(-)-LC-21M020-_GNPS_20eV_G1_009.mzXML|HILIC(-)-LC-21M020-_GNPS_20eV_G3_023.mzXML|HILIC(-)-LC-21M020-_GNPS_20eV_G1_003.mzXML
12289	RAFFINOSE	G1,G3	9.0	0.0	4.0	0.0	13		539138	11	HILIC(-)-LC-21M020-_GNPS_20eV_G3_019.mzXML|HILIC(-)-LC-21M020-_GNPS_20eV_G1_009.mzXML|HILIC(-)-LC-21M020-_GNPS_20eV_G3_023.mzXML|HILIC(-)-LC-21M020-_GNPS_20eV_G1_003.mzXML|HILIC(-)-LC-21M020-_GNPS_20eV_G1_006.mzXML
12494	[2,3-di(heptadecanoyloxy)propyl] 2-(trimethylazaniumyl)ethyl phosphate	G1,G2	3.0	2.0	0.0	0.0	5	2.9653e+16	792254	9	HILIC(-)-LC-21M020-_GNPS_20eV_G2_015.mzXML|HILIC(-)-LC-21M020-_GNPS_20eV_G1_005.mzXML
12436		G1,G3	1.0	0.0	1.0	0.0	2		701191		HILIC(-)-LC-21M020-_GNPS_20eV_G1_007.mzXML|HILIC(-)-LC-21M020-_GNPS_20eV_G3_017.mzXML
11504		G2,G3	0.0	6.0	2.0	0.0	8		191002		HILIC(-)-LC-21M020-_GNPS_20eV_G2_016.mzXML|HILIC(-)-LC-21M020-_GNPS_20eV_G3_023.mzXML
12651		G1,G2,G3	11.0	13.0	24.0	0.0	48		865259		HILIC(-)-LC-21M020-_GNPS_20eV_G3_018.mzXML|HILIC(-)-LC-21M020-_GNPS_20eV_G2_015.mzXML|HILIC(-)-LC-21M020-_GNPS_20eV_G1_005.mzXML|HILIC(-)-LC-21M020-_GNPS_20eV_G3_017.mzXML
12315	[(2R,3R,4S,5R,6S)-3-hydroxy-2-(hydroxymethyl)-5,6-bis[(3,4,5-trihydroxybenzoyl)oxy]oxan-4-yl] 3,4,5-trihydroxybenzoate	G2,G3	0.0	9.0	15.0	0.0	24	90912	568173	7	HILIC(-)-LC-21M020-_GNPS_20eV_G3_018.mzXML|HILIC(-)-LC-21M020-_GNPS_20eV_G2_015.mzXML|HILIC(-)-LC-21M020-_GNPS_20eV_G3_017.mzXML
12097		G1,G2,G3	7.0	2.0	3.0	0.0	12		451123		HILIC(-)-LC-21M020-_GNPS_20eV_G2_015.mzXML|HILIC(-)-LC-21M020-_GNPS_20eV_G1_005.mzXML|HILIC(-)-LC-21M020-_GNPS_20eV_G3_017.mzXML
12292	[(2S,3S,4R,5R)-4-hydroxy-2,5-bis(hydroxymethyl)-2-[(2R,3R,4S,5S,6R)-3,4,5-trihydroxy-6-(hydroxymethyl)oxan-2-yl]oxyoxolan-3-yl] (E)-3-(4-hydroxy-3-methoxyphenyl)prop-2-enoate	G2	0.0	2.0	0.0	0.0	2	2.7032e+16	544188	9	HILIC(-)-LC-21M020-_GNPS_20eV_G2_010.mzXML
12096		G1,G2,G3	23.0	14.0	12.0	0.0	49		451123		HILIC(-)-LC-21M020-_GNPS_20eV_G1_005.mzXML|HILIC(-)-LC-21M020-_GNPS_20eV_G2_015.mzXML|HILIC(-)-LC-21M020-_GNPS_20eV_G1_003.mzXML|HILIC(-)-LC-21M020-_GNPS_20eV_G3_017.mzXML
14283		G2,G3	0.0	5.0	3.0	0.0	8				HILIC(-)-LC-21M020-_GNPS_20eV_G2_015.mzXML|HILIC(-)-LC-21M020-_GNPS_20eV_G3_017.mzXML
12456	[2,3-di(heptadecanoyloxy)propyl] 2-(trimethylazaniumyl)ethyl phosphate	G1,G2	1.0	1.0	0.0	0.0	2		724251	9	HILIC(-)-LC-21M020-_GNPS_20eV_G2_015.mzXML|HILIC(-)-LC-21M020-_GNPS_20eV_G1_005.mzXML
12659		G1,G2,G3	1.0	2.0	4.0	0.0	7		892278		HILIC(-)-LC-21M020-_GNPS_20eV_G2_015.mzXML|HILIC(-)-LC-21M020-_GNPS_20eV_G1_005.mzXML|HILIC(-)-LC-21M020-_GNPS_20eV_G3_017.mzXML
12407		G3	0.0	0.0	2.0	0.0	2		645223		HILIC(-)-LC-21M020-_GNPS_20eV_G3_023.mzXML
12406		G1,G2,G3	3.0	5.0	5.0	0.0	13		640194		HILIC(-)-LC-21M020-_GNPS_20eV_G2_015.mzXML|HILIC(-)-LC-21M020-_GNPS_20eV_G1_005.mzXML|HILIC(-)-LC-21M020-_GNPS_20eV_G3_017.mzXML
12268		G1,G2,G3	21.0	10.0	2.0	0.0	33		519168		HILIC(-)-LC-21M020-_GNPS_20eV_G1_007.mzXML|HILIC(-)-LC-21M020-_GNPS_20eV_G2_016.mzXML|HILIC(-)-LC-21M020-_GNPS_20eV_G1_003.mzXML|HILIC(-)-LC-21M020-_GNPS_20eV_G1_001.mzXML|HILIC(-)-LC-21M020-_GNPS_20eV_G2_013.mzXML|HILIC(-)-LC-21M020-_GNPS_20eV_G3_023.mzXML|HILIC(-)-LC-21M020-_GNPS_20eV_G1_008.mzXML|HILIC(-)-LC-21M020-_GNPS_20eV_G1_006.mzXML
12214	"NCGC00160277-01!3-Methoxy-dictamnine-4-(2,3,4-trimethoxy)-benzoic acid"	G2,G3	0.0	1.0	2.0	0.0	3	5.0447e+16	490582	6	HILIC(-)-LC-21M020-_GNPS_20eV_G2_012.mzXML|HILIC(-)-LC-21M020-_GNPS_20eV_G3_021.mzXML
12018	3,4-di-O-galloylquinic acid	G3	0.0	0.0	6.0	0.0	6	90973		8	HILIC(-)-LC-21M020-_GNPS_20eV_G3_018.mzXML
12360	(3S,4R)-3-[(3S,4R)-5,7-dihydroxy-4-(4-hydroxyphenyl)-2-oxo-3,4-dihydrochromen-3-yl]-5,7-dihydroxy-4-(4-hydroxyphenyl)-3,4-dihydrochromen-2-one	G3	0.0	0.0	2.0	0.0	2	8092039999999990	589176	7	HILIC(-)-LC-21M020-_GNPS_20eV_G3_018.mzXML
12190	chaetoglobosins	G1,G2,G3	14.0	12.0	7.0	0.0	33	68155	478141	6	HILIC(-)-LC-21M020-_GNPS_20eV_G1_005.mzXML|HILIC(-)-LC-21M020-_GNPS_20eV_G2_015.mzXML|HILIC(-)-LC-21M020-_GNPS_20eV_G1_003.mzXML|HILIC(-)-LC-21M020-_GNPS_20eV_G3_017.mzXML
12291	RAFFINOSE	G1,G2,G3	9.0	11.0	25.0	0.0	45	201599	541154	11	HILIC(-)-LC-21M020-_GNPS_20eV_G3_018.mzXML|HILIC(-)-LC-21M020-_GNPS_20eV_G2_015.mzXML|HILIC(-)-LC-21M020-_GNPS_20eV_G1_005.mzXML|HILIC(-)-LC-21M020-_GNPS_20eV_G3_017.mzXML
12439		G1,G2,G3	17.0	19.0	36.0	0.0	72		703207		HILIC(-)-LC-21M020-_GNPS_20eV_G3_018.mzXML|HILIC(-)-LC-21M020-_GNPS_20eV_G2_015.mzXML|HILIC(-)-LC-21M020-_GNPS_20eV_G1_005.mzXML|HILIC(-)-LC-21M020-_GNPS_20eV_G3_017.mzXML
12464		G1,G2,G3	1.0	5.0	13.0	0.0	19		730226		HILIC(-)-LC-21M020-_GNPS_20eV_G3_018.mzXML|HILIC(-)-LC-21M020-_GNPS_20eV_G2_015.mzXML|HILIC(-)-LC-21M020-_GNPS_20eV_G1_005.mzXML|HILIC(-)-LC-21M020-_GNPS_20eV_G3_017.mzXML
12412	Azelnidipine	G1,G2,G3	1.0	4.0	1.0	0.0	6	77941	661196	6	HILIC(-)-LC-21M020-_GNPS_20eV_G3_019.mzXML|HILIC(-)-LC-21M020-_GNPS_20eV_G2_015.mzXML|HILIC(-)-LC-21M020-_GNPS_20eV_G1_005.mzXML
12014		G1,G2,G3	14.0	1.0	2.0	0.0	17		404104		HILIC(-)-LC-21M020-_GNPS_20eV_G2_013.mzXML|HILIC(-)-LC-21M020-_GNPS_20eV_G3_019.mzXML|HILIC(-)-LC-21M020-_GNPS_20eV_G1_003.mzXML|HILIC(-)-LC-21M020-_GNPS_20eV_G1_006.mzXML
12438	3-[(2S,3R,4S,5R,6R)-4-[(2S,3R,4S,5S,6R)-4,5-dihydroxy-6-(hydroxymethyl)-3-[(2S,3R,4S,5R)-3,4,5-trihydroxyoxan-2-yl]oxyoxan-2-yl]oxy-3,5-dihydroxy-6-(hydroxymethyl)oxan-2-yl]oxy-2-(3,4-dihydroxyphenyl)-5,7-dihydroxychromen-4-one	G2	0.0	4.0	0.0	0.0	4		702223	8	HILIC(-)-LC-21M020-_GNPS_20eV_G2_013.mzXML
12449	PS(16:0/18:1); [M-H]- C40H75N1O10P1	G2	0.0	2.0	0.0	0.0	2	4.1289e+16	720232	7	HILIC(-)-LC-21M020-_GNPS_20eV_G2_015.mzXML
12297		G1,G2,G3	6.0	4.0	4.0	0.0	14		552228		HILIC(-)-LC-21M020-_GNPS_20eV_G1_007.mzXML|HILIC(-)-LC-21M020-_GNPS_20eV_G3_023.mzXML|HILIC(-)-LC-21M020-_GNPS_20eV_G2_010.mzXML|HILIC(-)-LC-21M020-_GNPS_20eV_G2_014.mzXML|HILIC(-)-LC-21M020-_GNPS_20eV_G1_006.mzXML
12489		G1,G3	2.0	0.0	1.0	0.0	3		775227		HILIC(-)-LC-21M020-_GNPS_20eV_G3_017.mzXML|HILIC(-)-LC-21M020-_GNPS_20eV_G1_005.mzXML
12437		G1,G3	1.0	0.0	1.0	0.0	2		702222		HILIC(-)-LC-21M020-_GNPS_20eV_G1_008.mzXML|HILIC(-)-LC-21M020-_GNPS_20eV_G3_021.mzXML
12380	RAFFINOSE	G1,G2,G3	15.0	8.0	12.0	0.0	35	7403699999999990	613175	10	HILIC(-)-LC-21M020-_GNPS_20eV_G2_015.mzXML|HILIC(-)-LC-21M020-_GNPS_20eV_G1_005.mzXML|HILIC(-)-LC-21M020-_GNPS_20eV_G3_017.mzXML
Masas de interes que deseamos identificar
cluster index	Compound_Name	DefaultGroups	G1	G2	G3	G4	number of spectra	MassDiff	parent mass	SharedPeaks	UniqueFileSources
12062		G1,G2	2.0	7.0	0.0	0.0	9		427085		HILIC(-)-LC-21M020-_GNPS_20eV_G2_014.mzXML|HILIC(-)-LC-21M020-_GNPS_20eV_G2_012.mzXML|HILIC(-)-LC-21M020-_GNPS_20eV_G1_008.mzXML
12285		G1,G2	6.0	10.0	0.0	0.0	16		531132		HILIC(-)-LC-21M020-_GNPS_20eV_G1_007.mzXML|HILIC(-)-LC-21M020-_GNPS_20eV_G2_016.mzXML|HILIC(-)-LC-21M020-_GNPS_20eV_G2_012.mzXML|HILIC(-)-LC-21M020-_GNPS_20eV_G1_008.mzXML|HILIC(-)-LC-21M020-_GNPS_20eV_G2_014.mzXML
12179		G1,G2	7.0	13.0	0.0	0.0	20		471254		HILIC(-)-LC-21M020-_GNPS_20eV_G2_014.mzXML|HILIC(-)-LC-21M020-_GNPS_20eV_G2_013.mzXML|HILIC(-)-LC-21M020-_GNPS_20eV_G2_012.mzXML|HILIC(-)-LC-21M020-_GNPS_20eV_G1_008.mzXML
12105		G1,G2,G3	7.0	9.0	1.0	0.0	17		457095		HILIC(-)-LC-21M020-_GNPS_20eV_G2_014.mzXML|HILIC(-)-LC-21M020-_GNPS_20eV_G2_016.mzXML|HILIC(-)-LC-21M020-_GNPS_20eV_G1_009.mzXML|HILIC(-)-LC-21M020-_GNPS_20eV_G3_017.mzXML|HILIC(-)-LC-21M020-_GNPS_20eV_G2_012.mzXML|HILIC(-)-LC-21M020-_GNPS_20eV_G1_008.mzXML
cluster index	Compound_Name	DefaultGroups	G1	G2	G3	G4	number of spectra	MassDiff	parent mass	SharedPeaks	UniqueFileSources
12702		G3	0.0	0.0	3.0	0.0	3		965998		HILIC(-)-LC-21M020-_GNPS_20eV_G3_021.mzXML
12700		G1,G3	1.0	0.0	3.0	0.0	4		965998		HILIC(-)-LC-21M020-_GNPS_20eV_G1_008.mzXML|HILIC(-)-LC-21M020-_GNPS_20eV_G3_021.mzXML
12906		G1,G2	3.0	1.0	0.0	0.0	4		965999		HILIC(-)-LC-21M020-_GNPS_20eV_G1_007.mzXML|HILIC(-)-LC-21M020-_GNPS_20eV_G2_010.mzXML
13127		G1,G2	1.0	2.0	0.0	0.0	3		965999		HILIC(-)-LC-21M020-_GNPS_20eV_G2_015.mzXML|HILIC(-)-LC-21M020-_GNPS_20eV_G1_005.mzXML

## Sheet: FamilyName
Subred	cluster index	Compound_Name	Family_name	FAMILY NAME V2 (Curation)	Referencia	Information	Pubchem mass	DefaultGroups	G1	G2	G3	G4	number of spectra	MassDiff	parent mass	SharedPeaks	UniqueFileSources
1	12368			Therapeutic poliphenols from Plants				G1,G3	1	0	2	0	3		592192		HILIC(-)-LC-21M020-_GNPS_20eV_G1_009.mzXML|HILIC(-)-LC-21M020-_GNPS_20eV_G3_020.mzXML
1	12011	Bisoprolol	Beta blocker, secondary amine	Therapeutic poliphenols from Plants		Bisoprolol is a secondary alcohol and a secondary amine. It has a role as an antihypertensive agent. Bisoprolol is a cardioselective beta-blocker used in the treatment of hypertension. Bisoprolol has not been linked to instances of clinically apparent drug induced liver injury.	325,4	G3	0	0	4	0	4	75875	402108	6	HILIC(-)-LC-21M020-_GNPS_20eV_G3_023.mzXML
1	12204	NCGC00384977-01_C21H28O10_2-Hydroxycyclohexyl 2-O-[(2E)-3-(3,4-dihydroxyphenyl)-2-propenoyl]-beta-D-glucopyranoside		Therapeutic poliphenols from Plants	https://doi.org/10.1016/S0031-9422(00)85193-6			G2	0	2	0	0	2	2.8958e+16		6	HILIC(-)-LC-21M020-_GNPS_20eV_G2_012.mzXML
2	11884	Massbank:PR309144 N-Fructosyl pyroglutamate	Amino acid derivative	Glycoside derivatives from plant food sources		is a proline derivative.	291,25	G1,G2,G3	10	26	29	0	65	100708	290088	8	HILIC(-)-LC-21M020-_GNPS_20eV_G2_016.mzXML|HILIC(-)-LC-21M020-_GNPS_20eV_G3_018.mzXML|HILIC(-)-LC-21M020-_GNPS_20eV_G1_009.mzXML|HILIC(-)-LC-21M020-_GNPS_20eV_G3_017.mzXML|HILIC(-)-LC-21M020-_GNPS_20eV_G1_001.mzXML|HILIC(-)-LC-21M020-_GNPS_20eV_G2_010.mzXML|HILIC(-)-LC-21M020-_GNPS_20eV_G3_023.mzXML
2	12073	Spectral Match to .alpha.,.beta.-Trehalose from NIST14	Carbohydrate derivative	Glycoside derivatives from plant food sources		is a natural product found in Laetiporus sulphureus with data available.	342,30	G1	18	0	0	0	18	67104		6	HILIC(-)-LC-21M020-_GNPS_20eV_G1_007.mzXML
2	12017	Spectral Match to Isovitexin from NIST14	Hydroxyflavone	Glycoside derivatives from plant food sources		Isovitexin is a natural product found in Carex fraseriana, Rauhiella, and other organisms with data available.	432,4	G1,G2,G3	3	3	9	0	15	25875	405224	8	HILIC(-)-LC-21M020-_GNPS_20eV_G1_007.mzXML|HILIC(-)-LC-21M020-_GNPS_20eV_G3_018.mzXML|HILIC(-)-LC-21M020-_GNPS_20eV_G2_010.mzXML|HILIC(-)-LC-21M020-_GNPS_20eV_G3_017.mzXML
3	12369	(4aS,6aR,6bR,10S,12aR)-1,2,6b,9,9,12a-hexamethyl-10-[(2R,3R,4S,5S,6R)-3,4,5-trihydroxy-6-(hydroxymethyl)oxan-2-yl]oxy-2,3,4,5,6,6a,7,8,8a,10,11,12,13,14b-tetradecahydro-1H-picene-4a,6a-dicarboxylic acid	Saponins	Lipids derivatives from plant food sources		chemical and drugs category	795,0	G1,G3	1	0	2	0	3	5.5054e+16	592326	7	HILIC(-)-LC-21M020-_GNPS_20eV_G3_023.mzXML|HILIC(-)-LC-21M020-_GNPS_20eV_G1_001.mzXML
3	12370	PE(16:0/16:1); [M+H]+ C37H73N1O8P1	Glycerophospholipids	Lipids derivatives from plant food sources			691972	G1,G2,G3	61	54	43	0	158	96162	593338	7	HILIC(-)-LC-21M020-_GNPS_20eV_G2_014.mzXML|HILIC(-)-LC-21M020-_GNPS_20eV_G2_016.mzXML|HILIC(-)-LC-21M020-_GNPS_20eV_G1_009.mzXML|HILIC(-)-LC-21M020-_GNPS_20eV_G1_003.mzXML|HILIC(-)-LC-21M020-_GNPS_20eV_G3_020.mzXML|HILIC(-)-LC-21M020-_GNPS_20eV_G1_005.mzXML|HILIC(-)-LC-21M020-_GNPS_20eV_G2_011.mzXML|HILIC(-)-LC-21M020-_GNPS_20eV_G2_012.mzXML|HILIC(-)-LC-21M020-_GNPS_20eV_G3_019.mzXML|HILIC(-)-LC-…
3	12371	PC(22:6/0:0); [M+H]+ C30H51N1O7P1	Glycerophospholipids	Lipids derivatives from plant food sources		Glycerophosphocholine	890,3	G1,G2,G3	9	2	2	0	13	27009	594342	7	HILIC(-)-LC-21M020-_GNPS_20eV_G2_016.mzXML|HILIC(-)-LC-21M020-_GNPS_20eV_G1_009.mzXML|HILIC(-)-LC-21M020-_GNPS_20eV_G3_021.mzXML|HILIC(-)-LC-21M020-_GNPS_20eV_G1_003.mzXML|HILIC(-)-LC-21M020-_GNPS_20eV_G1_001.mzXML
3	12365	PE(16:1/16:1); [M+H]+ C37H71N1O8P1	Glycerophospholipids	Lipids derivatives from plant food sources			762,0	G1,G2,G3	15	7	18	0	40	96162	591322	6	HILIC(-)-LC-21M020-_GNPS_20eV_G1_007.mzXML|HILIC(-)-LC-21M020-_GNPS_20eV_G3_022.mzXML|HILIC(-)-LC-21M020-_GNPS_20eV_G2_015.mzXML|HILIC(-)-LC-21M020-_GNPS_20eV_G1_001.mzXML|HILIC(-)-LC-21M020-_GNPS_20eV_G3_018.mzXML|HILIC(-)-LC-21M020-_GNPS_20eV_G3_023.mzXML
4	12661			Lignans & Neolignans from plants				G1,G2,G3	7	5	11	0	23		893578		HILIC(-)-LC-21M020-_GNPS_20eV_G1_007.mzXML|HILIC(-)-LC-21M020-_GNPS_20eV_G1_003.mzXML|HILIC(-)-LC-21M020-_GNPS_20eV_G1_005.mzXML|HILIC(-)-LC-21M020-_GNPS_20eV_G3_019.mzXML|HILIC(-)-LC-21M020-_GNPS_20eV_G3_021.mzXML|HILIC(-)-LC-21M020-_GNPS_20eV_G2_015.mzXML
4	12081			Lignans & Neolignans from plants				G2,G3	0	3	1	0	4		441263		HILIC(-)-LC-21M020-_GNPS_20eV_G2_013.mzXML|HILIC(-)-LC-21M020-_GNPS_20eV_G2_012.mzXML|HILIC(-)-LC-21M020-_GNPS_20eV_G3_021.mzXML
4	12104			Lignans & Neolignans from plants				G1,G2,G3	2	3	1	0	6		455577		HILIC(-)-LC-21M020-_GNPS_20eV_G1_007.mzXML|HILIC(-)-LC-21M020-_GNPS_20eV_G2_013.mzXML|HILIC(-)-LC-21M020-_GNPS_20eV_G2_012.mzXML|HILIC(-)-LC-21M020-_GNPS_20eV_G3_020.mzXML
4	11760	Nordihydroguaiaretic acid	Benzene derivatives - Lignans	Lignans & Neolignans from plants	https://www.frontiersin.org/articles/10.3389/fphar.2020.00151/full	It is a member of catechols, a tetrol and a lignan.	302,4	G1,G2,G3	45	48	49	0	142	58132	245028	6	HILIC(-)-LC-21M020-_GNPS_20eV_G1_007.mzXML|HILIC(-)-LC-21M020-_GNPS_20eV_G2_014.mzXML|HILIC(-)-LC-21M020-_GNPS_20eV_G2_016.mzXML|HILIC(-)-LC-21M020-_GNPS_20eV_G1_009.mzXML|HILIC(-)-LC-21M020-_GNPS_20eV_G3_018.mzXML|HILIC(-)-LC-21M020-_GNPS_20eV_G1_003.mzXML|HILIC(-)-LC-21M020-_GNPS_20eV_G3_020.mzXML|HILIC(-)-LC-21M020-_GNPS_20eV_G3_017.mzXML|HILIC(-)-LC-21M020-_GNPS_20eV_G1_005.mzXML|HILIC(-)-LC-…
5	12607		Phospholipids	Sphingolipids				G2,G3	0	2	6	0	8		810552		HILIC(-)-LC-21M020-_GNPS_20eV_G2_016.mzXML|HILIC(-)-LC-21M020-_GNPS_20eV_G3_023.mzXML|HILIC(-)-LC-21M020-_GNPS_20eV_G3_017.mzXML|HILIC(-)-LC-21M020-_GNPS_20eV_G3_021.mzXML
5	12503	PI_Cer(d18:0/16:0(2OH)); [M-H]- C40H79N1O12P1	Phospholipids	Sphingolipids		Phosphosphingolipids https://lipidmaps.org/data/structure/LMSDSearch.php?Mode=ProcessClassSearch&LMID=LMSP0303	781546	G2,G3	0	1	7	0	8	1.00598e+16	796536	11	HILIC(-)-LC-21M020-_GNPS_20eV_G3_018.mzXML|HILIC(-)-LC-21M020-_GNPS_20eV_G2_012.mzXML|HILIC(-)-LC-21M020-_GNPS_20eV_G3_023.mzXML|HILIC(-)-LC-21M020-_GNPS_20eV_G3_017.mzXML|HILIC(-)-LC-21M020-_GNPS_20eV_G3_021.mzXML
5	12555	PI_Cer(d18:0/24:0(2OH)); [M-H]- C48H95N1O12P1	Phospholipids	Sphingolipids		LIPID MAPS® Lipidomics Gateway	893672	G1,G2,G3	9	8	19	0	36	99115	810552	6	HILIC(-)-LC-21M020-_GNPS_20eV_G2_016.mzXML|HILIC(-)-LC-21M020-_GNPS_20eV_G3_018.mzXML|HILIC(-)-LC-21M020-_GNPS_20eV_G1_009.mzXML|HILIC(-)-LC-21M020-_GNPS_20eV_G1_003.mzXML|HILIC(-)-LC-21M020-_GNPS_20eV_G3_020.mzXML|HILIC(-)-LC-21M020-_GNPS_20eV_G3_017.mzXML|HILIC(-)-LC-21M020-_GNPS_20eV_G1_005.mzXML|HILIC(-)-LC-21M020-_GNPS_20eV_G2_011.mzXML|HILIC(-)-LC-21M020-_GNPS_20eV_G3_019.mzXML|HILIC(-)-LC-…
5	12523	PI_Cer(d18:0/16:0(2OH)); [M-H]- C40H79N1O12P1	Phospholipids	Sphingolipids		LIPID MAPS® Lipidomics Gateway	781546	G2,G3	0	2	4	0	6	1.00598e+16	796536	8	HILIC(-)-LC-21M020-_GNPS_20eV_G3_018.mzXML|HILIC(-)-LC-21M020-_GNPS_20eV_G2_012.mzXML|HILIC(-)-LC-21M020-_GNPS_20eV_G3_021.mzXML
5	12510	PI_Cer(d18:0/16:0(2OH)); [M-H]- C40H79N1O12P1	Phospholipids	Sphingolipids		LIPID MAPS® Lipidomics Gateway	781546	G1,G2,G3	6	5	9	0	20	1.00598e+16	796536	9	HILIC(-)-LC-21M020-_GNPS_20eV_G2_016.mzXML|HILIC(-)-LC-21M020-_GNPS_20eV_G3_018.mzXML|HILIC(-)-LC-21M020-_GNPS_20eV_G1_003.mzXML|HILIC(-)-LC-21M020-_GNPS_20eV_G3_020.mzXML|HILIC(-)-LC-21M020-_GNPS_20eV_G1_005.mzXML|HILIC(-)-LC-21M020-_GNPS_20eV_G2_012.mzXML|HILIC(-)-LC-21M020-_GNPS_20eV_G3_021.mzXML|HILIC(-)-LC-21M020-_GNPS_20eV_G1_001.mzXML|HILIC(-)-LC-21M020-_GNPS_20eV_G2_010.mzXML|HILIC(-)-LC-…
5	12515		Phospholipids	Sphingolipids				G1,G2,G3	2	4	5	0	11		796536		HILIC(-)-LC-21M020-_GNPS_20eV_G2_016.mzXML|HILIC(-)-LC-21M020-_GNPS_20eV_G1_009.mzXML|HILIC(-)-LC-21M020-_GNPS_20eV_G3_020.mzXML|HILIC(-)-LC-21M020-_GNPS_20eV_G2_012.mzXML|HILIC(-)-LC-21M020-_GNPS_20eV_G3_021.mzXML|HILIC(-)-LC-21M020-_GNPS_20eV_G1_001.mzXML|HILIC(-)-LC-21M020-_GNPS_20eV_G3_018.mzXML
6	11652			Glutamic acid derivatives				G1	3	0	0	0	3		203103		HILIC(-)-LC-21M020-_GNPS_20eV_G1_007.mzXML
6	11765	(2S)-2-(phenylcarbonylamino)pentanedioic acid	Glutamic Acid Derivative	Glutamic acid derivatives		Glutaric acid is a metabolite found in Escherichia coli (strain K12, MG1655)		G1,G2,G3	4	7	11	0	22	485907	245213	8	HILIC(-)-LC-21M020-_GNPS_20eV_G1_007.mzXML|HILIC(-)-LC-21M020-_GNPS_20eV_G2_014.mzXML|HILIC(-)-LC-21M020-_GNPS_20eV_G3_020.mzXML|HILIC(-)-LC-21M020-_GNPS_20eV_G2_010.mzXML|HILIC(-)-LC-21M020-_GNPS_20eV_G2_012.mzXML|HILIC(-)-LC-21M020-_GNPS_20eV_G3_019.mzXML|HILIC(-)-LC-21M020-_GNPS_20eV_G3_021.mzXML|HILIC(-)-LC-21M020-_GNPS_20eV_G3_018.mzXML|HILIC(-)-LC-21M020-_GNPS_20eV_G1_006.mzXML
6	11685			Glutamic acid derivatives				G1,G2,G3	23	10	45	0	78		217197		HILIC(-)-LC-21M020-_GNPS_20eV_G1_007.mzXML|HILIC(-)-LC-21M020-_GNPS_20eV_G2_014.mzXML|HILIC(-)-LC-21M020-_GNPS_20eV_G3_018.mzXML|HILIC(-)-LC-21M020-_GNPS_20eV_G3_020.mzXML|HILIC(-)-LC-21M020-_GNPS_20eV_G3_017.mzXML|HILIC(-)-LC-21M020-_GNPS_20eV_G1_005.mzXML|HILIC(-)-LC-21M020-_GNPS_20eV_G2_012.mzXML|HILIC(-)-LC-21M020-_GNPS_20eV_G3_019.mzXML|HILIC(-)-LC-21M020-_GNPS_20eV_G3_021.mzXML|HILIC(-)-LC-…
6	11499	N-Acetyl-L-glutamic acid	Amino acid	Glutamic acid derivatives		is a natural product found in Synechocystis, Hypericum japonicum, and other organisms with data available.	189,17	G2,G3	0	1	2	0	3	427246	188056	8	HILIC(-)-LC-21M020-_GNPS_20eV_G2_012.mzXML|HILIC(-)-LC-21M020-_GNPS_20eV_G3_021.mzXML|HILIC(-)-LC-21M020-_GNPS_20eV_G3_020.mzXML
6	11726			Glutamic acid derivatives				G1,G3	1	0	1	0	2		231135		HILIC(-)-LC-21M020-_GNPS_20eV_G1_007.mzXML|HILIC(-)-LC-21M020-_GNPS_20eV_G3_018.mzXML
6	11500			Glutamic acid derivatives				G1,G2,G3	3	4	13	0	20				HILIC(-)-LC-21M020-_GNPS_20eV_G2_014.mzXML|HILIC(-)-LC-21M020-_GNPS_20eV_G1_009.mzXML|HILIC(-)-LC-21M020-_GNPS_20eV_G3_020.mzXML|HILIC(-)-LC-21M020-_GNPS_20eV_G2_012.mzXML|HILIC(-)-LC-21M020-_GNPS_20eV_G3_019.mzXML|HILIC(-)-LC-21M020-_GNPS_20eV_G2_015.mzXML|HILIC(-)-LC-21M020-_GNPS_20eV_G3_021.mzXML|HILIC(-)-LC-21M020-_GNPS_20eV_G3_018.mzXML|HILIC(-)-LC-21M020-_GNPS_20eV_G3_023.mzXML|HILIC(-)-LC-…
6	11462			Glutamic acid derivatives				G1	3	0	0	0	3		175072		HILIC(-)-LC-21M020-_GNPS_20eV_G1_007.mzXML
7	11821			Benzene derivatives				G2	0	2	0	0	2		261109		HILIC(-)-LC-21M020-_GNPS_20eV_G2_014.mzXML|HILIC(-)-LC-21M020-_GNPS_20eV_G2_015.mzXML
7	11384			Benzene derivatives				G1,G2,G3	1	2	3	0	6		152986		HILIC(-)-LC-21M020-_GNPS_20eV_G2_010.mzXML|HILIC(-)-LC-21M020-_GNPS_20eV_G2_011.mzXML|HILIC(-)-LC-21M020-_GNPS_20eV_G3_019.mzXML|HILIC(-)-LC-21M020-_GNPS_20eV_G1_009.mzXML|HILIC(-)-LC-21M020-_GNPS_20eV_G3_021.mzXML
7	11637	Massbank:KO000481 2-Chlorobenzoate|o-Chlorobenzoic acid|2-Chlorobenzoic acid	Benzoates	Benzene derivatives			155,56	G1,G2,G3	1	44	10	0	55	46089	201089	6	HILIC(-)-LC-21M020-_GNPS_20eV_G2_014.mzXML|HILIC(-)-LC-21M020-_GNPS_20eV_G2_016.mzXML|HILIC(-)-LC-21M020-_GNPS_20eV_G2_015.mzXML|HILIC(-)-LC-21M020-_GNPS_20eV_G3_021.mzXML|HILIC(-)-LC-21M020-_GNPS_20eV_G3_018.mzXML|HILIC(-)-LC-21M020-_GNPS_20eV_G2_013.mzXML|HILIC(-)-LC-21M020-_GNPS_20eV_G1_006.mzXML
7	11863	"MLS002153286-01!L-745,870 hydrochloride"	Inorganic Acid	Benzene derivatives				G2	0	3	0	0	3			7	HILIC(-)-LC-21M020-_GNPS_20eV_G2_012.mzXML
7	11676			Benzene derivatives				G1,G2,G3	1	12	5	0	18		215164		HILIC(-)-LC-21M020-_GNPS_20eV_G2_014.mzXML|HILIC(-)-LC-21M020-_GNPS_20eV_G1_009.mzXML|HILIC(-)-LC-21M020-_GNPS_20eV_G3_020.mzXML|HILIC(-)-LC-21M020-_GNPS_20eV_G3_017.mzXML|HILIC(-)-LC-21M020-_GNPS_20eV_G2_011.mzXML|HILIC(-)-LC-21M020-_GNPS_20eV_G2_013.mzXML
7	11440			Benzene derivatives				G1,G2,G3	16	28	17	0	61		171077		HILIC(-)-LC-21M020-_GNPS_20eV_G1_007.mzXML|HILIC(-)-LC-21M020-_GNPS_20eV_G2_016.mzXML|HILIC(-)-LC-21M020-_GNPS_20eV_G3_017.mzXML|HILIC(-)-LC-21M020-_GNPS_20eV_G1_005.mzXML|HILIC(-)-LC-21M020-_GNPS_20eV_G2_011.mzXML|HILIC(-)-LC-21M020-_GNPS_20eV_G2_012.mzXML|HILIC(-)-LC-21M020-_GNPS_20eV_G2_015.mzXML|HILIC(-)-LC-21M020-_GNPS_20eV_G3_021.mzXML|HILIC(-)-LC-21M020-_GNPS_20eV_G1_001.mzXML|HILIC(-)-LC-…
7	11753			Benzene derivatives				G2	0	9	0	0	9		243017		HILIC(-)-LC-21M020-_GNPS_20eV_G2_016.mzXML
7	11665			Benzene derivatives				G1,G2,G3	1	17	4	0	22		212067		HILIC(-)-LC-21M020-_GNPS_20eV_G2_016.mzXML|HILIC(-)-LC-21M020-_GNPS_20eV_G3_018.mzXML|HILIC(-)-LC-21M020-_GNPS_20eV_G3_020.mzXML|HILIC(-)-LC-21M020-_GNPS_20eV_G1_005.mzXML|HILIC(-)-LC-21M020-_GNPS_20eV_G2_012.mzXML|HILIC(-)-LC-21M020-_GNPS_20eV_G3_019.mzXML|HILIC(-)-LC-21M020-_GNPS_20eV_G2_010.mzXML
7	11625			Benzene derivatives				G1,G2,G3	18	21	20	0	59		195005		HILIC(-)-LC-21M020-_GNPS_20eV_G1_007.mzXML|HILIC(-)-LC-21M020-_GNPS_20eV_G2_016.mzXML|HILIC(-)-LC-21M020-_GNPS_20eV_G3_018.mzXML|HILIC(-)-LC-21M020-_GNPS_20eV_G3_017.mzXML|HILIC(-)-LC-21M020-_GNPS_20eV_G1_005.mzXML|HILIC(-)-LC-21M020-_GNPS_20eV_G2_011.mzXML|HILIC(-)-LC-21M020-_GNPS_20eV_G2_012.mzXML|HILIC(-)-LC-21M020-_GNPS_20eV_G3_019.mzXML|HILIC(-)-LC-21M020-_GNPS_20eV_G3_021.mzXML|HILIC(-)-LC-…
7	11626			Benzene derivatives				G1,G3	1	0	1	0	2		194997		HILIC(-)-LC-21M020-_GNPS_20eV_G1_007.mzXML|HILIC(-)-LC-21M020-_GNPS_20eV_G3_017.mzXML
7	11723			Benzene derivatives				G1,G2,G3	11	20	4	0	35		231098		HILIC(-)-LC-21M020-_GNPS_20eV_G2_014.mzXML|HILIC(-)-LC-21M020-_GNPS_20eV_G2_016.mzXML|HILIC(-)-LC-21M020-_GNPS_20eV_G2_011.mzXML|HILIC(-)-LC-21M020-_GNPS_20eV_G2_012.mzXML|HILIC(-)-LC-21M020-_GNPS_20eV_G3_022.mzXML|HILIC(-)-LC-21M020-_GNPS_20eV_G3_021.mzXML|HILIC(-)-LC-21M020-_GNPS_20eV_G1_001.mzXML|HILIC(-)-LC-21M020-_GNPS_20eV_G2_013.mzXML|HILIC(-)-LC-21M020-_GNPS_20eV_G1_008.mzXML|HILIC(-)-LC-…
7	11709	MoNA:3490809 p-Cresol sulphate	Bencene derivative	Benzene derivatives		It has a role as a human metabolite, a uremic toxin and a gut flora metabolite.	188,20	G1,G2,G3	6	12	4	0	22	3.8349e+16	225449	6	HILIC(-)-LC-21M020-_GNPS_20eV_G1_007.mzXML|HILIC(-)-LC-21M020-_GNPS_20eV_G2_016.mzXML|HILIC(-)-LC-21M020-_GNPS_20eV_G3_019.mzXML|HILIC(-)-LC-21M020-_GNPS_20eV_G1_001.mzXML|HILIC(-)-LC-21M020-_GNPS_20eV_G3_018.mzXML|HILIC(-)-LC-21M020-_GNPS_20eV_G3_023.mzXML
7	11473	Spectral Match to D-Lyxose from NIST14	Food additive	Benzene derivatives		D-Lyxose is a metabolite found in Escherichia coli (strain K12, MG1655).	150,13	G1	10	0	0	0	10	30011	179056	6	HILIC(-)-LC-21M020-_GNPS_20eV_G1_006.mzXML
7	11768	N-[2-(5-fluoro-2-methylindol-3-yl)ethyl](3-nitrophenyl)carboxamide		Benzene derivatives				G2,G3	0	2	6	0	8	950859	247039	6	HILIC(-)-LC-21M020-_GNPS_20eV_G3_018.mzXML|HILIC(-)-LC-21M020-_GNPS_20eV_G2_012.mzXML
7	11796	GALACTITOL	Sugar alcohol	Benzene derivatives			182,17	G1,G2,G3	52	27	34	0	113	72021	253093	7	HILIC(-)-LC-21M020-_GNPS_20eV_G1_007.mzXML|HILIC(-)-LC-21M020-_GNPS_20eV_G2_014.mzXML|HILIC(-)-LC-21M020-_GNPS_20eV_G1_003.mzXML|HILIC(-)-LC-21M020-_GNPS_20eV_G3_017.mzXML|HILIC(-)-LC-21M020-_GNPS_20eV_G1_005.mzXML|HILIC(-)-LC-21M020-_GNPS_20eV_G2_012.mzXML|HILIC(-)-LC-21M020-_GNPS_20eV_G2_015.mzXML|HILIC(-)-LC-21M020-_GNPS_20eV_G3_021.mzXML|HILIC(-)-LC-21M020-_GNPS_20eV_G1_001.mzXML|HILIC(-)-LC-…
8	12765			carboxylic acids related compounds				G1,G2,G3	20	14	13	0	47		965999		HILIC(-)-LC-21M020-_GNPS_20eV_G2_014.mzXML|HILIC(-)-LC-21M020-_GNPS_20eV_G2_016.mzXML|HILIC(-)-LC-21M020-_GNPS_20eV_G1_009.mzXML|HILIC(-)-LC-21M020-_GNPS_20eV_G1_003.mzXML|HILIC(-)-LC-21M020-_GNPS_20eV_G3_017.mzXML|HILIC(-)-LC-21M020-_GNPS_20eV_G1_005.mzXML|HILIC(-)-LC-21M020-_GNPS_20eV_G2_011.mzXML|HILIC(-)-LC-21M020-_GNPS_20eV_G3_019.mzXML|HILIC(-)-LC-21M020-_GNPS_20eV_G2_015.mzXML|HILIC(-)-LC-…
8	12737			carboxylic acids related compounds				G1,G2,G3,G4	134	98	101	55	388		965999		HILIC(-)-LC-21M020-_GNPS_20eV_G1_007.mzXML|HILIC(-)-LC-21M020-GNPS_20ev_PC.mzXML|HILIC(-)-LC-21M020-_GNPS_20eV_G1_003.mzXML|HILIC(-)-LC-21M020-GNPS_20ev_BET.mzXML|HILIC(-)-LC-21M020-_GNPS_20eV_G2_011.mzXML|HILIC(-)-LC-21M020-GNPS_20ev_CH-Cl.mzXML|HILIC(-)-LC-21M020-GNPS_20ev_TMA.mzXML|HILIC(-)-LC-21M020-_GNPS_20eV_G3_018.mzXML|HILIC(-)-LC-21M020-_GNPS_20eV_G2_014.mzXML|HILIC(-)-LC-21M020-_GNPS_20…
8	12713			carboxylic acids related compounds				G1,G2,G3	22	7	19	0	48		965999		HILIC(-)-LC-21M020-_GNPS_20eV_G1_007.mzXML|HILIC(-)-LC-21M020-_GNPS_20eV_G1_009.mzXML|HILIC(-)-LC-21M020-_GNPS_20eV_G3_020.mzXML|HILIC(-)-LC-21M020-_GNPS_20eV_G2_011.mzXML|HILIC(-)-LC-21M020-_GNPS_20eV_G2_012.mzXML|HILIC(-)-LC-21M020-_GNPS_20eV_G3_019.mzXML|HILIC(-)-LC-21M020-_GNPS_20eV_G3_021.mzXML|HILIC(-)-LC-21M020-_GNPS_20eV_G1_001.mzXML|HILIC(-)-LC-21M020-_GNPS_20eV_G2_013.mzXML|HILIC(-)-LC-…
8	12708			carboxylic acids related compounds				G1,G2,G3	2	88	52	0	142		965999		HILIC(-)-LC-21M020-_GNPS_20eV_G2_014.mzXML|HILIC(-)-LC-21M020-_GNPS_20eV_G2_016.mzXML|HILIC(-)-LC-21M020-_GNPS_20eV_G3_018.mzXML|HILIC(-)-LC-21M020-_GNPS_20eV_G3_020.mzXML|HILIC(-)-LC-21M020-_GNPS_20eV_G3_017.mzXML|HILIC(-)-LC-21M020-_GNPS_20eV_G2_012.mzXML|HILIC(-)-LC-21M020-_GNPS_20eV_G3_019.mzXML|HILIC(-)-LC-21M020-_GNPS_20eV_G2_015.mzXML|HILIC(-)-LC-21M020-_GNPS_20eV_G3_021.mzXML|HILIC(-)-LC-…
8	12682			carboxylic acids related compounds				G1,G2,G3,G4	176	153	153	301	783		965999		HILIC(-)-LC-21M020-_GNPS_20eV_G1_007.mzXML|HILIC(-)-LC-21M020-GNPS_20ev_PC.mzXML|HILIC(-)-LC-21M020-_GNPS_20eV_G1_003.mzXML|HILIC(-)-LC-21M020-GNPS_20ev_BET.mzXML|HILIC(-)-LC-21M020-_GNPS_20eV_G2_011.mzXML|HILIC(-)-LC-21M020-GNPS_20ev_CH-Cl.mzXML|HILIC(-)-LC-21M020-GNPS_20ev_TMA.mzXML|HILIC(-)-LC-21M020-_GNPS_20eV_G3_018.mzXML|HILIC(-)-LC-21M020-_GNPS_20eV_G2_014.mzXML|HILIC(-)-LC-21M020-_GNPS_20…
8	12717			carboxylic acids related compounds				G1,G2,G3	14	16	6	0	36		965998		HILIC(-)-LC-21M020-_GNPS_20eV_G2_014.mzXML|HILIC(-)-LC-21M020-_GNPS_20eV_G1_009.mzXML|HILIC(-)-LC-21M020-_GNPS_20eV_G3_020.mzXML|HILIC(-)-LC-21M020-_GNPS_20eV_G2_012.mzXML|HILIC(-)-LC-21M020-_GNPS_20eV_G3_019.mzXML|HILIC(-)-LC-21M020-_GNPS_20eV_G3_021.mzXML|HILIC(-)-LC-21M020-_GNPS_20eV_G2_013.mzXML|HILIC(-)-LC-21M020-_GNPS_20eV_G1_008.mzXML
8	12947			carboxylic acids related compounds				G1,G2,G3	1	10	46	0	57		965999		HILIC(-)-LC-21M020-_GNPS_20eV_G3_018.mzXML|HILIC(-)-LC-21M020-_GNPS_20eV_G2_016.mzXML|HILIC(-)-LC-21M020-_GNPS_20eV_G3_017.mzXML|HILIC(-)-LC-21M020-_GNPS_20eV_G3_022.mzXML|HILIC(-)-LC-21M020-_GNPS_20eV_G3_019.mzXML|HILIC(-)-LC-21M020-_GNPS_20eV_G2_010.mzXML|HILIC(-)-LC-21M020-_GNPS_20eV_G2_013.mzXML|HILIC(-)-LC-21M020-_GNPS_20eV_G1_006.mzXML
8	13021			carboxylic acids related compounds				G1,G3	10	0	42	0	52		965999		HILIC(-)-LC-21M020-_GNPS_20eV_G3_022.mzXML|HILIC(-)-LC-21M020-_GNPS_20eV_G1_006.mzXML
8	12734			carboxylic acids related compounds				G1,G2,G3,G4	77	56	45	8	186		965999		HILIC(-)-LC-21M020-_GNPS_20eV_G1_007.mzXML|HILIC(-)-LC-21M020-GNPS_20ev_PC.mzXML|HILIC(-)-LC-21M020-_GNPS_20eV_G1_003.mzXML|HILIC(-)-LC-21M020-_GNPS_20eV_G2_011.mzXML|HILIC(-)-LC-21M020-GNPS_20ev_CH-Cl.mzXML|HILIC(-)-LC-21M020-GNPS_20ev_TMA.mzXML|HILIC(-)-LC-21M020-_GNPS_20eV_G3_018.mzXML|HILIC(-)-LC-21M020-_GNPS_20eV_G2_014.mzXML|HILIC(-)-LC-21M020-_GNPS_20eV_G3_017.mzXML|HILIC(-)-LC-21M020-_GNP…
8	12683			carboxylic acids related compounds				G1,G2,G3,G4	867	882	916	1076	3741		965999		HILIC(-)-LC-21M020-_GNPS_20eV_G1_007.mzXML|HILIC(-)-LC-21M020-GNPS_20ev_PC.mzXML|HILIC(-)-LC-21M020-_GNPS_20eV_G1_003.mzXML|HILIC(-)-LC-21M020-GNPS_20ev_BET.mzXML|HILIC(-)-LC-21M020-_GNPS_20eV_G2_011.mzXML|HILIC(-)-LC-21M020-GNPS_20ev_CH-Cl.mzXML|HILIC(-)-LC-21M020-GNPS_20ev_TMA.mzXML|HILIC(-)-LC-21M020-_GNPS_20eV_G3_018.mzXML|HILIC(-)-LC-21M020-_GNPS_20eV_G2_014.mzXML|HILIC(-)-LC-21M020-_GNPS_20…
8	12764			carboxylic acids related compounds				G1,G2,G3,G4	33	28	6	1	68		965999		HILIC(-)-LC-21M020-_GNPS_20eV_G1_007.mzXML|HILIC(-)-LC-21M020-_GNPS_20eV_G2_014.mzXML|HILIC(-)-LC-21M020-GNPS_20ev_ACH.mzXML|HILIC(-)-LC-21M020-_GNPS_20eV_G1_009.mzXML|HILIC(-)-LC-21M020-_GNPS_20eV_G1_003.mzXML|HILIC(-)-LC-21M020-_GNPS_20eV_G3_020.mzXML|HILIC(-)-LC-21M020-_GNPS_20eV_G2_011.mzXML|HILIC(-)-LC-21M020-_GNPS_20eV_G3_019.mzXML|HILIC(-)-LC-21M020-_GNPS_20eV_G2_015.mzXML|HILIC(-)-LC-21M0…
8	12705			carboxylic acids related compounds				G1,G2,G3	32	20	16	0	68		965999		HILIC(-)-LC-21M020-_GNPS_20eV_G1_007.mzXML|HILIC(-)-LC-21M020-_GNPS_20eV_G2_014.mzXML|HILIC(-)-LC-21M020-_GNPS_20eV_G1_009.mzXML|HILIC(-)-LC-21M020-_GNPS_20eV_G1_003.mzXML|HILIC(-)-LC-21M020-_GNPS_20eV_G2_011.mzXML|HILIC(-)-LC-21M020-_GNPS_20eV_G2_012.mzXML|HILIC(-)-LC-21M020-_GNPS_20eV_G3_019.mzXML|HILIC(-)-LC-21M020-_GNPS_20eV_G3_022.mzXML|HILIC(-)-LC-21M020-_GNPS_20eV_G2_015.mzXML|HILIC(-)-LC-…
8	12797	6-[[(3S,6aR,6bS,8aS,14bR)-4,4,6a,6b,11,11,14b-heptamethyl-8a-[3,4,5-trihydroxy-6-(hydroxymethyl)oxan-2-yl]oxycarbonyl-1,2,3,4a,5,6,7,8,9,10,12,12a,14,14a-tetradecahydropicen-3-yl]oxy]-3,5-dihydroxy-4-[3,4,5-trihydroxy-6-(hydroxymethyl)oxan-2-yl]oxyoxane-2-carboxylic acid	Carboxylic acid	carboxylic acids related compounds			943134	G1,G2,G3	4	16	5	0	25	10508	965999	6	HILIC(-)-LC-21M020-_GNPS_20eV_G1_009.mzXML|HILIC(-)-LC-21M020-_GNPS_20eV_G3_020.mzXML|HILIC(-)-LC-21M020-_GNPS_20eV_G1_003.mzXML|HILIC(-)-LC-21M020-_GNPS_20eV_G2_011.mzXML|HILIC(-)-LC-21M020-_GNPS_20eV_G3_019.mzXML|HILIC(-)-LC-21M020-_GNPS_20eV_G2_010.mzXML|HILIC(-)-LC-21M020-_GNPS_20eV_G3_023.mzXML
8	12725			carboxylic acids related compounds				G1,G2,G3	40	23	15	0	78		965999		HILIC(-)-LC-21M020-_GNPS_20eV_G1_007.mzXML|HILIC(-)-LC-21M020-_GNPS_20eV_G2_014.mzXML|HILIC(-)-LC-21M020-_GNPS_20eV_G2_016.mzXML|HILIC(-)-LC-21M020-_GNPS_20eV_G1_009.mzXML|HILIC(-)-LC-21M020-_GNPS_20eV_G1_003.mzXML|HILIC(-)-LC-21M020-_GNPS_20eV_G3_020.mzXML|HILIC(-)-LC-21M020-_GNPS_20eV_G2_011.mzXML|HILIC(-)-LC-21M020-_GNPS_20eV_G3_019.mzXML|HILIC(-)-LC-21M020-_GNPS_20eV_G3_021.mzXML|HILIC(-)-LC-…
8	12711			carboxylic acids related compounds				G1,G2,G3	46	44	32	0	122		965999		HILIC(-)-LC-21M020-_GNPS_20eV_G1_007.mzXML|HILIC(-)-LC-21M020-_GNPS_20eV_G2_014.mzXML|HILIC(-)-LC-21M020-_GNPS_20eV_G2_016.mzXML|HILIC(-)-LC-21M020-_GNPS_20eV_G1_009.mzXML|HILIC(-)-LC-21M020-_GNPS_20eV_G1_003.mzXML|HILIC(-)-LC-21M020-_GNPS_20eV_G3_020.mzXML|HILIC(-)-LC-21M020-_GNPS_20eV_G3_017.mzXML|HILIC(-)-LC-21M020-_GNPS_20eV_G1_005.mzXML|HILIC(-)-LC-21M020-_GNPS_20eV_G2_011.mzXML|HILIC(-)-LC-…
8	14011			carboxylic acids related compounds				G4	0	0	0	10	10				HILIC(-)-LC-21M020-GNPS_20ev_CH-Cl.mzXML
8	12762			carboxylic acids related compounds				G1,G2,G3,G4	23	17	11	24	75		965999		HILIC(-)-LC-21M020-_GNPS_20eV_G1_007.mzXML|HILIC(-)-LC-21M020-_GNPS_20eV_G2_016.mzXML|HILIC(-)-LC-21M020-GNPS_20ev_ACH.mzXML|HILIC(-)-LC-21M020-_GNPS_20eV_G1_009.mzXML|HILIC(-)-LC-21M020-GNPS_20ev_PC.mzXML|HILIC(-)-LC-21M020-_GNPS_20eV_G1_003.mzXML|HILIC(-)-LC-21M020-GNPS_20ev_BET.mzXML|HILIC(-)-LC-21M020-_GNPS_20eV_G3_017.mzXML|HILIC(-)-LC-21M020-_GNPS_20eV_G2_011.mzXML|HILIC(-)-LC-21M020-_GNPS_…
8	12949			carboxylic acids related compounds				G1,G2,G3	1	65	13	0	79		965999		HILIC(-)-LC-21M020-_GNPS_20eV_G3_018.mzXML|HILIC(-)-LC-21M020-_GNPS_20eV_G2_016.mzXML|HILIC(-)-LC-21M020-_GNPS_20eV_G1_003.mzXML|HILIC(-)-LC-21M020-_GNPS_20eV_G3_017.mzXML|HILIC(-)-LC-21M020-_GNPS_20eV_G3_022.mzXML|HILIC(-)-LC-21M020-_GNPS_20eV_G2_010.mzXML|HILIC(-)-LC-21M020-_GNPS_20eV_G2_013.mzXML
9	12155	Massbank:PR307203 4-Methylthiobutyl glucosinolate	Glycosinolic acid - Glucoerusina	Glucosinolates & lipopolysaccharides (Prebiotics)		is a natural product found in Eruca vesicaria and Arabidopsis thaliana with data available.	421,5	G2	0	3	0	0	3	4.5721e+16	465767	7	HILIC(-)-LC-21M020-_GNPS_20eV_G2_010.mzXML
9	11824			Glucosinolates & lipopolysaccharides (Prebiotics)				G1	2	0	0	0	2		265148		HILIC(-)-LC-21M020-_GNPS_20eV_G1_007.mzXML
9	12246	Spectral Match to 1-(9Z-Octadecenoyl)-sn-glycero-3-phospho-(1'-sn-glycerol) from NIST14509,591	Phospholipids	Glucosinolates & lipopolysaccharides (Prebiotics)			510,6	G1	2	0	0	0	2	201416	509289	6	HILIC(-)-LC-21M020-_GNPS_20eV_G1_003.mzXML|HILIC(-)-LC-21M020-_GNPS_20eV_G1_001.mzXML
9	12063	Spectral Match to 1-Hexadecanoyl-sn-glycero-3-phospho-(1'-sn-glycerol) from NIST14	Phospholipids	Glucosinolates & lipopolysaccharides (Prebiotics)			484,6	G1	3	0	0	0	3	5606399999999990	427211	6	HILIC(-)-LC-21M020-_GNPS_20eV_G1_009.mzXML
9	11722			Glucosinolates & lipopolysaccharides (Prebiotics)				G2,G3	0	1	2	0	3		462495		HILIC(-)-LC-21M020-_GNPS_20eV_G3_018.mzXML|HILIC(-)-LC-21M020-_GNPS_20eV_G3_023.mzXML|HILIC(-)-LC-21M020-_GNPS_20eV_G2_015.mzXML
9	11745			Glucosinolates & lipopolysaccharides (Prebiotics)				G2,G3	0	2	1	0	3		476545		HILIC(-)-LC-21M020-_GNPS_20eV_G2_010.mzXML|HILIC(-)-LC-21M020-_GNPS_20eV_G3_023.mzXML
9	11868			Glucosinolates & lipopolysaccharides (Prebiotics)	YhcB coordinates peptidoglycan and LPS biogenesis with phospholipid synthesis during Escherichia coli cell growth | bioRxiv			G1	2	0	0	0	2		558219		HILIC(-)-LC-21M020-_GNPS_20eV_G1_007.mzXML
9	11727	zinniol	Benzene derivatives	Glucosinolates & lipopolysaccharides (Prebiotics)		Zinniol is a natural product found in Alternaria carthami, Alternaria tagetica, and other organisms with data available.	266,3	G2,G3	0	6	3	0	9	197968	463113	8	HILIC(-)-LC-21M020-_GNPS_20eV_G2_010.mzXML|HILIC(-)-LC-21M020-_GNPS_20eV_G3_018.mzXML|HILIC(-)-LC-21M020-_GNPS_20eV_G3_023.mzXML|HILIC(-)-LC-21M020-_GNPS_20eV_G2_015.mzXML
9	12441	Massbank:LQB00623 PG 32:0	Phospholipids	Glucosinolates & lipopolysaccharides (Prebiotics)		Dipalmitoylphosphatidylglycerol	723	G1,G3	7	0	8	0	15	16296	705203	10	HILIC(-)-LC-21M020-_GNPS_20eV_G1_009.mzXML|HILIC(-)-LC-21M020-_GNPS_20eV_G3_020.mzXML|HILIC(-)-LC-21M020-_GNPS_20eV_G1_003.mzXML|HILIC(-)-LC-21M020-_GNPS_20eV_G3_019.mzXML|HILIC(-)-LC-21M020-_GNPS_20eV_G3_021.mzXML|HILIC(-)-LC-21M020-_GNPS_20eV_G1_006.mzXML
9	12177	3,5-dihydroxy-4-[3,4,5-trihydroxy-6-[[4-(2-hydroxypropan-2-yl)cyclohexene-1-carbonyl]oxymethyl]oxan-2-yl]oxybenzoic acid	Liposaccharide	Glucosinolates & lipopolysaccharides (Prebiotics)			498,5	G1,G3	1	0	1	0	2	27932	469234	7	HILIC(-)-LC-21M020-_GNPS_20eV_G1_007.mzXML|HILIC(-)-LC-21M020-_GNPS_20eV_G3_023.mzXML
9	11766	(1E,4E)-1,5-bis(4-methoxyphenyl)penta-1,4-dien-3-one	Ether	Glucosinolates & lipopolysaccharides (Prebiotics)			294,3	G2,G3	0	2	1	0	3	199343	492461	6	HILIC(-)-LC-21M020-_GNPS_20eV_G2_010.mzXML|HILIC(-)-LC-21M020-_GNPS_20eV_G2_012.mzXML|HILIC(-)-LC-21M020-_GNPS_20eV_G3_023.mzXML
9	11507			Glucosinolates & lipopolysaccharides (Prebiotics)				G1	2	0	0	0	2		191073		HILIC(-)-LC-21M020-_GNPS_20eV_G1_003.mzXML|HILIC(-)-LC-21M020-_GNPS_20eV_G1_006.mzXML
9	12099	PE(16:0/0:0); [M-H]- C21H43N1O7P1	Phospholipids	Glucosinolates & lipopolysaccharides (Prebiotics)				G1,G2,G3	13	7	10	0	30	100702	452279	6	HILIC(-)-LC-21M020-_GNPS_20eV_G3_018.mzXML|HILIC(-)-LC-21M020-_GNPS_20eV_G1_009.mzXML|HILIC(-)-LC-21M020-_GNPS_20eV_G3_017.mzXML|HILIC(-)-LC-21M020-_GNPS_20eV_G1_005.mzXML|HILIC(-)-LC-21M020-_GNPS_20eV_G2_015.mzXML|HILIC(-)-LC-21M020-_GNPS_20eV_G3_021.mzXML|HILIC(-)-LC-21M020-_GNPS_20eV_G1_001.mzXML|HILIC(-)-LC-21M020-_GNPS_20eV_G2_010.mzXML
9	11718			Glucosinolates & lipopolysaccharides (Prebiotics)				G1,G2,G3	31	7	41	0	79		229735		HILIC(-)-LC-21M020-_GNPS_20eV_G1_007.mzXML|HILIC(-)-LC-21M020-_GNPS_20eV_G2_014.mzXML|HILIC(-)-LC-21M020-_GNPS_20eV_G3_018.mzXML|HILIC(-)-LC-21M020-_GNPS_20eV_G1_003.mzXML|HILIC(-)-LC-21M020-_GNPS_20eV_G3_020.mzXML|HILIC(-)-LC-21M020-_GNPS_20eV_G3_017.mzXML|HILIC(-)-LC-21M020-_GNPS_20eV_G1_005.mzXML|HILIC(-)-LC-21M020-_GNPS_20eV_G3_019.mzXML|HILIC(-)-LC-21M020-_GNPS_20eV_G1_001.mzXML|HILIC(-)-LC-…
9	11889			Glucosinolates & lipopolysaccharides (Prebiotics)				G1,G3	2	0	1	0	3				HILIC(-)-LC-21M020-_GNPS_20eV_G1_007.mzXML|HILIC(-)-LC-21M020-_GNPS_20eV_G3_023.mzXML
9	12126	MoNA:3210794 3-Hydroxypropyl-Glucosinolate	Glycosinolate	Glucosinolates & lipopolysaccharides (Prebiotics)			377,4	G1,G2,G3	8	16	11	0	35	89475	465475	7	HILIC(-)-LC-21M020-_GNPS_20eV_G1_007.mzXML|HILIC(-)-LC-21M020-_GNPS_20eV_G2_014.mzXML|HILIC(-)-LC-21M020-_GNPS_20eV_G2_016.mzXML|HILIC(-)-LC-21M020-_GNPS_20eV_G3_018.mzXML|HILIC(-)-LC-21M020-_GNPS_20eV_G1_003.mzXML|HILIC(-)-LC-21M020-_GNPS_20eV_G3_020.mzXML|HILIC(-)-LC-21M020-_GNPS_20eV_G3_017.mzXML|HILIC(-)-LC-21M020-_GNPS_20eV_G1_005.mzXML|HILIC(-)-LC-21M020-_GNPS_20eV_G2_011.mzXML|HILIC(-)-LC-…
9	12181	[5-formyl-4,8-dihydroxy-3-(3-methoxy-3-oxoprop-1-en-2-yl)-8a-methyl-2,3,4,4a,5,6,7,8-octahydro-1H-naphthalen-2-yl] 3,4-dihydroxy-2-methylidenebutanoate	Hydroxy carboxylic acid	Glucosinolates & lipopolysaccharides (Prebiotics)			444,5	G3	0	0	4	0	4	46675	471857	8	HILIC(-)-LC-21M020-_GNPS_20eV_G3_018.mzXML|HILIC(-)-LC-21M020-_GNPS_20eV_G3_023.mzXML
9	12200	Spectral Match to 1-(9Z-Octadecenoyl)-sn-glycero-3-phospho-(1'-sn-glycerol) from NIST14	Phospholipids	Glucosinolates & lipopolysaccharides (Prebiotics)			510,6	G1,G2,G3	16	8	6	0	30	26013	483274	8	HILIC(-)-LC-21M020-_GNPS_20eV_G1_007.mzXML|HILIC(-)-LC-21M020-_GNPS_20eV_G3_018.mzXML|HILIC(-)-LC-21M020-_GNPS_20eV_G1_009.mzXML|HILIC(-)-LC-21M020-_GNPS_20eV_G1_003.mzXML|HILIC(-)-LC-21M020-_GNPS_20eV_G3_019.mzXML|HILIC(-)-LC-21M020-_GNPS_20eV_G2_015.mzXML|HILIC(-)-LC-21M020-_GNPS_20eV_G3_021.mzXML|HILIC(-)-LC-21M020-_GNPS_20eV_G2_010.mzXML|HILIC(-)-LC-21M020-_GNPS_20eV_G2_013.mzXML|HILIC(-)-LC-…
9	12076	Spectral Match to 1-Stearoyl-2-hydroxy-sn-glycero-3-phosphoethanolamine from NIST14	lysophosphatidylethanolamine zwitterion	Glucosinolates & lipopolysaccharides (Prebiotics)			481,6	G1,G2,G3	5	6	3	0	14	42422	437888	6	HILIC(-)-LC-21M020-_GNPS_20eV_G1_009.mzXML|HILIC(-)-LC-21M020-_GNPS_20eV_G2_012.mzXML|HILIC(-)-LC-21M020-_GNPS_20eV_G3_021.mzXML|HILIC(-)-LC-21M020-_GNPS_20eV_G2_015.mzXML|HILIC(-)-LC-21M020-_GNPS_20eV_G1_001.mzXML|HILIC(-)-LC-21M020-_GNPS_20eV_G2_010.mzXML
9	11436			Glucosinolates & lipopolysaccharides (Prebiotics)				G1,G2,G3	5	7	19	0	31		170996		HILIC(-)-LC-21M020-_GNPS_20eV_G2_016.mzXML|HILIC(-)-LC-21M020-_GNPS_20eV_G3_017.mzXML|HILIC(-)-LC-21M020-_GNPS_20eV_G2_010.mzXML|HILIC(-)-LC-21M020-_GNPS_20eV_G2_013.mzXML|HILIC(-)-LC-21M020-_GNPS_20eV_G3_023.mzXML|HILIC(-)-LC-21M020-_GNPS_20eV_G1_006.mzXML
9	12245	Spectral Match to 1-(9Z-Octadecenoyl)-sn-glycero-3-phosphoethanolamine from NIST14	Phospholipids	Glucosinolates & lipopolysaccharides (Prebiotics)			479,6	G1,G2,G3	12	11	1	0	24	3.0988e+16	509282	6	HILIC(-)-LC-21M020-_GNPS_20eV_G1_007.mzXML|HILIC(-)-LC-21M020-_GNPS_20eV_G1_009.mzXML|HILIC(-)-LC-21M020-_GNPS_20eV_G2_015.mzXML|HILIC(-)-LC-21M020-_GNPS_20eV_G3_021.mzXML|HILIC(-)-LC-21M020-_GNPS_20eV_G1_001.mzXML|HILIC(-)-LC-21M020-_GNPS_20eV_G2_010.mzXML|HILIC(-)-LC-21M020-_GNPS_20eV_G2_013.mzXML|HILIC(-)-LC-21M020-_GNPS_20eV_G1_006.mzXML
10	11655	Spectral Match to 3-Hydroxykynurenine from NIST14	Amino acid	Betaine related compounds			224,21	G1,G2,G3	20	25	17	0	62	19989	206048	6	HILIC(-)-LC-21M020-_GNPS_20eV_G1_007.mzXML|HILIC(-)-LC-21M020-_GNPS_20eV_G2_014.mzXML|HILIC(-)-LC-21M020-_GNPS_20eV_G2_016.mzXML|HILIC(-)-LC-21M020-_GNPS_20eV_G1_009.mzXML|HILIC(-)-LC-21M020-_GNPS_20eV_G1_003.mzXML|HILIC(-)-LC-21M020-_GNPS_20eV_G1_005.mzXML|HILIC(-)-LC-21M020-_GNPS_20eV_G2_011.mzXML|HILIC(-)-LC-21M020-_GNPS_20eV_G2_012.mzXML|HILIC(-)-LC-21M020-_GNPS_20eV_G3_019.mzXML|HILIC(-)-LC-…
10	11504			Betaine related compounds				G2,G3	0	6	2	0	8		191002		HILIC(-)-LC-21M020-_GNPS_20eV_G2_016.mzXML|HILIC(-)-LC-21M020-_GNPS_20eV_G3_023.mzXML
10	11485			Betaine related compounds				G1,G2,G3	22	1	7	0	30				HILIC(-)-LC-21M020-_GNPS_20eV_G1_007.mzXML|HILIC(-)-LC-21M020-_GNPS_20eV_G2_014.mzXML|HILIC(-)-LC-21M020-_GNPS_20eV_G3_017.mzXML|HILIC(-)-LC-21M020-_GNPS_20eV_G1_005.mzXML|HILIC(-)-LC-21M020-_GNPS_20eV_G3_019.mzXML|HILIC(-)-LC-21M020-_GNPS_20eV_G3_021.mzXML|HILIC(-)-LC-21M020-_GNPS_20eV_G1_001.mzXML|HILIC(-)-LC-21M020-_GNPS_20eV_G3_018.mzXML|HILIC(-)-LC-21M020-_GNPS_20eV_G1_008.mzXML|HILIC(-)-LC-…
10	11370	Isoevernic acid	Fatty acid	Betaine related compounds			102,3	G1,G2,G3	13	20	26	0	59	42042	139007	9	HILIC(-)-LC-21M020-_GNPS_20eV_G1_007.mzXML|HILIC(-)-LC-21M020-_GNPS_20eV_G2_016.mzXML|HILIC(-)-LC-21M020-_GNPS_20eV_G3_017.mzXML|HILIC(-)-LC-21M020-_GNPS_20eV_G1_005.mzXML|HILIC(-)-LC-21M020-_GNPS_20eV_G2_011.mzXML|HILIC(-)-LC-21M020-_GNPS_20eV_G1_001.mzXML|HILIC(-)-LC-21M020-_GNPS_20eV_G2_010.mzXML|HILIC(-)-LC-21M020-_GNPS_20eV_G3_023.mzXML
10	135	2-Hydroxyphenylacetic acid - 40.0 eV	Carboxylic acid	Betaine related compounds			152,15	G1	7	0	0	0	7	27033	124007	6	HILIC(-)-LC-21M020-_GNPS_20eV_G1_007.mzXML
10	12056	Olmesartan medoxomil - 30.0 eV		Betaine related compounds				G1,G3	5	0	3	0	8	219972	423202	6	HILIC(-)-LC-21M020-_GNPS_20eV_G1_008.mzXML|HILIC(-)-LC-21M020-_GNPS_20eV_G3_017.mzXML
10	11491			Betaine related compounds				G1,G2,G3	17	5	15	0	37		187287		HILIC(-)-LC-21M020-_GNPS_20eV_G1_007.mzXML|HILIC(-)-LC-21M020-_GNPS_20eV_G1_009.mzXML|HILIC(-)-LC-21M020-_GNPS_20eV_G1_003.mzXML|HILIC(-)-LC-21M020-_GNPS_20eV_G1_005.mzXML|HILIC(-)-LC-21M020-_GNPS_20eV_G3_019.mzXML|HILIC(-)-LC-21M020-_GNPS_20eV_G2_015.mzXML|HILIC(-)-LC-21M020-_GNPS_20eV_G3_021.mzXML|HILIC(-)-LC-21M020-_GNPS_20eV_G1_001.mzXML|HILIC(-)-LC-21M020-_GNPS_20eV_G3_018.mzXML|HILIC(-)-LC-…
10	11718			Betaine related compounds				G1,G2,G3	31	7	41	0	79		229735		HILIC(-)-LC-21M020-_GNPS_20eV_G1_007.mzXML|HILIC(-)-LC-21M020-_GNPS_20eV_G2_014.mzXML|HILIC(-)-LC-21M020-_GNPS_20eV_G3_018.mzXML|HILIC(-)-LC-21M020-_GNPS_20eV_G1_003.mzXML|HILIC(-)-LC-21M020-_GNPS_20eV_G3_020.mzXML|HILIC(-)-LC-21M020-_GNPS_20eV_G3_017.mzXML|HILIC(-)-LC-21M020-_GNPS_20eV_G1_005.mzXML|HILIC(-)-LC-21M020-_GNPS_20eV_G3_019.mzXML|HILIC(-)-LC-21M020-_GNPS_20eV_G1_001.mzXML|HILIC(-)-LC-…
10	11375	2,5-Furandicarboxylic acid - 30.0 eV	Carboxylic acid	Betaine related compounds			156,09	G1,G2,G3	12	17	15	0	44	2827557	146035	6	HILIC(-)-LC-21M020-_GNPS_20eV_G1_007.mzXML|HILIC(-)-LC-21M020-_GNPS_20eV_G2_014.mzXML|HILIC(-)-LC-21M020-_GNPS_20eV_G2_016.mzXML|HILIC(-)-LC-21M020-_GNPS_20eV_G1_009.mzXML|HILIC(-)-LC-21M020-_GNPS_20eV_G3_018.mzXML|HILIC(-)-LC-21M020-_GNPS_20eV_G1_003.mzXML|HILIC(-)-LC-21M020-_GNPS_20eV_G3_020.mzXML|HILIC(-)-LC-21M020-_GNPS_20eV_G1_005.mzXML|HILIC(-)-LC-21M020-_GNPS_20eV_G2_011.mzXML|HILIC(-)-LC-…
10	49			Betaine related compounds				G2,G3	0	1	1	0	2				HILIC(-)-LC-21M020-_GNPS_20eV_G3_019.mzXML|HILIC(-)-LC-21M020-_GNPS_20eV_G2_015.mzXML
10	11447	betaine	Dietary Supplement	Betaine related compounds			117,15	G1,G2,G3	3	1	4	0	8	33023	173093	6	HILIC(-)-LC-21M020-_GNPS_20eV_G1_007.mzXML|HILIC(-)-LC-21M020-_GNPS_20eV_G2_012.mzXML|HILIC(-)-LC-21M020-_GNPS_20eV_G3_021.mzXML|HILIC(-)-LC-21M020-_GNPS_20eV_G3_019.mzXML
10	47			Betaine related compounds				G1,G2,G3	12	21	12	0	45				HILIC(-)-LC-21M020-_GNPS_20eV_G1_007.mzXML|HILIC(-)-LC-21M020-_GNPS_20eV_G2_014.mzXML|HILIC(-)-LC-21M020-_GNPS_20eV_G2_016.mzXML|HILIC(-)-LC-21M020-_GNPS_20eV_G1_009.mzXML|HILIC(-)-LC-21M020-_GNPS_20eV_G3_018.mzXML|HILIC(-)-LC-21M020-_GNPS_20eV_G1_003.mzXML|HILIC(-)-LC-21M020-_GNPS_20eV_G3_020.mzXML|HILIC(-)-LC-21M020-_GNPS_20eV_G1_005.mzXML|HILIC(-)-LC-21M020-_GNPS_20eV_G2_011.mzXML|HILIC(-)-LC-…
10	11483			Betaine related compounds				G1,G2,G3	1	2	1	0	4				HILIC(-)-LC-21M020-_GNPS_20eV_G2_016.mzXML|HILIC(-)-LC-21M020-_GNPS_20eV_G2_012.mzXML|HILIC(-)-LC-21M020-_GNPS_20eV_G1_008.mzXML|HILIC(-)-LC-21M020-_GNPS_20eV_G3_020.mzXML
10	11756	Spectral Match to Leu-Leu from NIST14	Peptide	Betaine related compounds			244,3	G1,G2,G3	36	1	25	0	62	9918210000000000	243171	6	HILIC(-)-LC-21M020-_GNPS_20eV_G1_007.mzXML|HILIC(-)-LC-21M020-_GNPS_20eV_G3_020.mzXML|HILIC(-)-LC-21M020-_GNPS_20eV_G3_017.mzXML|HILIC(-)-LC-21M020-_GNPS_20eV_G1_005.mzXML|HILIC(-)-LC-21M020-_GNPS_20eV_G2_012.mzXML|HILIC(-)-LC-21M020-_GNPS_20eV_G3_019.mzXML|HILIC(-)-LC-21M020-_GNPS_20eV_G1_001.mzXML|HILIC(-)-LC-21M020-_GNPS_20eV_G3_018.mzXML|HILIC(-)-LC-21M020-_GNPS_20eV_G1_006.mzXML
10	93			Betaine related compounds				G1,G2	2	2	0	0	4		110976		HILIC(-)-LC-21M020-_GNPS_20eV_G2_011.mzXML|HILIC(-)-LC-21M020-_GNPS_20eV_G1_005.mzXML|HILIC(-)-LC-21M020-_GNPS_20eV_G2_015.mzXML|HILIC(-)-LC-21M020-_GNPS_20eV_G1_003.mzXML
10	11729	Orsellinic acid	Phenolic acid	Betaine related compounds			168147	G1,G2,G3	12	5	18	0	35	6902199999999990	236056	7	HILIC(-)-LC-21M020-_GNPS_20eV_G1_007.mzXML|HILIC(-)-LC-21M020-_GNPS_20eV_G1_003.mzXML|HILIC(-)-LC-21M020-_GNPS_20eV_G3_020.mzXML|HILIC(-)-LC-21M020-_GNPS_20eV_G3_017.mzXML|HILIC(-)-LC-21M020-_GNPS_20eV_G1_005.mzXML|HILIC(-)-LC-21M020-_GNPS_20eV_G3_019.mzXML|HILIC(-)-LC-21M020-_GNPS_20eV_G3_021.mzXML|HILIC(-)-LC-21M020-_GNPS_20eV_G2_010.mzXML|HILIC(-)-LC-21M020-_GNPS_20eV_G2_013.mzXML|HILIC(-)-LC-…
10	11480			Betaine related compounds				G1,G2,G3	1	1	2	0	4		184072		HILIC(-)-LC-21M020-_GNPS_20eV_G2_014.mzXML|HILIC(-)-LC-21M020-_GNPS_20eV_G1_009.mzXML|HILIC(-)-LC-21M020-_GNPS_20eV_G3_021.mzXML
10	11395	2-(2-aminopropanoylamino)pentanoic acid	Peptide	Betaine related compounds			188,22	G1,G2,G3	8	9	9	0	26	280318	159077	6	HILIC(-)-LC-21M020-_GNPS_20eV_G2_014.mzXML|HILIC(-)-LC-21M020-_GNPS_20eV_G2_016.mzXML|HILIC(-)-LC-21M020-_GNPS_20eV_G3_018.mzXML|HILIC(-)-LC-21M020-_GNPS_20eV_G1_009.mzXML|HILIC(-)-LC-21M020-_GNPS_20eV_G1_003.mzXML|HILIC(-)-LC-21M020-_GNPS_20eV_G3_020.mzXML|HILIC(-)-LC-21M020-_GNPS_20eV_G1_005.mzXML|HILIC(-)-LC-21M020-_GNPS_20eV_G2_012.mzXML|HILIC(-)-LC-21M020-_GNPS_20eV_G3_019.mzXML|HILIC(-)-LC-…
10	11441			Betaine related compounds				G1,G2,G3	5	3	5	0	13		172007		HILIC(-)-LC-21M020-_GNPS_20eV_G1_007.mzXML|HILIC(-)-LC-21M020-_GNPS_20eV_G2_014.mzXML|HILIC(-)-LC-21M020-_GNPS_20eV_G3_018.mzXML|HILIC(-)-LC-21M020-_GNPS_20eV_G1_005.mzXML|HILIC(-)-LC-21M020-_GNPS_20eV_G3_021.mzXML|HILIC(-)-LC-21M020-_GNPS_20eV_G2_010.mzXML
10	11639			Betaine related compounds				G1,G2,G3	18	6	39	0	63		201124		HILIC(-)-LC-21M020-_GNPS_20eV_G1_007.mzXML|HILIC(-)-LC-21M020-_GNPS_20eV_G3_018.mzXML|HILIC(-)-LC-21M020-_GNPS_20eV_G3_020.mzXML|HILIC(-)-LC-21M020-_GNPS_20eV_G3_017.mzXML|HILIC(-)-LC-21M020-_GNPS_20eV_G1_005.mzXML|HILIC(-)-LC-21M020-_GNPS_20eV_G2_012.mzXML|HILIC(-)-LC-21M020-_GNPS_20eV_G3_019.mzXML|HILIC(-)-LC-21M020-_GNPS_20eV_G3_021.mzXML|HILIC(-)-LC-21M020-_GNPS_20eV_G2_010.mzXML|HILIC(-)-LC-…
11	12279			Raffinose trisaccharides/Cereal phytonutrients				G1,G2,G3	17	15	17	0	49		525209		HILIC(-)-LC-21M020-_GNPS_20eV_G1_007.mzXML|HILIC(-)-LC-21M020-_GNPS_20eV_G2_014.mzXML|HILIC(-)-LC-21M020-_GNPS_20eV_G2_016.mzXML|HILIC(-)-LC-21M020-_GNPS_20eV_G1_009.mzXML|HILIC(-)-LC-21M020-_GNPS_20eV_G3_018.mzXML|HILIC(-)-LC-21M020-_GNPS_20eV_G1_003.mzXML|HILIC(-)-LC-21M020-_GNPS_20eV_G3_019.mzXML|HILIC(-)-LC-21M020-_GNPS_20eV_G2_015.mzXML|HILIC(-)-LC-21M020-_GNPS_20eV_G3_021.mzXML|HILIC(-)-LC-…
11	12444	ATROPINE SULFATE	Aza Compounds	Raffinose trisaccharides/Cereal phytonutrients			676,8	G3	0	0	5	0	5	28932	706242	7	HILIC(-)-LC-21M020-_GNPS_20eV_G3_017.mzXML
11	12314			Raffinose trisaccharides/Cereal phytonutrients				G1,G3	3	0	2	0	5		566157		HILIC(-)-LC-21M020-_GNPS_20eV_G1_009.mzXML|HILIC(-)-LC-21M020-_GNPS_20eV_G3_023.mzXML|HILIC(-)-LC-21M020-_GNPS_20eV_G1_003.mzXML
11	12289	RAFFINOSE	Polysaccharides	Raffinose trisaccharides/Cereal phytonutrients			504,4	G1,G3	9	0	4	0	13		539138	11	HILIC(-)-LC-21M020-_GNPS_20eV_G3_019.mzXML|HILIC(-)-LC-21M020-_GNPS_20eV_G1_009.mzXML|HILIC(-)-LC-21M020-_GNPS_20eV_G3_023.mzXML|HILIC(-)-LC-21M020-_GNPS_20eV_G1_003.mzXML|HILIC(-)-LC-21M020-_GNPS_20eV_G1_006.mzXML
11	12494	[2,3-di(heptadecanoyloxy)propyl] 2-(trimethylazaniumyl)ethyl phosphate	Phosphocholine	Raffinose trisaccharides/Cereal phytonutrients			565,7	G1,G2	3	2	0	0	5	2.9653e+16	792254	9	HILIC(-)-LC-21M020-_GNPS_20eV_G2_015.mzXML|HILIC(-)-LC-21M020-_GNPS_20eV_G1_005.mzXML
11	12436			Raffinose trisaccharides/Cereal phytonutrients				G1,G3	1	0	1	0	2		701191		HILIC(-)-LC-21M020-_GNPS_20eV_G1_007.mzXML|HILIC(-)-LC-21M020-_GNPS_20eV_G3_017.mzXML
11	11504			Raffinose trisaccharides/Cereal phytonutrients				G2,G3	0	6	2	0	8		191002		HILIC(-)-LC-21M020-_GNPS_20eV_G2_016.mzXML|HILIC(-)-LC-21M020-_GNPS_20eV_G3_023.mzXML
11	12651			Raffinose trisaccharides/Cereal phytonutrients				G1,G2,G3	11	13	24	0	48		865259		HILIC(-)-LC-21M020-_GNPS_20eV_G3_018.mzXML|HILIC(-)-LC-21M020-_GNPS_20eV_G2_015.mzXML|HILIC(-)-LC-21M020-_GNPS_20eV_G1_005.mzXML|HILIC(-)-LC-21M020-_GNPS_20eV_G3_017.mzXML
11	12315	[(2R,3R,4S,5R,6S)-3-hydroxy-2-(hydroxymethyl)-5,6-bis[(3,4,5-trihydroxybenzoyl)oxy]oxan-4-yl] 3,4,5-trihydroxybenzoate	Phenols	Raffinose trisaccharides/Cereal phytonutrients			716,5	G2,G3	0	9	15	0	24	90912	568173	7	HILIC(-)-LC-21M020-_GNPS_20eV_G3_018.mzXML|HILIC(-)-LC-21M020-_GNPS_20eV_G2_015.mzXML|HILIC(-)-LC-21M020-_GNPS_20eV_G3_017.mzXML
11	12097			Raffinose trisaccharides/Cereal phytonutrients				G1,G2,G3	7	2	3	0	12		451123		HILIC(-)-LC-21M020-_GNPS_20eV_G2_015.mzXML|HILIC(-)-LC-21M020-_GNPS_20eV_G1_005.mzXML|HILIC(-)-LC-21M020-_GNPS_20eV_G3_017.mzXML
11	12292	[(2S,3S,4R,5R)-4-hydroxy-2,5-bis(hydroxymethyl)-2-[(2R,3R,4S,5S,6R)-3,4,5-trihydroxy-6-(hydroxymethyl)oxan-2-yl]oxyoxolan-3-yl] (E)-3-(4-hydroxy-3-methoxyphenyl)prop-2-enoate		Raffinose trisaccharides/Cereal phytonutrients				G2	0	2	0	0	2	2.7032e+16	544188	9	HILIC(-)-LC-21M020-_GNPS_20eV_G2_010.mzXML
11	12096			Raffinose trisaccharides/Cereal phytonutrients				G1,G2,G3	23	14	12	0	49		451123		HILIC(-)-LC-21M020-_GNPS_20eV_G1_005.mzXML|HILIC(-)-LC-21M020-_GNPS_20eV_G2_015.mzXML|HILIC(-)-LC-21M020-_GNPS_20eV_G1_003.mzXML|HILIC(-)-LC-21M020-_GNPS_20eV_G3_017.mzXML
11	14283			Raffinose trisaccharides/Cereal phytonutrients				G2,G3	0	5	3	0	8				HILIC(-)-LC-21M020-_GNPS_20eV_G2_015.mzXML|HILIC(-)-LC-21M020-_GNPS_20eV_G3_017.mzXML
11	12456	[2,3-di(heptadecanoyloxy)propyl] 2-(trimethylazaniumyl)ethyl phosphate	Phosphocholine	Raffinose trisaccharides/Cereal phytonutrients			565,7	G1,G2	1	1	0	0	2		724251	9	HILIC(-)-LC-21M020-_GNPS_20eV_G2_015.mzXML|HILIC(-)-LC-21M020-_GNPS_20eV_G1_005.mzXML
11	12659			Raffinose trisaccharides/Cereal phytonutrients				G1,G2,G3	1	2	4	0	7		892278		HILIC(-)-LC-21M020-_GNPS_20eV_G2_015.mzXML|HILIC(-)-LC-21M020-_GNPS_20eV_G1_005.mzXML|HILIC(-)-LC-21M020-_GNPS_20eV_G3_017.mzXML
11	12407			Raffinose trisaccharides/Cereal phytonutrients				G3	0	0	2	0	2		645223		HILIC(-)-LC-21M020-_GNPS_20eV_G3_023.mzXML
11	12406			Raffinose trisaccharides/Cereal phytonutrients				G1,G2,G3	3	5	5	0	13		640194		HILIC(-)-LC-21M020-_GNPS_20eV_G2_015.mzXML|HILIC(-)-LC-21M020-_GNPS_20eV_G1_005.mzXML|HILIC(-)-LC-21M020-_GNPS_20eV_G3_017.mzXML
11	12268			Raffinose trisaccharides/Cereal phytonutrients				G1,G2,G3	21	10	2	0	33		519168		HILIC(-)-LC-21M020-_GNPS_20eV_G1_007.mzXML|HILIC(-)-LC-21M020-_GNPS_20eV_G2_016.mzXML|HILIC(-)-LC-21M020-_GNPS_20eV_G1_003.mzXML|HILIC(-)-LC-21M020-_GNPS_20eV_G1_001.mzXML|HILIC(-)-LC-21M020-_GNPS_20eV_G2_013.mzXML|HILIC(-)-LC-21M020-_GNPS_20eV_G3_023.mzXML|HILIC(-)-LC-21M020-_GNPS_20eV_G1_008.mzXML|HILIC(-)-LC-21M020-_GNPS_20eV_G1_006.mzXML
11	12214	"NCGC00160277-01!3-Methoxy-dictamnine-4-(2,3,4-trimethoxy)-benzoic acid"		Raffinose trisaccharides/Cereal phytonutrients				G2,G3	0	1	2	0	3	5.0447e+16	490582	6	HILIC(-)-LC-21M020-_GNPS_20eV_G2_012.mzXML|HILIC(-)-LC-21M020-_GNPS_20eV_G3_021.mzXML
11	12018	3,4-di-O-galloylquinic acid	Benzoates	Raffinose trisaccharides/Cereal phytonutrients			496,4	G3	0	0	6	0	6	90973		8	HILIC(-)-LC-21M020-_GNPS_20eV_G3_018.mzXML
11	12360	(3S,4R)-3-[(3S,4R)-5,7-dihydroxy-4-(4-hydroxyphenyl)-2-oxo-3,4-dihydrochromen-3-yl]-5,7-dihydroxy-4-(4-hydroxyphenyl)-3,4-dihydrochromen-2-one		Raffinose trisaccharides/Cereal phytonutrients			542,5	G3	0	0	2	0	2	8092039999999990	589176	7	HILIC(-)-LC-21M020-_GNPS_20eV_G3_018.mzXML
11	12190	chaetoglobosins	Alkaloids	Raffinose trisaccharides/Cereal phytonutrients			528,6	G1,G2,G3	14	12	7	0	33	68155	478141	6	HILIC(-)-LC-21M020-_GNPS_20eV_G1_005.mzXML|HILIC(-)-LC-21M020-_GNPS_20eV_G2_015.mzXML|HILIC(-)-LC-21M020-_GNPS_20eV_G1_003.mzXML|HILIC(-)-LC-21M020-_GNPS_20eV_G3_017.mzXML
11	12291	RAFFINOSE	Polysaccharides	Raffinose trisaccharides/Cereal phytonutrients			504,4	G1,G2,G3	9	11	25	0	45	201599	541154	11	HILIC(-)-LC-21M020-_GNPS_20eV_G3_018.mzXML|HILIC(-)-LC-21M020-_GNPS_20eV_G2_015.mzXML|HILIC(-)-LC-21M020-_GNPS_20eV_G1_005.mzXML|HILIC(-)-LC-21M020-_GNPS_20eV_G3_017.mzXML
11	12439			Raffinose trisaccharides/Cereal phytonutrients				G1,G2,G3	17	19	36	0	72		703207		HILIC(-)-LC-21M020-_GNPS_20eV_G3_018.mzXML|HILIC(-)-LC-21M020-_GNPS_20eV_G2_015.mzXML|HILIC(-)-LC-21M020-_GNPS_20eV_G1_005.mzXML|HILIC(-)-LC-21M020-_GNPS_20eV_G3_017.mzXML
11	12464			Raffinose trisaccharides/Cereal phytonutrients				G1,G2,G3	1	5	13	0	19		730226		HILIC(-)-LC-21M020-_GNPS_20eV_G3_018.mzXML|HILIC(-)-LC-21M020-_GNPS_20eV_G2_015.mzXML|HILIC(-)-LC-21M020-_GNPS_20eV_G1_005.mzXML|HILIC(-)-LC-21M020-_GNPS_20eV_G3_017.mzXML
11	12412	Azelnidipine	Calcium Channel Blocker	Raffinose trisaccharides/Cereal phytonutrients			582,6	G1,G2,G3	1	4	1	0	6	77941	661196	6	HILIC(-)-LC-21M020-_GNPS_20eV_G3_019.mzXML|HILIC(-)-LC-21M020-_GNPS_20eV_G2_015.mzXML|HILIC(-)-LC-21M020-_GNPS_20eV_G1_005.mzXML
11	12014			Raffinose trisaccharides/Cereal phytonutrients				G1,G2,G3	14	1	2	0	17		404104		HILIC(-)-LC-21M020-_GNPS_20eV_G2_013.mzXML|HILIC(-)-LC-21M020-_GNPS_20eV_G3_019.mzXML|HILIC(-)-LC-21M020-_GNPS_20eV_G1_003.mzXML|HILIC(-)-LC-21M020-_GNPS_20eV_G1_006.mzXML
11	12438	3-[(2S,3R,4S,5R,6R)-4-[(2S,3R,4S,5S,6R)-4,5-dihydroxy-6-(hydroxymethyl)-3-[(2S,3R,4S,5R)-3,4,5-trihydroxyoxan-2-yl]oxyoxan-2-yl]oxy-3,5-dihydroxy-6-(hydroxymethyl)oxan-2-yl]oxy-2-(3,4-dihydroxyphenyl)-5,7-dihydroxychromen-4-one		Raffinose trisaccharides/Cereal phytonutrients			610,5	G2	0	4	0	0	4		702223	8	HILIC(-)-LC-21M020-_GNPS_20eV_G2_013.mzXML
11	12449	PS(16:0/18:1); [M-H]- C40H75N1O10P1	Phospholipids	Raffinose trisaccharides/Cereal phytonutrients			762	G2	0	2	0	0	2	4.1289e+16	720232	7	HILIC(-)-LC-21M020-_GNPS_20eV_G2_015.mzXML
11	12297			Raffinose trisaccharides/Cereal phytonutrients				G1,G2,G3	6	4	4	0	14		552228		HILIC(-)-LC-21M020-_GNPS_20eV_G1_007.mzXML|HILIC(-)-LC-21M020-_GNPS_20eV_G3_023.mzXML|HILIC(-)-LC-21M020-_GNPS_20eV_G2_010.mzXML|HILIC(-)-LC-21M020-_GNPS_20eV_G2_014.mzXML|HILIC(-)-LC-21M020-_GNPS_20eV_G1_006.mzXML
11	12489			Raffinose trisaccharides/Cereal phytonutrients				G1,G3	2	0	1	0	3		775227		HILIC(-)-LC-21M020-_GNPS_20eV_G3_017.mzXML|HILIC(-)-LC-21M020-_GNPS_20eV_G1_005.mzXML
11	12437			Raffinose trisaccharides/Cereal phytonutrients				G1,G3	1	0	1	0	2		702222		HILIC(-)-LC-21M020-_GNPS_20eV_G1_008.mzXML|HILIC(-)-LC-21M020-_GNPS_20eV_G3_021.mzXML
11	12380	RAFFINOSE	Polysaccharides	Raffinose trisaccharides/Cereal phytonutrients			504,4	G1,G2,G3	15	8	12	0	35	7403699999999990	613175	10	HILIC(-)-LC-21M020-_GNPS_20eV_G2_015.mzXML|HILIC(-)-LC-21M020-_GNPS_20eV_G1_005.mzXML|HILIC(-)-LC-21M020-_GNPS_20eV_G3_017.mzXML
		A “chemical family” can be defined as a group of elements that have certain similar properties and can form compounds with some similar properties.

## Sheet: Graphics
FAMILY NAME V2 (Curation)	SUM of G1	SUM of G2	SUM of G3
Benzene derivatives	118	199	108
Betaine related compounds	225	133	242
carboxylic acids related compounds	1502	1537	1491
Glucosinolates & lipopolysaccharides (Prebiotics)	111	76	112
Glutamic acid derivatives	37	22	72
Glycoside derivatives from plant food sources	31	29	38
Lignans & Neolignans from plants	54	59	62
Lipids derivatives from plant food sources	86	63	65
Raffinose trisaccharides/Cereal phytonutrients	180	157	213
Sphingolipids	17	22	50
Therapeutic poliphenols from Plants	1	2	6
Total general	2362	2299	2459						Fold change ratio
FAMILY NAME V2 (LSZ Curation)	SUM of G1	SUM of G2	SUM of G3	Total	%B	%P	%C		ln(B/P)	ln(B/C)	ln(P/C)
Benzene derivatives	118	199	108	425	0.277647	0.468235	0.254118		-0.52262	0.0885534	0.611174
Betaine related compounds	225	133	242	600	0.375	0.221667	0.403333		0.525751	-0.0728373	-0.598589
carboxylic acids related compounds	1502	1537	1491	4530	0.331567	0.339294	0.329139		-0.0230349	0.00735052	0.0303854
Glucosinolates & lipopolysaccharides (Prebiotics)	111	76	112	299	0.371237	0.254181	0.374582		0.378797	-0.00896867	-0.387766
Glutamic acid derivatives	37	22	72	131	0.282443	0.167939	0.549618		0.519875	-0.665748	-1.18562
Glycoside derivatives from plant food sources	31	29	38	98	0.316327	0.295918	0.387755		0.0666914	-0.203599	-0.27029
Lignans & Neolignans from plants	54	59	62	175	0.308571	0.337143	0.354286		-0.0885534	-0.13815	-0.0495969
Lipids derivatives from plant food sources	86	63	65	214	0.401869	0.294393	0.303738		0.311213	0.27996	-0.0312525
Raffinose trisaccharides/Cereal phytonutrients	180	157	213	550	0.327273	0.285455	0.387273		0.136711	-0.168335	-0.305046
Sphingolipids	17	22	50	89	0.191011	0.247191	0.561798		-0.257829	-1.07881	-0.820981
Therapeutic polyphenols from Plants	1	2	6	9	0.111111	0.222222	0.666667		-0.693147	-1.79176	-1.09861
									if the value is above 1 or below -1 "*", there is a statistical significance
									Aguilan, J. T., Kulej, K., & Sidoli, S. (2020). Guide for protein fold change and: P-value calculation for non-experts in proteomics. Molecular Omics, 16(6), 573–582. https://doi.org/10.1039/d0mo00087f
