# Supplementary material for: The gut metabolome in a cohort of pregnant and lactating women from Antioquia-Colombia
Source: Front Mol Biosci. 2024 May 13;11:1250413. doi: 10.3389/fmolb.2024.1250413 (PMC11128665; doi:10.3389/fmolb.2024.1250413)
Supplement: Supplementary file 4 [file Table1.xlsx]

## Sheet: GNPS_RawData
Adduct	charge	cluster index	componentindex	Compound_Name	Compound_Source	Data_Collector	DefaultGroups	G1	G2	G3	G4	G5	G6	GNPSLibraryURL	GNPSLinkout_Cluster	GNPSLinkout_Network	INCHI	Instrument	Ion_Source	IonMode	Library_Class	MassDiff	MQScore	MZErrorPPM	name	number of spectra	parent mass	PI	precursor mass	RTConsensus	RTMean	selected	shared name	SharedPeaks	Smiles	SpectrumID	sum(precursor intensity)	tags	UniqueFileSources
2M+H	0	10072	51	Spectral Match to Tributyl phosphate from NIST14	Isolated	Data deposited by abouslimani	G1,G2,G3	4	16	4	0	0.0	0.0	http://gnps.ucsd.edu/ProteoSAFe/gnpslibraryspectrum.jsp?SpectrumID=CCMSLIB00003135018	https://gnps.ucsd.edu//ProteoSAFe/result.jsp?task=39758441a1694dda81b51608c61c961f&view=cluster_details&protein=10072&show=true	https://gnps.ucsd.edu/ProteoSAFe/result.jsp?view=network_displayer&componentindex=51&task=39758441a1694dda81b51608c61c961f&show=true	nan	QqQ	ESI	Positive	3	38029	776633	71303.8	10072	24	495309	Data from Maria Gloria Dominguez-Bello and Pieter Dorrestein	495309	0.0	777008	FALSE	10072	10	nan	CCMSLIB00003135018	2300200.0	nan	GM(+)-LC-21M020-autoMSMS_20eV-G2_014.mzXML|GM(+)-LC-21M020-autoMSMS_20eV-G1_008.mzXML|GM(+)-LC-21M020-autoMSMS_20eV-G2_015.mzXML|GM(+)-LC-21M020-autoMSMS_20eV-G2_012.mzXML|GM(+)-LC-21M020-autoMSMS_20eV-G1_005.mzXML|GM(+)-LC-21M020-autoMSMS_20eV-G3_021.mzXML|GM(+)-LC-21M020-autoMSMS_20eV-G2_010.mzXML|GM(+)-LC-21M020-autoMSMS_20eV-G2_013.mzXML
	0	10508	91				G1,G2	1	2	0	0	0.0	0.0		https://gnps.ucsd.edu//ProteoSAFe/result.jsp?task=39758441a1694dda81b51608c61c961f&view=cluster_details&protein=10508&show=true	https://gnps.ucsd.edu/ProteoSAFe/result.jsp?view=network_displayer&componentindex=91&task=39758441a1694dda81b51608c61c961f&show=true									10508	3	552187		552187	0.0	993886	FALSE	10508				302196.0		GM(+)-LC-21M020-autoMSMS_20eV-G2_010.mzXML|GM(+)-LC-21M020-autoMSMS_20eV-G2_015.mzXML|GM(+)-LC-21M020-autoMSMS_20eV-G1_001.mzXML
M+H	0	3608	-1	Spectral Match to Tacrine from NIST14	Isolated	Data deposited by vphelan	G3	0	0	2	0	0.0	0.0	http://gnps.ucsd.edu/ProteoSAFe/gnpslibraryspectrum.jsp?SpectrumID=CCMSLIB00003136654	https://gnps.ucsd.edu//ProteoSAFe/result.jsp?task=39758441a1694dda81b51608c61c961f&view=cluster_details&protein=3608&show=true	https://gnps.ucsd.edu/ProteoSAFe/result.jsp?view=network_displayer&componentindex=-1&task=39758441a1694dda81b51608c61c961f&show=true	InChI=1S/C13H14N2/c14-13-9-5-1-3-7-11(9)15-12-8-4-2-6-10(12)13/h1,3,5,7H,2,4,6,8H2,(H2,14,15)	qTof	ESI	Positive	3	64072	721499	321765.0	3608	2	135055	Data from Pieter Dorrestein	135055	0.0	1930205	FALSE	3608	7	C1CCC2=NC3=CC=CC=C3C(=C2C1)N	CCMSLIB00003136654	110986.0	nan	GM(+)-LC-21M020-autoMSMS_20eV-G3_017.mzXML
	0	11697	71				G3	0	0	10	0	0.0	0.0		https://gnps.ucsd.edu//ProteoSAFe/result.jsp?task=39758441a1694dda81b51608c61c961f&view=cluster_details&protein=11697&show=true	https://gnps.ucsd.edu/ProteoSAFe/result.jsp?view=network_displayer&componentindex=71&task=39758441a1694dda81b51608c61c961f&show=true									11697	10	633436		633436	0.0	854785	FALSE	11697				1848400.0		GM(+)-LC-21M020-autoMSMS_20eV-G3_019.mzXML
	0	11790	-1				G1,G2,G3	1	3	5	0	0.0	0.0		https://gnps.ucsd.edu//ProteoSAFe/result.jsp?task=39758441a1694dda81b51608c61c961f&view=cluster_details&protein=11790&show=true	https://gnps.ucsd.edu/ProteoSAFe/result.jsp?view=network_displayer&componentindex=-1&task=39758441a1694dda81b51608c61c961f&show=true									11790	9	639.34		639.34	0.0	434112	FALSE	11790				2141850.0		GM(+)-LC-21M020-autoMSMS_20eV-G3_020.mzXML|GM(+)-LC-21M020-autoMSMS_20eV-G2_014.mzXML|GM(+)-LC-21M020-autoMSMS_20eV-G3_019.mzXML|GM(+)-LC-21M020-autoMSMS_20eV-G2_012.mzXML|GM(+)-LC-21M020-autoMSMS_20eV-G3_018.mzXML|GM(+)-LC-21M020-autoMSMS_20eV-G1_005.mzXML|GM(+)-LC-21M020-autoMSMS_20eV-G3_022.mzXML
	0	5476	-1				G1,G3	1	0	7	0	0.0	0.0		https://gnps.ucsd.edu//ProteoSAFe/result.jsp?task=39758441a1694dda81b51608c61c961f&view=cluster_details&protein=5476&show=true	https://gnps.ucsd.edu/ProteoSAFe/result.jsp?view=network_displayer&componentindex=-1&task=39758441a1694dda81b51608c61c961f&show=true									5476	8	235108		235108	0.0	3.00317e+16	FALSE	5476				268205.0		GM(+)-LC-21M020-autoMSMS_20eV-G3_019.mzXML|GM(+)-LC-21M020-autoMSMS_20eV-G1_001.mzXML|GM(+)-LC-21M020-autoMSMS_20eV-G3_018.mzXML|GM(+)-LC-21M020-autoMSMS_20eV-G3_023.mzXML|GM(+)-LC-21M020-autoMSMS_20eV-G3_017.mzXML|GM(+)-LC-21M020-autoMSMS_20eV-G3_022.mzXML
[M+H]+	0	3611	12	Massbank:KO002186 1-Adamantanamine|Amantadine	Isolated	Massbank	G1,G2,G3,G4	20	14	15	1	0.0	0.0	http://gnps.ucsd.edu/ProteoSAFe/gnpslibraryspectrum.jsp?SpectrumID=CCMSLIB00000216861	https://gnps.ucsd.edu//ProteoSAFe/result.jsp?task=39758441a1694dda81b51608c61c961f&view=cluster_details&protein=3611&show=true	https://gnps.ucsd.edu/ProteoSAFe/result.jsp?view=network_displayer&componentindex=12&task=39758441a1694dda81b51608c61c961f&show=true	1S/C10H17N/c11-10-4-7-1-8(5-10)3-9(2-7)6-10/h7-9H,1-6,11H2	LC-ESI-QQ	ESI	Positive	3	1.6737e+16	96652	110112.0	3611	50	135263	Putative Massbank Match	135263	0.0	7427474	FALSE	3611	6	NC(C3)(C1)CC(C2)CC(CC23)1	CCMSLIB00000216861	2059370.0	nan	GM(+)-LC-21M020-autoMSMS_20eV-G3_020.mzXML|GM(+)-LC-21M020-autoMSMS_20eV-G2_011.mzXML|GM(+)-LC-21M020-autoMSMS_20eV-G2_014.mzXML|GM(+)-LC-21M020-autoMSMS_20eV-G1_008.mzXML|GM(+)-LC-21M020-autoMSMS_20eV-G2_015.mzXML|GM(+)-LC-21M020-autoMSMS_20eV-G1_001.mzXML|GM(+)-LC-21M020-autoMSMS_20eV-G1_005.mzXML|GM(+)-LC-21M020-autoMSMS_20eV-G2_012.mzXML|GM(+)-LC-21M020-autoMSMS_20eV-G2_016.mzXML|GM(+)-LC-21M…
	0	5268	-1				G3,G4	0	0	1	2	0.0	0.0		https://gnps.ucsd.edu//ProteoSAFe/result.jsp?task=39758441a1694dda81b51608c61c961f&view=cluster_details&protein=5268&show=true	https://gnps.ucsd.edu/ProteoSAFe/result.jsp?view=network_displayer&componentindex=-1&task=39758441a1694dda81b51608c61c961f&show=true									5268	3	223064		223064	0.0	8773736666666660	FALSE	5268				167604.0		GM(+)-LC-21M020-autoMSMS_20eV-G3_017.mzXML|GM(+)-LC-21M020-autoMSMS_20eV-PC.mzXML
	0	11651	-1				G3	0	0	2	0	0.0	0.0		https://gnps.ucsd.edu//ProteoSAFe/result.jsp?task=39758441a1694dda81b51608c61c961f&view=cluster_details&protein=11651&show=true	https://gnps.ucsd.edu/ProteoSAFe/result.jsp?view=network_displayer&componentindex=-1&task=39758441a1694dda81b51608c61c961f&show=true									11651	2	622627		622627	0.0	1.07253e+16	FALSE	11651				356916.0		GM(+)-LC-21M020-autoMSMS_20eV-G3_020.mzXML
	0	6187	-1				G1,G2	2	3	0	0	0.0	0.0		https://gnps.ucsd.edu//ProteoSAFe/result.jsp?task=39758441a1694dda81b51608c61c961f&view=cluster_details&protein=6187&show=true	https://gnps.ucsd.edu/ProteoSAFe/result.jsp?view=network_displayer&componentindex=-1&task=39758441a1694dda81b51608c61c961f&show=true									6187	5	274275		274275	0.0	5593281999999990	FALSE	6187				1269580.0		GM(+)-LC-21M020-autoMSMS_20eV-G1_003.mzXML|GM(+)-LC-21M020-autoMSMS_20eV-G2_015.mzXML|GM(+)-LC-21M020-autoMSMS_20eV-G1_001.mzXML|GM(+)-LC-21M020-autoMSMS_20eV-G2_016.mzXML
	0	5643	-1				G1	2	0	0	0	0.0	0.0		https://gnps.ucsd.edu//ProteoSAFe/result.jsp?task=39758441a1694dda81b51608c61c961f&view=cluster_details&protein=5643&show=true	https://gnps.ucsd.edu/ProteoSAFe/result.jsp?view=network_displayer&componentindex=-1&task=39758441a1694dda81b51608c61c961f&show=true									5643	2	248081		248081	0.0	471655	FALSE	5643				422171.0		GM(+)-LC-21M020-autoMSMS_20eV-G1_007.mzXML
	0	8221	6				G2,G3,G4	0	2	1	50	0.0	0.0		https://gnps.ucsd.edu//ProteoSAFe/result.jsp?task=39758441a1694dda81b51608c61c961f&view=cluster_details&protein=8221&show=true	https://gnps.ucsd.edu/ProteoSAFe/result.jsp?view=network_displayer&componentindex=6&task=39758441a1694dda81b51608c61c961f&show=true									8221	53	473.4		473.4	0.0	3036344528301880	FALSE	8221				2655020.0		GM(+)-LC-21M020-autoMSMS_20eV-G3_020.mzXML|GM(+)-LC-21M020-autoMSMS_20eV-G2_014.mzXML|GM(+)-LC-21M020-autoMSMS_20eV-Acetilcolina.mzXML|GM(+)-LC-21M020-autoMSMS_20eV-Colina cloruro.mzXML|GM(+)-LC-21M020-autoMSMS_20eV-Betaina.mzXML|GM(+)-LC-21M020-autoMSMS_20eV-Trimetilamina.mzXML|GM(+)-LC-21M020-autoMSMS_20eV-PC.mzXML
	0	6396	-1				G1,G2	1	1	0	0	0.0	0.0		https://gnps.ucsd.edu//ProteoSAFe/result.jsp?task=39758441a1694dda81b51608c61c961f&view=cluster_details&protein=6396&show=true	https://gnps.ucsd.edu/ProteoSAFe/result.jsp?view=network_displayer&componentindex=-1&task=39758441a1694dda81b51608c61c961f&show=true									6396	2	284197		284197	0.0	1411615	FALSE	6396				17480.9		GM(+)-LC-21M020-autoMSMS_20eV-G2_013.mzXML|GM(+)-LC-21M020-autoMSMS_20eV-G1_001.mzXML
	0	12095	-1				G3	0	0	2	0	0.0	0.0		https://gnps.ucsd.edu//ProteoSAFe/result.jsp?task=39758441a1694dda81b51608c61c961f&view=cluster_details&protein=12095&show=true	https://gnps.ucsd.edu/ProteoSAFe/result.jsp?view=network_displayer&componentindex=-1&task=39758441a1694dda81b51608c61c961f&show=true									12095	2	726392		726392	0.0	4.40008e+16	FALSE	12095				334822.0		GM(+)-LC-21M020-autoMSMS_20eV-G3_023.mzXML
	0	8198	-1				G2,G3	0	2	1	0	0.0	0.0		https://gnps.ucsd.edu//ProteoSAFe/result.jsp?task=39758441a1694dda81b51608c61c961f&view=cluster_details&protein=8198&show=true	https://gnps.ucsd.edu/ProteoSAFe/result.jsp?view=network_displayer&componentindex=-1&task=39758441a1694dda81b51608c61c961f&show=true									8198	3	472343		472343	0.0	4259866666666660	FALSE	8198				354318.0		GM(+)-LC-21M020-autoMSMS_20eV-G3_017.mzXML|GM(+)-LC-21M020-autoMSMS_20eV-G2_010.mzXML|GM(+)-LC-21M020-autoMSMS_20eV-G2_013.mzXML
	0	6539	-1				G3	0	0	2	0	0.0	0.0		https://gnps.ucsd.edu//ProteoSAFe/result.jsp?task=39758441a1694dda81b51608c61c961f&view=cluster_details&protein=6539&show=true	https://gnps.ucsd.edu/ProteoSAFe/result.jsp?view=network_displayer&componentindex=-1&task=39758441a1694dda81b51608c61c961f&show=true									6539	2	291049		291049	0.0	580965	FALSE	6539				24163.1		GM(+)-LC-21M020-autoMSMS_20eV-G3_021.mzXML
M+H-H2O	0	7946	41	Spectral Match to Latrunculin A from NIST14	Isolated	Data deposited by rsilva	G2,G3	0	1	31	0	0.0	0.0	http://gnps.ucsd.edu/ProteoSAFe/gnpslibraryspectrum.jsp?SpectrumID=CCMSLIB00003140065	https://gnps.ucsd.edu//ProteoSAFe/result.jsp?task=39758441a1694dda81b51608c61c961f&view=cluster_details&protein=7946&show=true	https://gnps.ucsd.edu/ProteoSAFe/result.jsp?view=network_displayer&componentindex=41&task=39758441a1694dda81b51608c61c961f&show=true	nan	IT/ion trap	ESI	Positive	3	42198	8135220000000000	104397.0	7946	32	446405	Data from Kofeler	446405	0.0	103089734375	FALSE	7946	6	nan	CCMSLIB00003140065	11240000000	nan	GM(+)-LC-21M020-autoMSMS_20eV-G3_020.mzXML|GM(+)-LC-21M020-autoMSMS_20eV-G3_023.mzXML|GM(+)-LC-21M020-autoMSMS_20eV-G3_022.mzXML|GM(+)-LC-21M020-autoMSMS_20eV-G2_015.mzXML|GM(+)-LC-21M020-autoMSMS_20eV-G3_019.mzXML
	0	10884	-1				G1,G2,G3	20	21	31	0	0.0	0.0		https://gnps.ucsd.edu//ProteoSAFe/result.jsp?task=39758441a1694dda81b51608c61c961f&view=cluster_details&protein=10884&show=true	https://gnps.ucsd.edu/ProteoSAFe/result.jsp?view=network_displayer&componentindex=-1&task=39758441a1694dda81b51608c61c961f&show=true									10884	72	584.43		584.43	0.0	1.02944e+16	FALSE	10884				2982690000000		GM(+)-LC-21M020-autoMSMS_20eV-G3_020.mzXML|GM(+)-LC-21M020-autoMSMS_20eV-G2_011.mzXML|GM(+)-LC-21M020-autoMSMS_20eV-G2_014.mzXML|GM(+)-LC-21M020-autoMSMS_20eV-G1_008.mzXML|GM(+)-LC-21M020-autoMSMS_20eV-G3_019.mzXML|GM(+)-LC-21M020-autoMSMS_20eV-G2_015.mzXML|GM(+)-LC-21M020-autoMSMS_20eV-G1_001.mzXML|GM(+)-LC-21M020-autoMSMS_20eV-G1_005.mzXML|GM(+)-LC-21M020-autoMSMS_20eV-G2_012.mzXML|GM(+)-LC-21M…
	0	7133	-1				G1,G2	2	1	0	0	0.0	0.0		https://gnps.ucsd.edu//ProteoSAFe/result.jsp?task=39758441a1694dda81b51608c61c961f&view=cluster_details&protein=7133&show=true	https://gnps.ucsd.edu/ProteoSAFe/result.jsp?view=network_displayer&componentindex=-1&task=39758441a1694dda81b51608c61c961f&show=true									7133	3	414337		414337	0.0	4793186666666660	FALSE	7133				1110300.0		GM(+)-LC-21M020-autoMSMS_20eV-G2_013.mzXML|GM(+)-LC-21M020-autoMSMS_20eV-G1_005.mzXML|GM(+)-LC-21M020-autoMSMS_20eV-G1_008.mzXML
M+H-H2O	0	6145	-1	EPIANDROSTERONE	commercial	JGI:203210	G1,G2,G3	1	10	6	0	0.0	0.0	http://gnps.ucsd.edu/ProteoSAFe/gnpslibraryspectrum.jsp?SpectrumID=CCMSLIB00006696527	https://gnps.ucsd.edu//ProteoSAFe/result.jsp?task=39758441a1694dda81b51608c61c961f&view=cluster_details&protein=6145&show=true	https://gnps.ucsd.edu/ProteoSAFe/result.jsp?view=network_displayer&componentindex=-1&task=39758441a1694dda81b51608c61c961f&show=true	InChI=1S/C19H30O2/c1-18-9-7-13(20)11-12(18)3-4-14-15-5-6-17(21)19(15,2)10-8-16(14)18/h12-16,20H,3-11H2,1-2H3/t12-,13-,14-,15-,16-,18-,19-/m0/s1	Orbitrap	LC-ESI	Positive	3	157166	814906	575232	6145	17	273237	Trent Northen	273237	0.0	7065280588235290	FALSE	6145	10	CC12CCC3C(CCC4CC(O)CCC43C)C1CCC2=O	CCMSLIB00006696527	884727.0	nan	GM(+)-LC-21M020-autoMSMS_20eV-G3_020.mzXML|GM(+)-LC-21M020-autoMSMS_20eV-G2_011.mzXML|GM(+)-LC-21M020-autoMSMS_20eV-G2_014.mzXML|GM(+)-LC-21M020-autoMSMS_20eV-G1_008.mzXML|GM(+)-LC-21M020-autoMSMS_20eV-G2_012.mzXML|GM(+)-LC-21M020-autoMSMS_20eV-G3_021.mzXML|GM(+)-LC-21M020-autoMSMS_20eV-G2_016.mzXML|GM(+)-LC-21M020-autoMSMS_20eV-G3_023.mzXML|GM(+)-LC-21M020-autoMSMS_20eV-G3_017.mzXML|GM(+)-LC-21M…
	0	4731	-1				G3	0	0	4	0	0.0	0.0		https://gnps.ucsd.edu//ProteoSAFe/result.jsp?task=39758441a1694dda81b51608c61c961f&view=cluster_details&protein=4731&show=true	https://gnps.ucsd.edu/ProteoSAFe/result.jsp?view=network_displayer&componentindex=-1&task=39758441a1694dda81b51608c61c961f&show=true									4731	4	180102		180102	0.0	5644135	FALSE	4731				64191.8		GM(+)-LC-21M020-autoMSMS_20eV-G3_020.mzXML|GM(+)-LC-21M020-autoMSMS_20eV-G3_023.mzXML
	0	12005	-1				G1	4	0	0	0	0.0	0.0		https://gnps.ucsd.edu//ProteoSAFe/result.jsp?task=39758441a1694dda81b51608c61c961f&view=cluster_details&protein=12005&show=true	https://gnps.ucsd.edu/ProteoSAFe/result.jsp?view=network_displayer&componentindex=-1&task=39758441a1694dda81b51608c61c961f&show=true									12005	4	686538		686538	0.0	10172275	FALSE	12005				1138480.0		GM(+)-LC-21M020-autoMSMS_20eV-G1_001.mzXML
	0	11933	-1				G1,G2,G3	5	6	1	0	0.0	0.0		https://gnps.ucsd.edu//ProteoSAFe/result.jsp?task=39758441a1694dda81b51608c61c961f&view=cluster_details&protein=11933&show=true	https://gnps.ucsd.edu/ProteoSAFe/result.jsp?view=network_displayer&componentindex=-1&task=39758441a1694dda81b51608c61c961f&show=true									11933	12	663458		663458	0.0	9893169166666660	FALSE	11933				1195750.0		GM(+)-LC-21M020-autoMSMS_20eV-G2_011.mzXML|GM(+)-LC-21M020-autoMSMS_20eV-G2_014.mzXML|GM(+)-LC-21M020-autoMSMS_20eV-G1_008.mzXML|GM(+)-LC-21M020-autoMSMS_20eV-G2_015.mzXML|GM(+)-LC-21M020-autoMSMS_20eV-G3_018.mzXML|GM(+)-LC-21M020-autoMSMS_20eV-G1_009.mzXML|GM(+)-LC-21M020-autoMSMS_20eV-G2_013.mzXML
	0	6305	-1				G1,G2,G3	41	56	45	0	0.0	0.0		https://gnps.ucsd.edu//ProteoSAFe/result.jsp?task=39758441a1694dda81b51608c61c961f&view=cluster_details&protein=6305&show=true	https://gnps.ucsd.edu/ProteoSAFe/result.jsp?view=network_displayer&componentindex=-1&task=39758441a1694dda81b51608c61c961f&show=true									6305	142	282307		282307	0.0	6942280211267600	FALSE	6305				3524680000000		GM(+)-LC-21M020-autoMSMS_20eV-G3_022.mzXML|GM(+)-LC-21M020-autoMSMS_20eV-G2_011.mzXML|GM(+)-LC-21M020-autoMSMS_20eV-G2_014.mzXML|GM(+)-LC-21M020-autoMSMS_20eV-G1_008.mzXML|GM(+)-LC-21M020-autoMSMS_20eV-G3_019.mzXML|GM(+)-LC-21M020-autoMSMS_20eV-G2_015.mzXML|GM(+)-LC-21M020-autoMSMS_20eV-G1_001.mzXML|GM(+)-LC-21M020-autoMSMS_20eV-G1_005.mzXML|GM(+)-LC-21M020-autoMSMS_20eV-G2_012.mzXML|GM(+)-LC-21M…
	0	5235	-1				G2,G3	0	1	1	0	0.0	0.0		https://gnps.ucsd.edu//ProteoSAFe/result.jsp?task=39758441a1694dda81b51608c61c961f&view=cluster_details&protein=5235&show=true	https://gnps.ucsd.edu/ProteoSAFe/result.jsp?view=network_displayer&componentindex=-1&task=39758441a1694dda81b51608c61c961f&show=true									5235	2	218092		218092	0.0	154124	FALSE	5235				25195.7		GM(+)-LC-21M020-autoMSMS_20eV-G3_020.mzXML|GM(+)-LC-21M020-autoMSMS_20eV-G2_011.mzXML
M+NH4	0	11674	49	TAG (12:0/12:0/12:0)	Other	Su Ding	G4	0	0	0	34	0.0	0.0	http://gnps.ucsd.edu/ProteoSAFe/gnpslibraryspectrum.jsp?SpectrumID=CCMSLIB00006678184	https://gnps.ucsd.edu//ProteoSAFe/result.jsp?task=39758441a1694dda81b51608c61c961f&view=cluster_details&protein=11674&show=true	https://gnps.ucsd.edu/ProteoSAFe/result.jsp?view=network_displayer&componentindex=49&task=39758441a1694dda81b51608c61c961f&show=true	nan	Orbitrap	LC-ESI	Positive	3	2022-03-28	758713	42690.7	11674	34	628552	S Ding	628552	0.0	9330399117647050	FALSE	11674	17	nan	CCMSLIB00006678184	5077510.0	nan	GM(+)-LC-21M020-autoMSMS_20eV-Colina cloruro.mzXML|GM(+)-LC-21M020-autoMSMS_20eV-Betaina.mzXML|GM(+)-LC-21M020-autoMSMS_20eV-Acetilcolina.mzXML
	0	7975	-1				G1,G2	1	2	0	0	0.0	0.0		https://gnps.ucsd.edu//ProteoSAFe/result.jsp?task=39758441a1694dda81b51608c61c961f&view=cluster_details&protein=7975&show=true	https://gnps.ucsd.edu/ProteoSAFe/result.jsp?view=network_displayer&componentindex=-1&task=39758441a1694dda81b51608c61c961f&show=true									7975	3	448343		448343	0.0	3.91873e+16	FALSE	7975				98724.4		GM(+)-LC-21M020-autoMSMS_20eV-G1_009.mzXML|GM(+)-LC-21M020-autoMSMS_20eV-G2_013.mzXML|GM(+)-LC-21M020-autoMSMS_20eV-G2_016.mzXML
M+H	0	7960	96	Spectral Match to 1-Myristoyl-2-hydroxy-sn-glycero-3-phosphoethanolamine from NIST14	Isolated	Data deposited by alchemistmatt	G1,G2,G3	11	8	9	0	0.0	0.0	http://gnps.ucsd.edu/ProteoSAFe/gnpslibraryspectrum.jsp?SpectrumID=CCMSLIB00003134915	https://gnps.ucsd.edu//ProteoSAFe/result.jsp?task=39758441a1694dda81b51608c61c961f&view=cluster_details&protein=7960&show=true	https://gnps.ucsd.edu/ProteoSAFe/result.jsp?view=network_displayer&componentindex=96&task=39758441a1694dda81b51608c61c961f&show=true	nan	IT/ion trap	ESI	Positive	3	21996	853548	51602.1	7960	28	448258	Data from Katrina Waters;Yoshihiro Kawaoka;Richard Smith;Thomas Metz	448258	0.0	4.31807e+16	FALSE	7960	6	nan	CCMSLIB00003134915	2377270.0	nan	GM(+)-LC-21M020-autoMSMS_20eV-G3_022.mzXML|GM(+)-LC-21M020-autoMSMS_20eV-G1_008.mzXML|GM(+)-LC-21M020-autoMSMS_20eV-G3_019.mzXML|GM(+)-LC-21M020-autoMSMS_20eV-G1_001.mzXML|GM(+)-LC-21M020-autoMSMS_20eV-G1_005.mzXML|GM(+)-LC-21M020-autoMSMS_20eV-G2_016.mzXML|GM(+)-LC-21M020-autoMSMS_20eV-G3_018.mzXML|GM(+)-LC-21M020-autoMSMS_20eV-G1_009.mzXML|GM(+)-LC-21M020-autoMSMS_20eV-G3_017.mzXML|GM(+)-LC-21M…
	0	5738	-1				G1,G3	6	0	1	0	0.0	0.0		https://gnps.ucsd.edu//ProteoSAFe/result.jsp?task=39758441a1694dda81b51608c61c961f&view=cluster_details&protein=5738&show=true	https://gnps.ucsd.edu/ProteoSAFe/result.jsp?view=network_displayer&componentindex=-1&task=39758441a1694dda81b51608c61c961f&show=true									5738	7	256191		256191	0.0	1.93775e+16	FALSE	5738				146651.0		GM(+)-LC-21M020-autoMSMS_20eV-G1_003.mzXML|GM(+)-LC-21M020-autoMSMS_20eV-G3_022.mzXML|GM(+)-LC-21M020-autoMSMS_20eV-G1_008.mzXML
	0	12013	-1				G1,G3	2	0	1	0	0.0	0.0		https://gnps.ucsd.edu//ProteoSAFe/result.jsp?task=39758441a1694dda81b51608c61c961f&view=cluster_details&protein=12013&show=true	https://gnps.ucsd.edu/ProteoSAFe/result.jsp?view=network_displayer&componentindex=-1&task=39758441a1694dda81b51608c61c961f&show=true									12013	3	692459		692459	0.0	813631	FALSE	12013				134417.0		GM(+)-LC-21M020-autoMSMS_20eV-G3_022.mzXML|GM(+)-LC-21M020-autoMSMS_20eV-G1_005.mzXML
	0	12168	2				G1,G2,G3	8	10	4	0	0.0	0.0		https://gnps.ucsd.edu//ProteoSAFe/result.jsp?task=39758441a1694dda81b51608c61c961f&view=cluster_details&protein=12168&show=true	https://gnps.ucsd.edu/ProteoSAFe/result.jsp?view=network_displayer&componentindex=2&task=39758441a1694dda81b51608c61c961f&show=true									12168	22	1519.95		760473	0.0	3.83335e+16	FALSE	12168				5309160.0		GM(+)-LC-21M020-autoMSMS_20eV-G3_022.mzXML|GM(+)-LC-21M020-autoMSMS_20eV-G2_014.mzXML|GM(+)-LC-21M020-autoMSMS_20eV-G1_008.mzXML|GM(+)-LC-21M020-autoMSMS_20eV-G2_015.mzXML|GM(+)-LC-21M020-autoMSMS_20eV-G2_012.mzXML|GM(+)-LC-21M020-autoMSMS_20eV-G1_001.mzXML|GM(+)-LC-21M020-autoMSMS_20eV-G1_005.mzXML|GM(+)-LC-21M020-autoMSMS_20eV-G2_016.mzXML|GM(+)-LC-21M020-autoMSMS_20eV-G3_021.mzXML|GM(+)-LC-21M…
M+H	0	10087	10	Spectral Match to 1-Arachidoyl-2-hydroxy-sn-glycero-3-phosphocholine from NIST14	Isolated	Data deposited by amelnik	G1,G3	2	0	5	0	0.0	0.0	http://gnps.ucsd.edu/ProteoSAFe/gnpslibraryspectrum.jsp?SpectrumID=CCMSLIB00003137965	https://gnps.ucsd.edu//ProteoSAFe/result.jsp?task=39758441a1694dda81b51608c61c961f&view=cluster_details&protein=10087&show=true	https://gnps.ucsd.edu/ProteoSAFe/result.jsp?view=network_displayer&componentindex=10&task=39758441a1694dda81b51608c61c961f&show=true	nan	HCD	ESI	Positive	3	56059	897616	101482.0	10087	7	496342	Data from PDorrestein	496342	0.0	7334084285714280	FALSE	10087	7	nan	CCMSLIB00003137965	204075.0	nan	GM(+)-LC-21M020-autoMSMS_20eV-G3_023.mzXML|GM(+)-LC-21M020-autoMSMS_20eV-G3_017.mzXML|GM(+)-LC-21M020-autoMSMS_20eV-G3_022.mzXML|GM(+)-LC-21M020-autoMSMS_20eV-G3_021.mzXML|GM(+)-LC-21M020-autoMSMS_20eV-G1_006.mzXML
M+H	0	10162	22	Massbank:AU239901 Clobetasol|(8S,9R,10S,11S,13S,14S,16S,17R)-17-(2-chloroacetyl)-9-fluoro-11,17-dihydroxy-10,13,16-trimethyl-6,7,8,11,12,14,15,16-octahydrocyclopenta[a]phenanthren-3-one	Isolated	Massbank	G2	0	6	0	0	0.0	0.0	http://gnps.ucsd.edu/ProteoSAFe/gnpslibraryspectrum.jsp?SpectrumID=CCMSLIB00005776348	https://gnps.ucsd.edu//ProteoSAFe/result.jsp?task=39758441a1694dda81b51608c61c961f&view=cluster_details&protein=10162&show=true	https://gnps.ucsd.edu/ProteoSAFe/result.jsp?view=network_displayer&componentindex=22&task=39758441a1694dda81b51608c61c961f&show=true	1S/C22H28ClFO4/c1-12-8-16-15-5-4-13-9-14(25)6-7-19(13,2)21(15,24)17(26)10-20(16,3)22(12,28)18(27)11-23/h6-7,9,12,15-17,26,28H,4-5,8,10-11H2,1-3H3/t12-,15-,16-,17-,19-,20-,21-,22-/m0/s1	qTof	ESI	Positive	3	93132	7595729999999990	226503.0	10162	6	504305	Massbank	504305	0.0	4.53921e+16	FALSE	10162	8	[H][C@@]12C[C@H](C)[C@](O)(C(=O)CCl)[C@@]1(C)C[C@H](O)[C@@]1(F)[C@@]2([H])CCC2=CC(=O)C=C[C@]12C	CCMSLIB00005776348	1566600.0	nan	GM(+)-LC-21M020-autoMSMS_20eV-G2_016.mzXML
	0	105	6				G1,G2,G3,G4	1	1	1	1	0.0	0.0		https://gnps.ucsd.edu//ProteoSAFe/result.jsp?task=39758441a1694dda81b51608c61c961f&view=cluster_details&protein=105&show=true	https://gnps.ucsd.edu/ProteoSAFe/result.jsp?view=network_displayer&componentindex=6&task=39758441a1694dda81b51608c61c961f&show=true									105	4	72937		72937	0.0	877924	FALSE	105				245878.0		GM(+)-LC-21M020-autoMSMS_20eV-G1_007.mzXML|GM(+)-LC-21M020-autoMSMS_20eV-G3_022.mzXML|GM(+)-LC-21M020-autoMSMS_20eV-Trimetilamina.mzXML|GM(+)-LC-21M020-autoMSMS_20eV-G2_016.mzXML
M+H	0	7056	-1	4-Cholesten-3-one	Commercial	Prasad	G1,G2,G3	17	3	3	0	0.0	0.0	http://gnps.ucsd.edu/ProteoSAFe/gnpslibraryspectrum.jsp?SpectrumID=CCMSLIB00000479571	https://gnps.ucsd.edu//ProteoSAFe/result.jsp?task=39758441a1694dda81b51608c61c961f&view=cluster_details&protein=7056&show=true	https://gnps.ucsd.edu/ProteoSAFe/result.jsp?view=network_displayer&componentindex=-1&task=39758441a1694dda81b51608c61c961f&show=true	"InChI=1S/C27H44O/c1-18(2)7-6-8-19(3)23-11-12-24-22-10-9-20-17-21(28)13-15-26(20,4)25(22)14-16-27(23,24)5/h17-19,22-25H,6-16H2,1-5H3/t19-,22+,23-,24+,25+,26+,27-/m1/s1"	qTof	DI-ESI	Positive	1	2.8032e+16	7878189999999990	72744.9	7056	23	413379	Alexandrov Theodore	413379	0.0	7464975652173910	FALSE	7056	9	nan	CCMSLIB00000479571	1057230.0	nan	GM(+)-LC-21M020-autoMSMS_20eV-G3_020.mzXML|GM(+)-LC-21M020-autoMSMS_20eV-G2_015.mzXML|GM(+)-LC-21M020-autoMSMS_20eV-G2_016.mzXML|GM(+)-LC-21M020-autoMSMS_20eV-G1_006.mzXML|GM(+)-LC-21M020-autoMSMS_20eV-G1_003.mzXML|GM(+)-LC-21M020-autoMSMS_20eV-G1_007.mzXML|GM(+)-LC-21M020-autoMSMS_20eV-G2_010.mzXML
M+H-C9H10O5	0	4149	62	Spectral Match to Rosmarinic acid from NIST14	Isolated	Data deposited by pmallard	G1,G2,G3	34	54	20	0	0.0	0.0	http://gnps.ucsd.edu/ProteoSAFe/gnpslibraryspectrum.jsp?SpectrumID=CCMSLIB00003135999	https://gnps.ucsd.edu//ProteoSAFe/result.jsp?task=39758441a1694dda81b51608c61c961f&view=cluster_details&protein=4149&show=true	https://gnps.ucsd.edu/ProteoSAFe/result.jsp?view=network_displayer&componentindex=62&task=39758441a1694dda81b51608c61c961f&show=true	nan	QqQ	ESI	Positive	3	983002	792795	6029.28	4149	108	162055	Data from Wolfender/Litaudon	162055	0.0	1.87175e+16	FALSE	4149	6	nan	CCMSLIB00003135999	1842290000000	nan	GM(+)-LC-21M020-autoMSMS_20eV-G3_020.mzXML|GM(+)-LC-21M020-autoMSMS_20eV-G2_011.mzXML|GM(+)-LC-21M020-autoMSMS_20eV-G2_014.mzXML|GM(+)-LC-21M020-autoMSMS_20eV-G1_008.mzXML|GM(+)-LC-21M020-autoMSMS_20eV-G3_019.mzXML|GM(+)-LC-21M020-autoMSMS_20eV-G2_015.mzXML|GM(+)-LC-21M020-autoMSMS_20eV-G1_001.mzXML|GM(+)-LC-21M020-autoMSMS_20eV-G1_005.mzXML|GM(+)-LC-21M020-autoMSMS_20eV-G2_012.mzXML|GM(+)-LC-21M…
[M+H]+	0	3309	-1	Umbelliferone	Commercial standard	BMDMS-NP	G1,G3	1	0	1	0	0.0	0.0	http://gnps.ucsd.edu/ProteoSAFe/gnpslibraryspectrum.jsp?SpectrumID=CCMSLIB00006381717	https://gnps.ucsd.edu//ProteoSAFe/result.jsp?task=39758441a1694dda81b51608c61c961f&view=cluster_details&protein=3309&show=true	https://gnps.ucsd.edu/ProteoSAFe/result.jsp?view=network_displayer&componentindex=-1&task=39758441a1694dda81b51608c61c961f&show=true	InChI=1S/C9H6O3/c10-7-3-1-6-2-4-9(11)12-8(6)5-7/h1-5,10H	Orbitrap	ESI	Positive	1	39996	745009	245314.0	3309	2	123044	BMDMS-NP	123044	0.0	3163535	FALSE	3309	6	O=C1OC=2C=C(O)C=CC2C=C1	CCMSLIB00006381717	33943.9	nan	GM(+)-LC-21M020-autoMSMS_20eV-G1_007.mzXML|GM(+)-LC-21M020-autoMSMS_20eV-G3_019.mzXML
M+H-H2O	0	4004	12	Spectral Match to (-)-Isolongifolol from NIST14	Isolated	Data deposited by pmallard	G1,G3	1	0	1	0	0.0	0.0	http://gnps.ucsd.edu/ProteoSAFe/gnpslibraryspectrum.jsp?SpectrumID=CCMSLIB00003137219	https://gnps.ucsd.edu//ProteoSAFe/result.jsp?task=39758441a1694dda81b51608c61c961f&view=cluster_details&protein=4004&show=true	https://gnps.ucsd.edu/ProteoSAFe/result.jsp?view=network_displayer&componentindex=12&task=39758441a1694dda81b51608c61c961f&show=true	nan	Q-TOF	ESI	Positive	3	56085	7904899999999990	273319.0	4004	2	149115	Data from Wolfender/Litaudon	149115	0.0	774432	FALSE	4004	6	nan	CCMSLIB00003137219	123698.0	nan	GM(+)-LC-21M020-autoMSMS_20eV-G3_020.mzXML|GM(+)-LC-21M020-autoMSMS_20eV-G1_005.mzXML
	0	11693	-1				G1,G2,G3	1	2	3	0	0.0	0.0		https://gnps.ucsd.edu//ProteoSAFe/result.jsp?task=39758441a1694dda81b51608c61c961f&view=cluster_details&protein=11693&show=true	https://gnps.ucsd.edu/ProteoSAFe/result.jsp?view=network_displayer&componentindex=-1&task=39758441a1694dda81b51608c61c961f&show=true									11693	6	633436		633436	0.0	8539396666666660	FALSE	11693				407241.0		GM(+)-LC-21M020-autoMSMS_20eV-G3_021.mzXML|GM(+)-LC-21M020-autoMSMS_20eV-G2_013.mzXML|GM(+)-LC-21M020-autoMSMS_20eV-G1_005.mzXML
	0	12385	2				G1,G2,G3	8	6	4	0	0.0	0.0		https://gnps.ucsd.edu//ProteoSAFe/result.jsp?task=39758441a1694dda81b51608c61c961f&view=cluster_details&protein=12385&show=true	https://gnps.ucsd.edu/ProteoSAFe/result.jsp?view=network_displayer&componentindex=2&task=39758441a1694dda81b51608c61c961f&show=true									12385	18	1018.6		1018.6	0.0	3361738888888880	FALSE	12385				1362220.0		GM(+)-LC-21M020-autoMSMS_20eV-G2_014.mzXML|GM(+)-LC-21M020-autoMSMS_20eV-G1_008.mzXML|GM(+)-LC-21M020-autoMSMS_20eV-G2_015.mzXML|GM(+)-LC-21M020-autoMSMS_20eV-G2_012.mzXML|GM(+)-LC-21M020-autoMSMS_20eV-G1_001.mzXML|GM(+)-LC-21M020-autoMSMS_20eV-G3_021.mzXML|GM(+)-LC-21M020-autoMSMS_20eV-G1_009.mzXML|GM(+)-LC-21M020-autoMSMS_20eV-G1_006.mzXML|GM(+)-LC-21M020-autoMSMS_20eV-G3_017.mzXML|GM(+)-LC-21M…
M+H	0	3035	61	Spectral Match to 2-Amino-1-phenylethanol from NIST14	Isolated	Data deposited by rsilva	G1,G2,G3	37	28	41	0	0.0	0.0	http://gnps.ucsd.edu/ProteoSAFe/gnpslibraryspectrum.jsp?SpectrumID=CCMSLIB00003134502	https://gnps.ucsd.edu//ProteoSAFe/result.jsp?task=39758441a1694dda81b51608c61c961f&view=cluster_details&protein=3035&show=true	https://gnps.ucsd.edu/ProteoSAFe/result.jsp?view=network_displayer&componentindex=61&task=39758441a1694dda81b51608c61c961f&show=true	InChI=1S/C8H11NO/c9-6-8(10)7-4-2-1-3-5-7/h1-5,8,10H,6,9H2	qTof	ESI	Positive	3	17995	700724	130312.0	3035	106	120097	Data from Sambles	120097	0.0	1.00193e+16	FALSE	3035	7	C1=CC=C(C=C1)C(CN)O	CCMSLIB00003134502	2156480000000	nan	GM(+)-LC-21M020-autoMSMS_20eV-G3_020.mzXML|GM(+)-LC-21M020-autoMSMS_20eV-G3_022.mzXML|GM(+)-LC-21M020-autoMSMS_20eV-G2_011.mzXML|GM(+)-LC-21M020-autoMSMS_20eV-G2_014.mzXML|GM(+)-LC-21M020-autoMSMS_20eV-G1_008.mzXML|GM(+)-LC-21M020-autoMSMS_20eV-G3_019.mzXML|GM(+)-LC-21M020-autoMSMS_20eV-G2_015.mzXML|GM(+)-LC-21M020-autoMSMS_20eV-G1_001.mzXML|GM(+)-LC-21M020-autoMSMS_20eV-G1_005.mzXML|GM(+)-LC-21M…
	0	7813	-1				G1,G2,G3	2	2	2	0	0.0	0.0		https://gnps.ucsd.edu//ProteoSAFe/result.jsp?task=39758441a1694dda81b51608c61c961f&view=cluster_details&protein=7813&show=true	https://gnps.ucsd.edu/ProteoSAFe/result.jsp?view=network_displayer&componentindex=-1&task=39758441a1694dda81b51608c61c961f&show=true									7813	6	435274		435274	0.0	8169373333333330	FALSE	7813				305731.0		GM(+)-LC-21M020-autoMSMS_20eV-G1_003.mzXML|GM(+)-LC-21M020-autoMSMS_20eV-G3_022.mzXML|GM(+)-LC-21M020-autoMSMS_20eV-G2_013.mzXML|GM(+)-LC-21M020-autoMSMS_20eV-G1_005.mzXML
	0	5965	-1				G2	0	2	0	0	0.0	0.0		https://gnps.ucsd.edu//ProteoSAFe/result.jsp?task=39758441a1694dda81b51608c61c961f&view=cluster_details&protein=5965&show=true	https://gnps.ucsd.edu/ProteoSAFe/result.jsp?view=network_displayer&componentindex=-1&task=39758441a1694dda81b51608c61c961f&show=true									5965	2	267111		267111	0.0	404885	FALSE	5965				420162.0		GM(+)-LC-21M020-autoMSMS_20eV-G2_010.mzXML
	0	4848	-1				G2,G3	0	6	5	0	0.0	0.0		https://gnps.ucsd.edu//ProteoSAFe/result.jsp?task=39758441a1694dda81b51608c61c961f&view=cluster_details&protein=4848&show=true	https://gnps.ucsd.edu/ProteoSAFe/result.jsp?view=network_displayer&componentindex=-1&task=39758441a1694dda81b51608c61c961f&show=true									4848	11	184133		184133	0.0	1.46142e+16	FALSE	4848				1125430.0		GM(+)-LC-21M020-autoMSMS_20eV-G3_020.mzXML|GM(+)-LC-21M020-autoMSMS_20eV-G2_011.mzXML|GM(+)-LC-21M020-autoMSMS_20eV-G2_015.mzXML|GM(+)-LC-21M020-autoMSMS_20eV-G2_012.mzXML|GM(+)-LC-21M020-autoMSMS_20eV-G3_021.mzXML
	0	11624	-1				G3	0	0	3	0	0.0	0.0		https://gnps.ucsd.edu//ProteoSAFe/result.jsp?task=39758441a1694dda81b51608c61c961f&view=cluster_details&protein=11624&show=true	https://gnps.ucsd.edu/ProteoSAFe/result.jsp?view=network_displayer&componentindex=-1&task=39758441a1694dda81b51608c61c961f&show=true									11624	3	617442		617442	0.0	9807323333333330	FALSE	11624				1658780.0		GM(+)-LC-21M020-autoMSMS_20eV-G3_019.mzXML
	0	7811	-1				G2	0	2	0	0	0.0	0.0		https://gnps.ucsd.edu//ProteoSAFe/result.jsp?task=39758441a1694dda81b51608c61c961f&view=cluster_details&protein=7811&show=true	https://gnps.ucsd.edu/ProteoSAFe/result.jsp?view=network_displayer&componentindex=-1&task=39758441a1694dda81b51608c61c961f&show=true									7811	2	868513		434756	0.0	3.44698e+16	FALSE	7811				47391.3		GM(+)-LC-21M020-autoMSMS_20eV-G2_015.mzXML|GM(+)-LC-21M020-autoMSMS_20eV-G2_014.mzXML
	0	10707	-1				G3	0	0	3	0	0.0	0.0		https://gnps.ucsd.edu//ProteoSAFe/result.jsp?task=39758441a1694dda81b51608c61c961f&view=cluster_details&protein=10707&show=true	https://gnps.ucsd.edu/ProteoSAFe/result.jsp?view=network_displayer&componentindex=-1&task=39758441a1694dda81b51608c61c961f&show=true									10707	3	568.43		568.43	0.0	9762946666666660	FALSE	10707				304783.0		GM(+)-LC-21M020-autoMSMS_20eV-G3_018.mzXML
M+H	0	3583	-1	5-HYDROXYINDOLE	isolated	MoNA:MoNA033465	G1,G2,G3	6	14	9	0	0.0	0.0	http://gnps.ucsd.edu/ProteoSAFe/gnpslibraryspectrum.jsp?SpectrumID=CCMSLIB00006684118	https://gnps.ucsd.edu//ProteoSAFe/result.jsp?task=39758441a1694dda81b51608c61c961f&view=cluster_details&protein=3583&show=true	https://gnps.ucsd.edu/ProteoSAFe/result.jsp?view=network_displayer&componentindex=-1&task=39758441a1694dda81b51608c61c961f&show=true	"InChI=1S/C8H7NO/c10-7-1-2-8-6(5-7)3-4-9-8/h1-5,9-10H"	qTof	ESI	positive	3	0.0	894833	0.0	3583	29	134.06	MoNA	134.06	0.0	2.00482e+16	FALSE	3583	6	C1=CC2=C(C=CN2)C=C1O	CCMSLIB00006684118	735762.0	nan	GM(+)-LC-21M020-autoMSMS_20eV-G2_011.mzXML|GM(+)-LC-21M020-autoMSMS_20eV-G2_014.mzXML|GM(+)-LC-21M020-autoMSMS_20eV-G1_008.mzXML|GM(+)-LC-21M020-autoMSMS_20eV-G3_019.mzXML|GM(+)-LC-21M020-autoMSMS_20eV-G1_001.mzXML|GM(+)-LC-21M020-autoMSMS_20eV-G1_005.mzXML|GM(+)-LC-21M020-autoMSMS_20eV-G2_016.mzXML|GM(+)-LC-21M020-autoMSMS_20eV-G3_023.mzXML|GM(+)-LC-21M020-autoMSMS_20eV-G3_022.mzXML
M+H-H2O	0	6230	-1	oleic acid	commercial	JGI:215252	G2,G3	0	4	2	0	0.0	0.0	http://gnps.ucsd.edu/ProteoSAFe/gnpslibraryspectrum.jsp?SpectrumID=CCMSLIB00006708569	https://gnps.ucsd.edu//ProteoSAFe/result.jsp?task=39758441a1694dda81b51608c61c961f&view=cluster_details&protein=6230&show=true	https://gnps.ucsd.edu/ProteoSAFe/result.jsp?view=network_displayer&componentindex=-1&task=39758441a1694dda81b51608c61c961f&show=true	InChI=1S/C18H34O2/c1-2-3-4-5-6-7-8-9-10-11-12-13-14-15-16-17-18(19)20/h9-10H,2-8,11-17H2,1H3,(H,19,20)/b10-9-	Orbitrap	LC-ESI	Positive	3	9694-11-01	712039	45124.5	6230	6	277222	Trent Northen	277222	0.0	6966468333333330	FALSE	6230	8	CCCCCCCCC=CCCCCCCCC(=O)O	CCMSLIB00006708569	112561.0	nan	GM(+)-LC-21M020-autoMSMS_20eV-G3_017.mzXML|GM(+)-LC-21M020-autoMSMS_20eV-G2_010.mzXML|GM(+)-LC-21M020-autoMSMS_20eV-G2_013.mzXML
	0	6502	6				G2,G3	0	2	2	0	0.0	0.0		https://gnps.ucsd.edu//ProteoSAFe/result.jsp?task=39758441a1694dda81b51608c61c961f&view=cluster_details&protein=6502&show=true	https://gnps.ucsd.edu/ProteoSAFe/result.jsp?view=network_displayer&componentindex=6&task=39758441a1694dda81b51608c61c961f&show=true									6502	4	289176		289176	0.0	14980575	FALSE	6502				557235.0		GM(+)-LC-21M020-autoMSMS_20eV-G2_013.mzXML|GM(+)-LC-21M020-autoMSMS_20eV-G2_012.mzXML|GM(+)-LC-21M020-autoMSMS_20eV-G3_019.mzXML
	0	10286	-1				G1	2	0	0	0	0.0	0.0		https://gnps.ucsd.edu//ProteoSAFe/result.jsp?task=39758441a1694dda81b51608c61c961f&view=cluster_details&protein=10286&show=true	https://gnps.ucsd.edu/ProteoSAFe/result.jsp?view=network_displayer&componentindex=-1&task=39758441a1694dda81b51608c61c961f&show=true									10286	2	524506		524506	0.0	1.01154e+16	FALSE	10286				165132.0		GM(+)-LC-21M020-autoMSMS_20eV-G1_007.mzXML
2M+H	0	12233	38	"(4R)-4-((3R,5S,7S,9S,10S,13R,14S,17R)-3,7-dihydroxy-10,13-dimethylhexadecahydro-1H-cyclopenta[a]phenanthren-17-yl)pentanoic acid"	crude	Emily Gentry	G1,G2,G3	22	17	18	0	0.0	0.0	http://gnps.ucsd.edu/ProteoSAFe/gnpslibraryspectrum.jsp?SpectrumID=CCMSLIB00005465385	https://gnps.ucsd.edu//ProteoSAFe/result.jsp?task=39758441a1694dda81b51608c61c961f&view=cluster_details&protein=12233&show=true	https://gnps.ucsd.edu/ProteoSAFe/result.jsp?view=network_displayer&componentindex=38&task=39758441a1694dda81b51608c61c961f&show=true	"InChI=1S/C24H40O4/c1-14(4-7-21(27)28)17-5-6-18-22-19(9-11-24(17,18)3)23(2)10-8-16(25)12-15(23)13-20(22)26/h14-20,22,25-26H,4-13H2,1-3H3,(H,27,28)/t14-,15+,16-,17-,18+,19+,20+,22+,23+,24-/m1/s1"	qTof	ESI	Positive	1	1177	914849	1498.23	12233	57	786.77	Dorrestein	786.77	0.0	6642923859649120	FALSE	12233	16	[H][C@@]1([C@@H](O)C[C@H]2[C@]3(C)CC[C@@H](O)C2)[C@@H]3CC[C@@]4(C)[C@H]1CC[C@@H]4[C@@H](CCC(O)=O)C	CCMSLIB00005465385	4564310000000	nan	GM(+)-LC-21M020-autoMSMS_20eV-G3_020.mzXML|GM(+)-LC-21M020-autoMSMS_20eV-G3_022.mzXML|GM(+)-LC-21M020-autoMSMS_20eV-G2_011.mzXML|GM(+)-LC-21M020-autoMSMS_20eV-G2_014.mzXML|GM(+)-LC-21M020-autoMSMS_20eV-G1_008.mzXML|GM(+)-LC-21M020-autoMSMS_20eV-G3_019.mzXML|GM(+)-LC-21M020-autoMSMS_20eV-G2_015.mzXML|GM(+)-LC-21M020-autoMSMS_20eV-G1_001.mzXML|GM(+)-LC-21M020-autoMSMS_20eV-G1_005.mzXML|GM(+)-LC-21M…
	0	7291	-1				G1,G2,G3	2	3	1	0	0.0	0.0		https://gnps.ucsd.edu//ProteoSAFe/result.jsp?task=39758441a1694dda81b51608c61c961f&view=cluster_details&protein=7291&show=true	https://gnps.ucsd.edu/ProteoSAFe/result.jsp?view=network_displayer&componentindex=-1&task=39758441a1694dda81b51608c61c961f&show=true									7291	6	419278		419278	0.0	7686651666666660	FALSE	7291				166278.0		GM(+)-LC-21M020-autoMSMS_20eV-G1_009.mzXML|GM(+)-LC-21M020-autoMSMS_20eV-G3_022.mzXML|GM(+)-LC-21M020-autoMSMS_20eV-G2_011.mzXML|GM(+)-LC-21M020-autoMSMS_20eV-G2_013.mzXML|GM(+)-LC-21M020-autoMSMS_20eV-G1_006.mzXML
	0	7941	42				G1	3	0	0	0	0.0	0.0		https://gnps.ucsd.edu//ProteoSAFe/result.jsp?task=39758441a1694dda81b51608c61c961f&view=cluster_details&protein=7941&show=true	https://gnps.ucsd.edu/ProteoSAFe/result.jsp?view=network_displayer&componentindex=42&task=39758441a1694dda81b51608c61c961f&show=true									7941	3	446327		446327	0.0	4262043333333330	FALSE	7941				403476.0		GM(+)-LC-21M020-autoMSMS_20eV-G1_003.mzXML
	0	6023	-1				G1,G2,G3	1	1	8	0	0.0	0.0		https://gnps.ucsd.edu//ProteoSAFe/result.jsp?task=39758441a1694dda81b51608c61c961f&view=cluster_details&protein=6023&show=true	https://gnps.ucsd.edu/ProteoSAFe/result.jsp?view=network_displayer&componentindex=-1&task=39758441a1694dda81b51608c61c961f&show=true									6023	10	269175		269175	0.0	2632307	FALSE	6023				952086.0		GM(+)-LC-21M020-autoMSMS_20eV-G3_020.mzXML|GM(+)-LC-21M020-autoMSMS_20eV-G1_001.mzXML|GM(+)-LC-21M020-autoMSMS_20eV-G3_021.mzXML|GM(+)-LC-21M020-autoMSMS_20eV-G3_023.mzXML|GM(+)-LC-21M020-autoMSMS_20eV-G3_017.mzXML|GM(+)-LC-21M020-autoMSMS_20eV-G2_010.mzXML
	0	12365	-1				G2	0	7	0	0	0.0	0.0		https://gnps.ucsd.edu//ProteoSAFe/result.jsp?task=39758441a1694dda81b51608c61c961f&view=cluster_details&protein=12365&show=true	https://gnps.ucsd.edu/ProteoSAFe/result.jsp?view=network_displayer&componentindex=-1&task=39758441a1694dda81b51608c61c961f&show=true									12365	7	934263		934263	0.0	1.43068e+16	FALSE	12365				90186.3		GM(+)-LC-21M020-autoMSMS_20eV-G2_010.mzXML
	0	11215	-1				G1,G3	1	0	1	0	0.0	0.0		https://gnps.ucsd.edu//ProteoSAFe/result.jsp?task=39758441a1694dda81b51608c61c961f&view=cluster_details&protein=11215&show=true	https://gnps.ucsd.edu/ProteoSAFe/result.jsp?view=network_displayer&componentindex=-1&task=39758441a1694dda81b51608c61c961f&show=true									11215	2	595.35		595.35	0.0	4906555	FALSE	11215				96585.5		GM(+)-LC-21M020-autoMSMS_20eV-G1_009.mzXML|GM(+)-LC-21M020-autoMSMS_20eV-G3_019.mzXML
	0	7132	-1				G1,G2,G3	13	12	8	0	0.0	0.0		https://gnps.ucsd.edu//ProteoSAFe/result.jsp?task=39758441a1694dda81b51608c61c961f&view=cluster_details&protein=7132&show=true	https://gnps.ucsd.edu/ProteoSAFe/result.jsp?view=network_displayer&componentindex=-1&task=39758441a1694dda81b51608c61c961f&show=true									7132	33	414338		414338	0.0	4328160909090900	FALSE	7132				7896050.0		GM(+)-LC-21M020-autoMSMS_20eV-G3_020.mzXML|GM(+)-LC-21M020-autoMSMS_20eV-G3_022.mzXML|GM(+)-LC-21M020-autoMSMS_20eV-G2_014.mzXML|GM(+)-LC-21M020-autoMSMS_20eV-G1_008.mzXML|GM(+)-LC-21M020-autoMSMS_20eV-G3_019.mzXML|GM(+)-LC-21M020-autoMSMS_20eV-G2_015.mzXML|GM(+)-LC-21M020-autoMSMS_20eV-G1_001.mzXML|GM(+)-LC-21M020-autoMSMS_20eV-G1_005.mzXML|GM(+)-LC-21M020-autoMSMS_20eV-G2_012.mzXML|GM(+)-LC-21M…
	0	11931	-1				G4	0	0	0	2	0.0	0.0		https://gnps.ucsd.edu//ProteoSAFe/result.jsp?task=39758441a1694dda81b51608c61c961f&view=cluster_details&protein=11931&show=true	https://gnps.ucsd.edu/ProteoSAFe/result.jsp?view=network_displayer&componentindex=-1&task=39758441a1694dda81b51608c61c961f&show=true									11931	2	661539		661539	0.0	996925	FALSE	11931				139667.0		GM(+)-LC-21M020-autoMSMS_20eV-PC.mzXML
M+H-H2O	0	6363	46	Sphinganine	commercial	JGI:192715	G1,G2,G3	14	10	17	0	0.0	0.0	http://gnps.ucsd.edu/ProteoSAFe/gnpslibraryspectrum.jsp?SpectrumID=CCMSLIB00006686032	https://gnps.ucsd.edu//ProteoSAFe/result.jsp?task=39758441a1694dda81b51608c61c961f&view=cluster_details&protein=6363&show=true	https://gnps.ucsd.edu/ProteoSAFe/result.jsp?view=network_displayer&componentindex=46&task=39758441a1694dda81b51608c61c961f&show=true	InChI=1S/C18H39NO2/c1-2-3-4-5-6-7-8-9-10-11-12-13-14-15-18(21)17(19)16-20/h17-18,20-21H,2-16,19H2,1H3/t17-,18+/m0/s1	Orbitrap	LC-ESI	Positive	3	802612	8973059999999990	282317	6363	41	284287	Trent Northen	284287	0.0	7155485609756090	FALSE	6363	9	CCCCCCCCCCCCCCC[C@@H](O)[C@@H](N)CO	CCMSLIB00006686032	1950970.0	nan	GM(+)-LC-21M020-autoMSMS_20eV-G3_022.mzXML|GM(+)-LC-21M020-autoMSMS_20eV-G1_008.mzXML|GM(+)-LC-21M020-autoMSMS_20eV-G1_001.mzXML|GM(+)-LC-21M020-autoMSMS_20eV-G2_012.mzXML|GM(+)-LC-21M020-autoMSMS_20eV-G2_016.mzXML|GM(+)-LC-21M020-autoMSMS_20eV-G3_018.mzXML|GM(+)-LC-21M020-autoMSMS_20eV-G1_009.mzXML|GM(+)-LC-21M020-autoMSMS_20eV-G3_021.mzXML|GM(+)-LC-21M020-autoMSMS_20eV-G3_017.mzXML|GM(+)-LC-21M…
M+FA-H	0	9871	93	NCGC00380538-01_C21H36O10_(6,6-Dimethylbicyclo[3.1.1]hept-2-yl)methyl 6-O-[(2R,3R,4R)-3,4-dihydroxy-4-(hydroxymethyl)tetrahydro-2-furanyl]-beta-D-glucopyranoside	isolated	lfnothias	G1	4	0	0	0	0.0	0.0	http://gnps.ucsd.edu/ProteoSAFe/gnpslibraryspectrum.jsp?SpectrumID=CCMSLIB00000850208	https://gnps.ucsd.edu//ProteoSAFe/result.jsp?task=39758441a1694dda81b51608c61c961f&view=cluster_details&protein=9871&show=true	https://gnps.ucsd.edu/ProteoSAFe/result.jsp?view=network_displayer&componentindex=93&task=39758441a1694dda81b51608c61c961f&show=true	InChI=1S/C21H36O10/c1-20(2)11-4-3-10(12(20)5-11)6-28-18-16(25)15(24)14(23)13(31-18)7-29-19-17(26)21(27,8-22)9-30-19/h10-19,22-27H,3-9H2,1-2H3/t10?,11?,12?,13-,14-,15+,16-,17+,18-,19-,21-/m1/s1	Maxis II HD Q-TOF Bruker	LC-ESI	negative	1	592502	705092	12012.7	9871	4	487304	Jadhav/Dorrestein	487304	0.0	56752525	FALSE	9871	6	CC1(C)C2CCC(CO[C@@H]3O[C@H](CO[C@@H]4OC[C@](O)(CO)[C@H]4O)[C@@H](O)[C@H](O)[C@H]3O)C1C2	CCMSLIB00000850208	111740.0	nan	GM(+)-LC-21M020-autoMSMS_20eV-G1_003.mzXML|GM(+)-LC-21M020-autoMSMS_20eV-G1_009.mzXML|GM(+)-LC-21M020-autoMSMS_20eV-G1_005.mzXML|GM(+)-LC-21M020-autoMSMS_20eV-G1_008.mzXML
[M+H]+	0	5317	89	1,5-dimethyl-1-vinyl-4-hexenyl acetate	Commercial standard	BMDMS-NP	G1,G2	2	4	0	0	0.0	0.0	http://gnps.ucsd.edu/ProteoSAFe/gnpslibraryspectrum.jsp?SpectrumID=CCMSLIB00006416197	https://gnps.ucsd.edu//ProteoSAFe/result.jsp?task=39758441a1694dda81b51608c61c961f&view=cluster_details&protein=5317&show=true	https://gnps.ucsd.edu/ProteoSAFe/result.jsp?view=network_displayer&componentindex=89&task=39758441a1694dda81b51608c61c961f&show=true	InChI=1S/C12H20O2/c1-6-12(5,14-11(4)13)9-7-8-10(2)3/h6,8H,1,7,9H2,2-5H3	Orbitrap	ESI	Positive	1	29.92	81317	151763.0	5317	6	227.07	BMDMS-NP	227.07	0.0	6516683333333330	FALSE	5317	6	O=C(OC(C=C)(C)CCC=C(C)C)C	CCMSLIB00006416197	466167.0	nan	GM(+)-LC-21M020-autoMSMS_20eV-G2_010.mzXML|GM(+)-LC-21M020-autoMSMS_20eV-G2_016.mzXML|GM(+)-LC-21M020-autoMSMS_20eV-G1_008.mzXML
	0	10669	-1				G1,G2	3	6	0	0	0.0	0.0		https://gnps.ucsd.edu//ProteoSAFe/result.jsp?task=39758441a1694dda81b51608c61c961f&view=cluster_details&protein=10669&show=true	https://gnps.ucsd.edu/ProteoSAFe/result.jsp?view=network_displayer&componentindex=-1&task=39758441a1694dda81b51608c61c961f&show=true									10669	9	568.43		568.43	0.0	931343111111111	FALSE	10669				4604900.0		GM(+)-LC-21M020-autoMSMS_20eV-G2_014.mzXML|GM(+)-LC-21M020-autoMSMS_20eV-G1_008.mzXML|GM(+)-LC-21M020-autoMSMS_20eV-G2_012.mzXML|GM(+)-LC-21M020-autoMSMS_20eV-G2_016.mzXML|GM(+)-LC-21M020-autoMSMS_20eV-G1_009.mzXML|GM(+)-LC-21M020-autoMSMS_20eV-G2_013.mzXML
414.3	0	7704	-1	Spectral Match to Glycoursodeoxycholic acid from NIST14	Isolated	Data deposited by rsilva	G1,G2,G3	49	27	22	0	0.0	0.0	http://gnps.ucsd.edu/ProteoSAFe/gnpslibraryspectrum.jsp?SpectrumID=CCMSLIB00003135979	https://gnps.ucsd.edu//ProteoSAFe/result.jsp?task=39758441a1694dda81b51608c61c961f&view=cluster_details&protein=7704&show=true	https://gnps.ucsd.edu/ProteoSAFe/result.jsp?view=network_displayer&componentindex=-1&task=39758441a1694dda81b51608c61c961f&show=true	nan	IT/ion trap	ESI	Positive	3	17086	704755	41240.7	7704	98	431385	Data from Luan	431385	0.0	5989410612244890	FALSE	7704	9	nan	CCMSLIB00003135979	309570000000	nan	GM(+)-LC-21M020-autoMSMS_20eV-G3_020.mzXML|GM(+)-LC-21M020-autoMSMS_20eV-G3_022.mzXML|GM(+)-LC-21M020-autoMSMS_20eV-G2_011.mzXML|GM(+)-LC-21M020-autoMSMS_20eV-G2_014.mzXML|GM(+)-LC-21M020-autoMSMS_20eV-G1_008.mzXML|GM(+)-LC-21M020-autoMSMS_20eV-G3_019.mzXML|GM(+)-LC-21M020-autoMSMS_20eV-G2_015.mzXML|GM(+)-LC-21M020-autoMSMS_20eV-G1_001.mzXML|GM(+)-LC-21M020-autoMSMS_20eV-G1_005.mzXML|GM(+)-LC-21M…
M+H	0	10992	37	Spectral Match to Urobilin from NIST14	Isolated	Data deposited by mjmeehan	G1,G2,G3	2	5	1	0	0.0	0.0	http://gnps.ucsd.edu/ProteoSAFe/gnpslibraryspectrum.jsp?SpectrumID=CCMSLIB00003137178	https://gnps.ucsd.edu//ProteoSAFe/result.jsp?task=39758441a1694dda81b51608c61c961f&view=cluster_details&protein=10992&show=true	https://gnps.ucsd.edu/ProteoSAFe/result.jsp?view=network_displayer&componentindex=37&task=39758441a1694dda81b51608c61c961f&show=true	InChI=1S/C33H42N4O6/c1-7-20-19(6)32(42)37-27(20)14-25-18(5)23(10-12-31(40)41)29(35-25)15-28-22(9-11-30(38)39)17(4)24(34-28)13-26-16(3)21(8-2)33(43)36-26/h15,26-27,35H,7-14H2,1-6H3,(H,36,43)(H,37,42)(H,38,39)(H,40,41)/b28-15-/t26-,27-/m0/s1	qTof	ESI	Positive	3	299072	8519559999999990	505773	10992	8	591.32	Data from Gabriel Haddad	591.32	0.0	40164925	FALSE	10992	12	CCC1=C(C(=O)N[C@H]1CC2=C(C(=C(N2)/C=C\\3/C(=C(C(=N3)C[C@H]4C(=C(C(=O)N4)CC)C)C)CCC(=O)O)CCC(=O)O)C)C	CCMSLIB00003137178	3481850.0	nan	GM(+)-LC-21M020-autoMSMS_20eV-G1_007.mzXML|GM(+)-LC-21M020-autoMSMS_20eV-G2_010.mzXML|GM(+)-LC-21M020-autoMSMS_20eV-G2_015.mzXML|GM(+)-LC-21M020-autoMSMS_20eV-G1_001.mzXML|GM(+)-LC-21M020-autoMSMS_20eV-G3_017.mzXML
	0	11507	18				G2,G3	0	1	1	0	0.0	0.0		https://gnps.ucsd.edu//ProteoSAFe/result.jsp?task=39758441a1694dda81b51608c61c961f&view=cluster_details&protein=11507&show=true	https://gnps.ucsd.edu/ProteoSAFe/result.jsp?view=network_displayer&componentindex=18&task=39758441a1694dda81b51608c61c961f&show=true									11507	2	601447		601447	0.0	9809065	FALSE	11507				237191.0		GM(+)-LC-21M020-autoMSMS_20eV-G2_015.mzXML|GM(+)-LC-21M020-autoMSMS_20eV-G3_019.mzXML
M+2H]	0	7162	23	1-({[2-(2-furylmethyl)-5-methylpyrrolidinyl]amino}methylene)-7-[8-({[2-(2-fury lmethyl)pyrrolidinyl]amino}methylene)-1,6-dihydroxy-3-methyl-5-(methylethyl)-7 -oxo(2-naphthyl)]-3,8-dihydroxy-6-methyl-4-(methylethyl)naphthalen-2-one	commercial	JGI:202726	G1,G2,G3,G4	12	11	7	7	0.0	0.0	http://gnps.ucsd.edu/ProteoSAFe/gnpslibraryspectrum.jsp?SpectrumID=CCMSLIB00006696043	https://gnps.ucsd.edu//ProteoSAFe/result.jsp?task=39758441a1694dda81b51608c61c961f&view=cluster_details&protein=7162&show=true	https://gnps.ucsd.edu/ProteoSAFe/result.jsp?view=network_displayer&componentindex=23&task=39758441a1694dda81b51608c61c961f&show=true	InChI=1S/C49H56N4O8/c1-25(2)38-34-19-27(5)40(46(56)42(34)36(44(54)48(38)58)23-50-52-16-8-11-30(52)21-32-12-9-17-60-32)41-28(6)20-35-39(26(3)4)49(59)45(55)37(43(35)47(41)57)24-51-53-29(7)14-15-31(53)22-33-13-10-18-61-33/h9-10,12-13,17-20,23-26,29-31,50-51,56-59H,8,11,14-16,21-22H2,1-7H3/b36-23-,37-24-	Orbitrap	LC-ESI	Positive	3	793457	878757	191097	7162	37	415213	Trent Northen	415213	0.0	6276224324324320	FALSE	7162	7	Cc1cc2c(c(O)c1-c1c(C)cc3c(c1O)C(=CNN1C(C)CCC1Cc1ccco1)C(=O)C(O)=C3C(C)C)C(=CNN1CCCC1Cc1ccco1)C(=O)C(O)=C2C(C)C	CCMSLIB00006696043	1177940000000	nan	GM(+)-LC-21M020-autoMSMS_20eV-G2_011.mzXML|GM(+)-LC-21M020-autoMSMS_20eV-G1_008.mzXML|GM(+)-LC-21M020-autoMSMS_20eV-G3_018.mzXML|GM(+)-LC-21M020-autoMSMS_20eV-G1_006.mzXML|GM(+)-LC-21M020-autoMSMS_20eV-G1_003.mzXML|GM(+)-LC-21M020-autoMSMS_20eV-G1_007.mzXML|GM(+)-LC-21M020-autoMSMS_20eV-Trimetilamina.mzXML|GM(+)-LC-21M020-autoMSMS_20eV-G2_014.mzXML|GM(+)-LC-21M020-autoMSMS_20eV-G3_019.mzXML|GM(+)…
	0	6077	-1				G1,G2	1	3	0	0	0.0	0.0		https://gnps.ucsd.edu//ProteoSAFe/result.jsp?task=39758441a1694dda81b51608c61c961f&view=cluster_details&protein=6077&show=true	https://gnps.ucsd.edu/ProteoSAFe/result.jsp?view=network_displayer&componentindex=-1&task=39758441a1694dda81b51608c61c961f&show=true									6077	4	271165		271165	0.0	19584225	FALSE	6077				683917.0		GM(+)-LC-21M020-autoMSMS_20eV-G2_011.mzXML|GM(+)-LC-21M020-autoMSMS_20eV-G2_013.mzXML|GM(+)-LC-21M020-autoMSMS_20eV-G1_001.mzXML
M+H	0	2688	12	Spectral Match to L-Carvone from NIST14	Isolated	Data deposited by lfnothias	G1,G2,G3	14	18	12	0	0.0	0.0	http://gnps.ucsd.edu/ProteoSAFe/gnpslibraryspectrum.jsp?SpectrumID=CCMSLIB00003134861	https://gnps.ucsd.edu//ProteoSAFe/result.jsp?task=39758441a1694dda81b51608c61c961f&view=cluster_details&protein=2688&show=true	https://gnps.ucsd.edu/ProteoSAFe/result.jsp?view=network_displayer&componentindex=12&task=39758441a1694dda81b51608c61c961f&show=true	InChI=1S/C10H14O/c1-7(2)9-5-4-8(3)10(11)6-9/h4,9H,1,5-6H2,2-3H3/t9-/m1/s1	qTof	ESI	Positive	3	42011	790683	278012.0	2688	44	109101	Data from Pieter Dorrestein	109101	0.0	7766903636363630	FALSE	2688	6	CC1=CC[C@H](CC1=O)C(=C)C	CCMSLIB00003134861	1913410.0	nan	GM(+)-LC-21M020-autoMSMS_20eV-G3_022.mzXML|GM(+)-LC-21M020-autoMSMS_20eV-G2_011.mzXML|GM(+)-LC-21M020-autoMSMS_20eV-G2_014.mzXML|GM(+)-LC-21M020-autoMSMS_20eV-G1_008.mzXML|GM(+)-LC-21M020-autoMSMS_20eV-G2_015.mzXML|GM(+)-LC-21M020-autoMSMS_20eV-G1_001.mzXML|GM(+)-LC-21M020-autoMSMS_20eV-G1_005.mzXML|GM(+)-LC-21M020-autoMSMS_20eV-G1_009.mzXML|GM(+)-LC-21M020-autoMSMS_20eV-G3_023.mzXML|GM(+)-LC-21M…
	0	10016	88				G2,G3	0	8	1	0	0.0	0.0		https://gnps.ucsd.edu//ProteoSAFe/result.jsp?task=39758441a1694dda81b51608c61c961f&view=cluster_details&protein=10016&show=true	https://gnps.ucsd.edu/ProteoSAFe/result.jsp?view=network_displayer&componentindex=88&task=39758441a1694dda81b51608c61c961f&show=true									10016	9	492479		492479	0.0	1.01507e+16	FALSE	10016				1294950.0		GM(+)-LC-21M020-autoMSMS_20eV-G2_011.mzXML|GM(+)-LC-21M020-autoMSMS_20eV-G2_015.mzXML|GM(+)-LC-21M020-autoMSMS_20eV-G3_018.mzXML|GM(+)-LC-21M020-autoMSMS_20eV-G2_014.mzXML
	0	7920	-1				G1,G2,G3	1	4	13	0	0.0	0.0		https://gnps.ucsd.edu//ProteoSAFe/result.jsp?task=39758441a1694dda81b51608c61c961f&view=cluster_details&protein=7920&show=true	https://gnps.ucsd.edu/ProteoSAFe/result.jsp?view=network_displayer&componentindex=-1&task=39758441a1694dda81b51608c61c961f&show=true									7920	18	445349		445349	0.0	9512856666666660	FALSE	7920				4101530.0		GM(+)-LC-21M020-autoMSMS_20eV-G3_020.mzXML|GM(+)-LC-21M020-autoMSMS_20eV-G2_014.mzXML|GM(+)-LC-21M020-autoMSMS_20eV-G1_001.mzXML|GM(+)-LC-21M020-autoMSMS_20eV-G3_021.mzXML|GM(+)-LC-21M020-autoMSMS_20eV-G2_016.mzXML|GM(+)-LC-21M020-autoMSMS_20eV-G3_023.mzXML|GM(+)-LC-21M020-autoMSMS_20eV-G3_017.mzXML|GM(+)-LC-21M020-autoMSMS_20eV-G2_013.mzXML
	0	10590	-1				G3	0	0	2	0	0.0	0.0		https://gnps.ucsd.edu//ProteoSAFe/result.jsp?task=39758441a1694dda81b51608c61c961f&view=cluster_details&protein=10590&show=true	https://gnps.ucsd.edu/ProteoSAFe/result.jsp?view=network_displayer&componentindex=-1&task=39758441a1694dda81b51608c61c961f&show=true									10590	2	554527		554527	0.0	951519	FALSE	10590				134228.0		GM(+)-LC-21M020-autoMSMS_20eV-G3_021.mzXML
	0	7147	-1				G1,G2	1	1	0	0	0.0	0.0		https://gnps.ucsd.edu//ProteoSAFe/result.jsp?task=39758441a1694dda81b51608c61c961f&view=cluster_details&protein=7147&show=true	https://gnps.ucsd.edu/ProteoSAFe/result.jsp?view=network_displayer&componentindex=-1&task=39758441a1694dda81b51608c61c961f&show=true									7147	2	414338		414338	0.0	433862	FALSE	7147				85444.3		GM(+)-LC-21M020-autoMSMS_20eV-G1_003.mzXML|GM(+)-LC-21M020-autoMSMS_20eV-G2_013.mzXML
	0	7504	-1				G1,G2,G3	7	2	5	0	0.0	0.0		https://gnps.ucsd.edu//ProteoSAFe/result.jsp?task=39758441a1694dda81b51608c61c961f&view=cluster_details&protein=7504&show=true	https://gnps.ucsd.edu/ProteoSAFe/result.jsp?view=network_displayer&componentindex=-1&task=39758441a1694dda81b51608c61c961f&show=true									7504	14	430244		430244	0.0	3.22525e+16	FALSE	7504				1327450.0		GM(+)-LC-21M020-autoMSMS_20eV-G3_020.mzXML|GM(+)-LC-21M020-autoMSMS_20eV-G3_019.mzXML|GM(+)-LC-21M020-autoMSMS_20eV-G2_015.mzXML|GM(+)-LC-21M020-autoMSMS_20eV-G1_001.mzXML|GM(+)-LC-21M020-autoMSMS_20eV-G1_005.mzXML|GM(+)-LC-21M020-autoMSMS_20eV-G2_012.mzXML|GM(+)-LC-21M020-autoMSMS_20eV-G1_009.mzXML|GM(+)-LC-21M020-autoMSMS_20eV-G3_017.mzXML|GM(+)-LC-21M020-autoMSMS_20eV-G1_006.mzXML|GM(+)-LC-21M…
M+H-H2O	0	7866	-1	Spectral Match to .alpha.,.alpha.'-Dilaurin from NIST14	Isolated	Data deposited by fevargas	G4	0	0	0	51	0.0	0.0	http://gnps.ucsd.edu/ProteoSAFe/gnpslibraryspectrum.jsp?SpectrumID=CCMSLIB00003135112	https://gnps.ucsd.edu//ProteoSAFe/result.jsp?task=39758441a1694dda81b51608c61c961f&view=cluster_details&protein=7866&show=true	https://gnps.ucsd.edu/ProteoSAFe/result.jsp?view=network_displayer&componentindex=-1&task=39758441a1694dda81b51608c61c961f&show=true	nan	HCD	ESI	Positive	3	100708	7091	2.29206e+16	7866	51	439379	Data from Julia Gauglitz	439379	0.0	9209908627450980	FALSE	7866	8	nan	CCMSLIB00003135112	2797310.0	nan	GM(+)-LC-21M020-autoMSMS_20eV-Colina cloruro.mzXML|GM(+)-LC-21M020-autoMSMS_20eV-Betaina.mzXML
	0	8064	-1				G2	0	4	0	0	0.0	0.0		https://gnps.ucsd.edu//ProteoSAFe/result.jsp?task=39758441a1694dda81b51608c61c961f&view=cluster_details&protein=8064&show=true	https://gnps.ucsd.edu/ProteoSAFe/result.jsp?view=network_displayer&componentindex=-1&task=39758441a1694dda81b51608c61c961f&show=true									8064	4	460336		460336	0.0	1067045	FALSE	8064				1432460.0		GM(+)-LC-21M020-autoMSMS_20eV-G2_013.mzXML
	0	10180	-1				G4	0	0	0	35	0.0	0.0		https://gnps.ucsd.edu//ProteoSAFe/result.jsp?task=39758441a1694dda81b51608c61c961f&view=cluster_details&protein=10180&show=true	https://gnps.ucsd.edu/ProteoSAFe/result.jsp?view=network_displayer&componentindex=-1&task=39758441a1694dda81b51608c61c961f&show=true									10180	35	506532		506532	0.0	1.05826e+16	FALSE	10180				7654570.0		GM(+)-LC-21M020-autoMSMS_20eV-Colina cloruro.mzXML|GM(+)-LC-21M020-autoMSMS_20eV-Betaina.mzXML
	0	9711	-1				G1,G2	1	1	0	0	0.0	0.0		https://gnps.ucsd.edu//ProteoSAFe/result.jsp?task=39758441a1694dda81b51608c61c961f&view=cluster_details&protein=9711&show=true	https://gnps.ucsd.edu/ProteoSAFe/result.jsp?view=network_displayer&componentindex=-1&task=39758441a1694dda81b51608c61c961f&show=true									9711	2	474359		474359	0.0	369402	FALSE	9711				118920.0		GM(+)-LC-21M020-autoMSMS_20eV-G1_003.mzXML|GM(+)-LC-21M020-autoMSMS_20eV-G2_016.mzXML
	0	12224	-1				G1,G2	11	10	0	0	0.0	0.0		https://gnps.ucsd.edu//ProteoSAFe/result.jsp?task=39758441a1694dda81b51608c61c961f&view=cluster_details&protein=12224&show=true	https://gnps.ucsd.edu/ProteoSAFe/result.jsp?view=network_displayer&componentindex=-1&task=39758441a1694dda81b51608c61c961f&show=true									12224	21	784632		784632	0.0	1.03443e+16	FALSE	12224				3582680.0		GM(+)-LC-21M020-autoMSMS_20eV-G1_007.mzXML|GM(+)-LC-21M020-autoMSMS_20eV-G2_011.mzXML|GM(+)-LC-21M020-autoMSMS_20eV-G2_012.mzXML
	0	9882	36				G1,G2,G3	8	6	2	0	0.0	0.0		https://gnps.ucsd.edu//ProteoSAFe/result.jsp?task=39758441a1694dda81b51608c61c961f&view=cluster_details&protein=9882&show=true	https://gnps.ucsd.edu/ProteoSAFe/result.jsp?view=network_displayer&componentindex=36&task=39758441a1694dda81b51608c61c961f&show=true									9882	16	488339		488339	0.0	48938475	FALSE	9882				2440960.0		GM(+)-LC-21M020-autoMSMS_20eV-G2_015.mzXML|GM(+)-LC-21M020-autoMSMS_20eV-G1_009.mzXML|GM(+)-LC-21M020-autoMSMS_20eV-G3_017.mzXML|GM(+)-LC-21M020-autoMSMS_20eV-G1_003.mzXML|GM(+)-LC-21M020-autoMSMS_20eV-G1_007.mzXML|GM(+)-LC-21M020-autoMSMS_20eV-G2_010.mzXML|GM(+)-LC-21M020-autoMSMS_20eV-G2_013.mzXML
	0	6126	-1				G1,G2,G3	5	1	4	0	0.0	0.0		https://gnps.ucsd.edu//ProteoSAFe/result.jsp?task=39758441a1694dda81b51608c61c961f&view=cluster_details&protein=6126&show=true	https://gnps.ucsd.edu/ProteoSAFe/result.jsp?view=network_displayer&componentindex=-1&task=39758441a1694dda81b51608c61c961f&show=true									6126	10	271617		271617	0.0	6002044	FALSE	6126				604388.0		GM(+)-LC-21M020-autoMSMS_20eV-G3_020.mzXML|GM(+)-LC-21M020-autoMSMS_20eV-G1_008.mzXML|GM(+)-LC-21M020-autoMSMS_20eV-G1_001.mzXML|GM(+)-LC-21M020-autoMSMS_20eV-G3_018.mzXML|GM(+)-LC-21M020-autoMSMS_20eV-G3_021.mzXML|GM(+)-LC-21M020-autoMSMS_20eV-G1_006.mzXML|GM(+)-LC-21M020-autoMSMS_20eV-G2_010.mzXML
	0	10485	37				G1,G2,G3	16	14	29	0	0.0	0.0		https://gnps.ucsd.edu//ProteoSAFe/result.jsp?task=39758441a1694dda81b51608c61c961f&view=cluster_details&protein=10485&show=true	https://gnps.ucsd.edu/ProteoSAFe/result.jsp?view=network_displayer&componentindex=37&task=39758441a1694dda81b51608c61c961f&show=true									10485	59	549448		549448	0.0	4.71176e+16	FALSE	10485				2644570000000		GM(+)-LC-21M020-autoMSMS_20eV-G3_020.mzXML|GM(+)-LC-21M020-autoMSMS_20eV-G2_014.mzXML|GM(+)-LC-21M020-autoMSMS_20eV-G1_008.mzXML|GM(+)-LC-21M020-autoMSMS_20eV-G3_019.mzXML|GM(+)-LC-21M020-autoMSMS_20eV-G2_015.mzXML|GM(+)-LC-21M020-autoMSMS_20eV-G2_012.mzXML|GM(+)-LC-21M020-autoMSMS_20eV-G1_001.mzXML|GM(+)-LC-21M020-autoMSMS_20eV-G1_005.mzXML|GM(+)-LC-21M020-autoMSMS_20eV-G3_018.mzXML|GM(+)-LC-21M…
	0	3033	-1				G1	2	0	0	0	0.0	0.0		https://gnps.ucsd.edu//ProteoSAFe/result.jsp?task=39758441a1694dda81b51608c61c961f&view=cluster_details&protein=3033&show=true	https://gnps.ucsd.edu/ProteoSAFe/result.jsp?view=network_displayer&componentindex=-1&task=39758441a1694dda81b51608c61c961f&show=true									3033	2	119086		119086	0.0	6377194999999990	FALSE	3033				41805.7		GM(+)-LC-21M020-autoMSMS_20eV-G1_006.mzXML
[M+H]+	0	5436	-1	MoNA:762289 dimethyl({2-[(2-methylphenyl)(phenyl)methoxy]ethyl})amine	isolated	MoNA	G2	0	2	0	0	0.0	0.0	http://gnps.ucsd.edu/ProteoSAFe/gnpslibraryspectrum.jsp?SpectrumID=CCMSLIB00000567087	https://gnps.ucsd.edu//ProteoSAFe/result.jsp?task=39758441a1694dda81b51608c61c961f&view=cluster_details&protein=5436&show=true	https://gnps.ucsd.edu/ProteoSAFe/result.jsp?view=network_displayer&componentindex=-1&task=39758441a1694dda81b51608c61c961f&show=true	InChI=1S/C18H23NO/c1-15-9-7-8-12-17(15)18(20-14-13-19(2)3)16-10-5-4-6-11-16/h4-12,18H,13-14H2,1-3H3	LC-ESI-QFT	LC-ESI-QFT	nan	3	39159	707349	144934.0	5436	2	231026	MoNA	231026	0.0	8816050000000000	FALSE	5436	6	Cc1ccccc1C(OCCN(C)C)c1ccccc1	CCMSLIB00000567087	39108.9	nan	GM(+)-LC-21M020-autoMSMS_20eV-G2_014.mzXML
[M+H]+	0	8050	34	Palmitoylcarnitine	isolated	MoNA:VF-NPL-QTOF002028	G1,G2,G3	13	11	5	0	0.0	0.0	http://gnps.ucsd.edu/ProteoSAFe/gnpslibraryspectrum.jsp?SpectrumID=CCMSLIB00004719808	https://gnps.ucsd.edu//ProteoSAFe/result.jsp?task=39758441a1694dda81b51608c61c961f&view=cluster_details&protein=8050&show=true	https://gnps.ucsd.edu/ProteoSAFe/result.jsp?view=network_displayer&componentindex=34&task=39758441a1694dda81b51608c61c961f&show=true	InChI=1S/C23H45NO4/c1-5-6-7-8-9-10-11-12-13-14-15-16-17-18-23(27)28-21(19-22(25)26)20-24(2,3)4/h21H,5-20H2,1-4H3/t21-/m0/s1	ESI-QTOF	nan	positive	3	5606399999999990	754652	140040.0	8050	29	456406	MoNA	456406	0.0	9509251724137930	FALSE	8050	9	CCCCCCCCCCCCCCCC(=O)O[C@@H](CC(=O)[O-])C[N+](C)(C)C	CCMSLIB00004719808	6161890.0	nan	GM(+)-LC-21M020-autoMSMS_20eV-G1_008.mzXML|GM(+)-LC-21M020-autoMSMS_20eV-G2_015.mzXML|GM(+)-LC-21M020-autoMSMS_20eV-G2_012.mzXML|GM(+)-LC-21M020-autoMSMS_20eV-G1_001.mzXML|GM(+)-LC-21M020-autoMSMS_20eV-G1_005.mzXML|GM(+)-LC-21M020-autoMSMS_20eV-G2_016.mzXML|GM(+)-LC-21M020-autoMSMS_20eV-G1_009.mzXML|GM(+)-LC-21M020-autoMSMS_20eV-G1_006.mzXML|GM(+)-LC-21M020-autoMSMS_20eV-G3_023.mzXML
	0	5758	-1				G1,G3	6	0	3	0	0.0	0.0		https://gnps.ucsd.edu//ProteoSAFe/result.jsp?task=39758441a1694dda81b51608c61c961f&view=cluster_details&protein=5758&show=true	https://gnps.ucsd.edu/ProteoSAFe/result.jsp?view=network_displayer&componentindex=-1&task=39758441a1694dda81b51608c61c961f&show=true									5758	9	256264		256264	0.0	9047836666666660	FALSE	5758				3506920.0		GM(+)-LC-21M020-autoMSMS_20eV-G3_020.mzXML|GM(+)-LC-21M020-autoMSMS_20eV-G1_008.mzXML|GM(+)-LC-21M020-autoMSMS_20eV-G3_021.mzXML|GM(+)-LC-21M020-autoMSMS_20eV-G3_017.mzXML|GM(+)-LC-21M020-autoMSMS_20eV-G1_006.mzXML|GM(+)-LC-21M020-autoMSMS_20eV-G1_007.mzXML
	0	5579	-1				G3	0	0	2	0	0.0	0.0		https://gnps.ucsd.edu//ProteoSAFe/result.jsp?task=39758441a1694dda81b51608c61c961f&view=cluster_details&protein=5579&show=true	https://gnps.ucsd.edu/ProteoSAFe/result.jsp?view=network_displayer&componentindex=-1&task=39758441a1694dda81b51608c61c961f&show=true									5579	2	243149		243149	0.0	4929705	FALSE	5579				760512.0		GM(+)-LC-21M020-autoMSMS_20eV-G3_022.mzXML
	0	7989	-1				G3	0	0	2	0	0.0	0.0		https://gnps.ucsd.edu//ProteoSAFe/result.jsp?task=39758441a1694dda81b51608c61c961f&view=cluster_details&protein=7989&show=true	https://gnps.ucsd.edu/ProteoSAFe/result.jsp?view=network_displayer&componentindex=-1&task=39758441a1694dda81b51608c61c961f&show=true									7989	2	450155		450155	0.0	3.08926e+16	FALSE	7989				60195.5		GM(+)-LC-21M020-autoMSMS_20eV-G3_021.mzXML
	0	10545	-1				G1	3	0	0	0	0.0	0.0		https://gnps.ucsd.edu//ProteoSAFe/result.jsp?task=39758441a1694dda81b51608c61c961f&view=cluster_details&protein=10545&show=true	https://gnps.ucsd.edu/ProteoSAFe/result.jsp?view=network_displayer&componentindex=-1&task=39758441a1694dda81b51608c61c961f&show=true									10545	3	552435		552435	0.0	964029	FALSE	10545				1443500.0		GM(+)-LC-21M020-autoMSMS_20eV-G1_001.mzXML|GM(+)-LC-21M020-autoMSMS_20eV-G1_005.mzXML
	0	8121	-1				G2	0	5	0	0	0.0	0.0		https://gnps.ucsd.edu//ProteoSAFe/result.jsp?task=39758441a1694dda81b51608c61c961f&view=cluster_details&protein=8121&show=true	https://gnps.ucsd.edu/ProteoSAFe/result.jsp?view=network_displayer&componentindex=-1&task=39758441a1694dda81b51608c61c961f&show=true									8121	5	466276		466276	0.0	4644542	FALSE	8121				946939.0		GM(+)-LC-21M020-autoMSMS_20eV-G2_016.mzXML
	0	4355	-1				G1	2	0	0	0	0.0	0.0		https://gnps.ucsd.edu//ProteoSAFe/result.jsp?task=39758441a1694dda81b51608c61c961f&view=cluster_details&protein=4355&show=true	https://gnps.ucsd.edu/ProteoSAFe/result.jsp?view=network_displayer&componentindex=-1&task=39758441a1694dda81b51608c61c961f&show=true									4355	2	172043		172043	0.0	1977215	FALSE	4355				270974.0		GM(+)-LC-21M020-autoMSMS_20eV-G1_003.mzXML
	0	4418	-1				G2	0	6	0	0	0.0	0.0		https://gnps.ucsd.edu//ProteoSAFe/result.jsp?task=39758441a1694dda81b51608c61c961f&view=cluster_details&protein=4418&show=true	https://gnps.ucsd.edu/ProteoSAFe/result.jsp?view=network_displayer&componentindex=-1&task=39758441a1694dda81b51608c61c961f&show=true									4418	6	353217		177108	0.0	4.81324e+16	FALSE	4418				86822.1		GM(+)-LC-21M020-autoMSMS_20eV-G2_011.mzXML
	0	11662	-1				G1,G3	1	0	2	0	0.0	0.0		https://gnps.ucsd.edu//ProteoSAFe/result.jsp?task=39758441a1694dda81b51608c61c961f&view=cluster_details&protein=11662&show=true	https://gnps.ucsd.edu/ProteoSAFe/result.jsp?view=network_displayer&componentindex=-1&task=39758441a1694dda81b51608c61c961f&show=true									11662	3	627.34		627.34	0.0	3920973333333330	FALSE	11662				96584.8		GM(+)-LC-21M020-autoMSMS_20eV-G3_020.mzXML|GM(+)-LC-21M020-autoMSMS_20eV-G1_009.mzXML
	0	10901	-1				G3	0	0	2	0	0.0	0.0		https://gnps.ucsd.edu//ProteoSAFe/result.jsp?task=39758441a1694dda81b51608c61c961f&view=cluster_details&protein=10901&show=true	https://gnps.ucsd.edu/ProteoSAFe/result.jsp?view=network_displayer&componentindex=-1&task=39758441a1694dda81b51608c61c961f&show=true									10901	2	584426		584426	0.0	9905505	FALSE	10901				1093920.0		GM(+)-LC-21M020-autoMSMS_20eV-G3_017.mzXML
	0	10700	-1				G1,G2,G3	4	2	8	0	0.0	0.0		https://gnps.ucsd.edu//ProteoSAFe/result.jsp?task=39758441a1694dda81b51608c61c961f&view=cluster_details&protein=10700&show=true	https://gnps.ucsd.edu/ProteoSAFe/result.jsp?view=network_displayer&componentindex=-1&task=39758441a1694dda81b51608c61c961f&show=true									10700	14	568.43		568.43	0.0	8896998571428570	FALSE	10700				6365960.0		GM(+)-LC-21M020-autoMSMS_20eV-G2_010.mzXML|GM(+)-LC-21M020-autoMSMS_20eV-G3_018.mzXML|GM(+)-LC-21M020-autoMSMS_20eV-G1_006.mzXML
	0	10179	-1				G1,G2,G3	1	3	1	0	0.0	0.0		https://gnps.ucsd.edu//ProteoSAFe/result.jsp?task=39758441a1694dda81b51608c61c961f&view=cluster_details&protein=10179&show=true	https://gnps.ucsd.edu/ProteoSAFe/result.jsp?view=network_displayer&componentindex=-1&task=39758441a1694dda81b51608c61c961f&show=true									10179	5	508.29		508.29	0.0	1010702	FALSE	10179				373465.0		GM(+)-LC-21M020-autoMSMS_20eV-G3_023.mzXML|GM(+)-LC-21M020-autoMSMS_20eV-G2_014.mzXML|GM(+)-LC-21M020-autoMSMS_20eV-G1_008.mzXML
	0	12313	47				G2,G4	0	1	0	4	0.0	0.0		https://gnps.ucsd.edu//ProteoSAFe/result.jsp?task=39758441a1694dda81b51608c61c961f&view=cluster_details&protein=12313&show=true	https://gnps.ucsd.edu/ProteoSAFe/result.jsp?view=network_displayer&componentindex=47&task=39758441a1694dda81b51608c61c961f&show=true									12313	5	850254		850254	0.0	1.07541e+16	FALSE	12313				2238270.0		GM(+)-LC-21M020-autoMSMS_20eV-Betaina.mzXML|GM(+)-LC-21M020-autoMSMS_20eV-G2_015.mzXML
	0	10430	-1				G1,G2,G3	1	1	1	0	0.0	0.0		https://gnps.ucsd.edu//ProteoSAFe/result.jsp?task=39758441a1694dda81b51608c61c961f&view=cluster_details&protein=10430&show=true	https://gnps.ucsd.edu/ProteoSAFe/result.jsp?view=network_displayer&componentindex=-1&task=39758441a1694dda81b51608c61c961f&show=true									10430	3	541339		541339	0.0	249536	FALSE	10430				679495.0		GM(+)-LC-21M020-autoMSMS_20eV-G3_021.mzXML|GM(+)-LC-21M020-autoMSMS_20eV-G2_014.mzXML|GM(+)-LC-21M020-autoMSMS_20eV-G1_006.mzXML
	0	4982	-1				G1,G2	4	5	0	0	0.0	0.0		https://gnps.ucsd.edu//ProteoSAFe/result.jsp?task=39758441a1694dda81b51608c61c961f&view=cluster_details&protein=4982&show=true	https://gnps.ucsd.edu/ProteoSAFe/result.jsp?view=network_displayer&componentindex=-1&task=39758441a1694dda81b51608c61c961f&show=true									4982	9	195138		195138	0.0	6213313333333330	FALSE	4982				802111.0		GM(+)-LC-21M020-autoMSMS_20eV-G1_003.mzXML|GM(+)-LC-21M020-autoMSMS_20eV-G1_007.mzXML|GM(+)-LC-21M020-autoMSMS_20eV-G2_011.mzXML|GM(+)-LC-21M020-autoMSMS_20eV-G1_009.mzXML|GM(+)-LC-21M020-autoMSMS_20eV-G2_013.mzXML
	0	11645	-1				G1,G2,G4	12	1	0	1	0.0	0.0		https://gnps.ucsd.edu//ProteoSAFe/result.jsp?task=39758441a1694dda81b51608c61c961f&view=cluster_details&protein=11645&show=true	https://gnps.ucsd.edu/ProteoSAFe/result.jsp?view=network_displayer&componentindex=-1&task=39758441a1694dda81b51608c61c961f&show=true									11645	14	621547		621547	0.0	10564635	FALSE	11645				4027420.0		GM(+)-LC-21M020-autoMSMS_20eV-G1_007.mzXML|GM(+)-LC-21M020-autoMSMS_20eV-G2_011.mzXML|GM(+)-LC-21M020-autoMSMS_20eV-Acetilcolina.mzXML
M+H	0	5254	-1	2-[(2,5-dimethyl(1,3-oxazolino[4,5-e]pyrimidin-7-yl))amino]-4-methylpentanoic acid	commercial	JGI:193333	G1,G2,G3	6	3	1	0	0.0	0.0	http://gnps.ucsd.edu/ProteoSAFe/gnpslibraryspectrum.jsp?SpectrumID=CCMSLIB00006686650	https://gnps.ucsd.edu//ProteoSAFe/result.jsp?task=39758441a1694dda81b51608c61c961f&view=cluster_details&protein=5254&show=true	https://gnps.ucsd.edu/ProteoSAFe/result.jsp?view=network_displayer&componentindex=-1&task=39758441a1694dda81b51608c61c961f&show=true	InChI=1S/C13H18N4O3/c1-6(2)5-9(13(18)19)17-11-10-12(15-7(3)14-11)20-8(4)16-10/h6,9H,5H2,1-4H3,(H,18,19)(H,14,15,17)	Orbitrap	LC-ESI	Positive	3	580172	8644540000000000	207839.0	5254	10	221128	Trent Northen	221128	0.0	2446035	FALSE	5254	6	Cc1nc(NC(CC(C)C)C(=O)O)c2nc(C)oc2n1	CCMSLIB00006686650	157748.0	nan	GM(+)-LC-21M020-autoMSMS_20eV-G1_009.mzXML|GM(+)-LC-21M020-autoMSMS_20eV-G3_017.mzXML|GM(+)-LC-21M020-autoMSMS_20eV-G2_013.mzXML|GM(+)-LC-21M020-autoMSMS_20eV-G2_016.mzXML|GM(+)-LC-21M020-autoMSMS_20eV-G1_006.mzXML
	0	12074	-1				G1	2	0	0	0	0.0	0.0		https://gnps.ucsd.edu//ProteoSAFe/result.jsp?task=39758441a1694dda81b51608c61c961f&view=cluster_details&protein=12074&show=true	https://gnps.ucsd.edu/ProteoSAFe/result.jsp?view=network_displayer&componentindex=-1&task=39758441a1694dda81b51608c61c961f&show=true									12074	2	713423		713423	0.0	321819	FALSE	12074				35181.1		GM(+)-LC-21M020-autoMSMS_20eV-G1_007.mzXML|GM(+)-LC-21M020-autoMSMS_20eV-G1_005.mzXML
	0	12107	-1				G1	7	0	0	0	0.0	0.0		https://gnps.ucsd.edu//ProteoSAFe/result.jsp?task=39758441a1694dda81b51608c61c961f&view=cluster_details&protein=12107&show=true	https://gnps.ucsd.edu/ProteoSAFe/result.jsp?view=network_displayer&componentindex=-1&task=39758441a1694dda81b51608c61c961f&show=true									12107	7	730.6		730.6	0.0	9398745714285710	FALSE	12107				560083.0		GM(+)-LC-21M020-autoMSMS_20eV-G1_003.mzXML
	0	11954	-1				G1,G2,G3	2	1	2	0	0.0	0.0		https://gnps.ucsd.edu//ProteoSAFe/result.jsp?task=39758441a1694dda81b51608c61c961f&view=cluster_details&protein=11954&show=true	https://gnps.ucsd.edu/ProteoSAFe/result.jsp?view=network_displayer&componentindex=-1&task=39758441a1694dda81b51608c61c961f&show=true									11954	5	667372		667372	0.0	388981	FALSE	11954				1153700.0		GM(+)-LC-21M020-autoMSMS_20eV-G1_007.mzXML|GM(+)-LC-21M020-autoMSMS_20eV-G3_022.mzXML|GM(+)-LC-21M020-autoMSMS_20eV-G2_015.mzXML
	0	4863	-1				G3	0	0	2	0	0.0	0.0		https://gnps.ucsd.edu//ProteoSAFe/result.jsp?task=39758441a1694dda81b51608c61c961f&view=cluster_details&protein=4863&show=true	https://gnps.ucsd.edu/ProteoSAFe/result.jsp?view=network_displayer&componentindex=-1&task=39758441a1694dda81b51608c61c961f&show=true									4863	2	184144		184144	0.0	2.69278e+16	FALSE	4863				37011.3		GM(+)-LC-21M020-autoMSMS_20eV-G3_020.mzXML
	0	11474	-1				G1,G2	1	1	0	0	0.0	0.0		https://gnps.ucsd.edu//ProteoSAFe/result.jsp?task=39758441a1694dda81b51608c61c961f&view=cluster_details&protein=11474&show=true	https://gnps.ucsd.edu/ProteoSAFe/result.jsp?view=network_displayer&componentindex=-1&task=39758441a1694dda81b51608c61c961f&show=true									11474	2	599412		599412	0.0	6912874999999990	FALSE	11474				35437.6		GM(+)-LC-21M020-autoMSMS_20eV-G2_013.mzXML|GM(+)-LC-21M020-autoMSMS_20eV-G1_005.mzXML
M+Na	0	10101	40	"methyl (R)-4-((3R,5S,7R,8S,9S,10S,13R,14R,17R)-3,7,14-trihydroxy-10,13-dimethylhexadecahydro-1H-cyclopenta[a]phenanthren-17-yl)pentanoate"	crude	Emily Gentry	G2,G3	0	2	2	0	0.0	0.0	http://gnps.ucsd.edu/ProteoSAFe/gnpslibraryspectrum.jsp?SpectrumID=CCMSLIB00005464727	https://gnps.ucsd.edu//ProteoSAFe/result.jsp?task=39758441a1694dda81b51608c61c961f&view=cluster_details&protein=10101&show=true	https://gnps.ucsd.edu/ProteoSAFe/result.jsp?view=network_displayer&componentindex=40&task=39758441a1694dda81b51608c61c961f&show=true	"InChI=1S/C25H42O5/c1-15(5-6-21(28)30-4)18-9-12-25(29)22-19(8-11-24(18,25)3)23(2)10-7-17(26)13-16(23)14-20(22)27/h15-20,22,26-27,29H,5-14H2,1-4H3/t15-,16+,17-,18-,19+,20-,22+,23+,24-,25-/m1/s1"	qTof	ESI	Positive	1	5300899999999990	704523	119043.0	10101	4	498301	Dorrestein	498301	0.0	530377	FALSE	10101	7	C[C@@H]([C@H]1CC[C@]2(O)[C@]1(C)CC[C@@]3([H])[C@@]2([H])[C@H](O)C[C@@]4([H])[C@]3(C)CC[C@@H](O)C4)CCC(OC)=O	CCMSLIB00005464727	304396.0	nan	GM(+)-LC-21M020-autoMSMS_20eV-G3_023.mzXML|GM(+)-LC-21M020-autoMSMS_20eV-G2_016.mzXML
	0	3278	-1				G1	2	0	0	0	0.0	0.0		https://gnps.ucsd.edu//ProteoSAFe/result.jsp?task=39758441a1694dda81b51608c61c961f&view=cluster_details&protein=3278&show=true	https://gnps.ucsd.edu/ProteoSAFe/result.jsp?view=network_displayer&componentindex=-1&task=39758441a1694dda81b51608c61c961f&show=true									3278	2	122071		122071	0.0	4.6855e+16	FALSE	3278				365530.0		GM(+)-LC-21M020-autoMSMS_20eV-G1_008.mzXML
	0	4525	-1				G2,G3	0	1	2	0	0.0	0.0		https://gnps.ucsd.edu//ProteoSAFe/result.jsp?task=39758441a1694dda81b51608c61c961f&view=cluster_details&protein=4525&show=true	https://gnps.ucsd.edu/ProteoSAFe/result.jsp?view=network_displayer&componentindex=-1&task=39758441a1694dda81b51608c61c961f&show=true									4525	3	180102		180102	0.0	477488	FALSE	4525				1357420.0		GM(+)-LC-21M020-autoMSMS_20eV-G3_020.mzXML|GM(+)-LC-21M020-autoMSMS_20eV-G2_014.mzXML|GM(+)-LC-21M020-autoMSMS_20eV-G3_019.mzXML
[M+H]+	0	11059	3	4-(3,4-dihydroxyphenyl)-7-methoxy-5-[(2S,3R,4S,5S,6R)-3,4,5-trihydroxy-6-[[(2S,3R,4S,5R)-3,4,5-trihydroxyoxan-2-yl]oxymethyl]oxan-2-yl]oxychromen-2-one	isolated	MoNA:VF-NPL-QEHF017134	G1,G2,G3	26	16	21	0	0.0	0.0	http://gnps.ucsd.edu/ProteoSAFe/gnpslibraryspectrum.jsp?SpectrumID=CCMSLIB00004708197	https://gnps.ucsd.edu//ProteoSAFe/result.jsp?task=39758441a1694dda81b51608c61c961f&view=cluster_details&protein=11059&show=true	https://gnps.ucsd.edu/ProteoSAFe/result.jsp?view=network_displayer&componentindex=3&task=39758441a1694dda81b51608c61c961f&show=true	InChI=1S/C27H30O15/c1-37-11-5-16-20(12(7-19(31)40-16)10-2-3-13(28)14(29)4-10)17(6-11)41-27-25(36)23(34)22(33)18(42-27)9-39-26-24(35)21(32)15(30)8-38-26/h2-7,15,18,21-30,32-36H,8-9H2,1H3/t15-,18-,21+,22-,23+,24-,25-,26+,27-/m1/s1	ESI-QFT	nan	positive	3	1784	7428060000000000	2997.48	11059	63	593382	MoNA	593382	0.0	7844060634920630	FALSE	11059	7	COc1cc(O[C@@H]2O[C@H](CO[C@@H]3OC[C@@H](O)[C@H](O)[C@H]3O)[C@@H](O)[C@H](O)[C@H]2O)c2c(-c3ccc(O)c(O)c3)cc(=O)oc2c1	CCMSLIB00004708197	2017080000000	nan	GM(+)-LC-21M020-autoMSMS_20eV-G3_020.mzXML|GM(+)-LC-21M020-autoMSMS_20eV-G2_011.mzXML|GM(+)-LC-21M020-autoMSMS_20eV-G2_014.mzXML|GM(+)-LC-21M020-autoMSMS_20eV-G1_008.mzXML|GM(+)-LC-21M020-autoMSMS_20eV-G2_015.mzXML|GM(+)-LC-21M020-autoMSMS_20eV-G1_001.mzXML|GM(+)-LC-21M020-autoMSMS_20eV-G3_018.mzXML|GM(+)-LC-21M020-autoMSMS_20eV-G2_016.mzXML|GM(+)-LC-21M020-autoMSMS_20eV-G1_009.mzXML|GM(+)-LC-21M…
	0	3274	-1				G2	0	5	0	0	0.0	0.0		https://gnps.ucsd.edu//ProteoSAFe/result.jsp?task=39758441a1694dda81b51608c61c961f&view=cluster_details&protein=3274&show=true	https://gnps.ucsd.edu/ProteoSAFe/result.jsp?view=network_displayer&componentindex=-1&task=39758441a1694dda81b51608c61c961f&show=true									3274	5	122071		122071	0.0	428346	FALSE	3274				1015150.0		GM(+)-LC-21M020-autoMSMS_20eV-G2_016.mzXML
	0	10967	-1				G1,G3	2	0	1	0	0.0	0.0		https://gnps.ucsd.edu//ProteoSAFe/result.jsp?task=39758441a1694dda81b51608c61c961f&view=cluster_details&protein=10967&show=true	https://gnps.ucsd.edu/ProteoSAFe/result.jsp?view=network_displayer&componentindex=-1&task=39758441a1694dda81b51608c61c961f&show=true									10967	3	589303		589303	0.0	490752	FALSE	10967				934518.0		GM(+)-LC-21M020-autoMSMS_20eV-G3_023.mzXML|GM(+)-LC-21M020-autoMSMS_20eV-G1_003.mzXML
M+H-H2O	0	6544	12	Spectral Match to 9-Oxo-10E,12Z-octadecadienoic acid from NIST14	Isolated	Data deposited by pmallard	G1,G2,G3	29	36	21	0	0.0	0.0	http://gnps.ucsd.edu/ProteoSAFe/gnpslibraryspectrum.jsp?SpectrumID=CCMSLIB00003136308	https://gnps.ucsd.edu//ProteoSAFe/result.jsp?task=39758441a1694dda81b51608c61c961f&view=cluster_details&protein=6544&show=true	https://gnps.ucsd.edu/ProteoSAFe/result.jsp?view=network_displayer&componentindex=12&task=39758441a1694dda81b51608c61c961f&show=true	InChI=1S/C18H30O3/c1-2-3-4-5-6-8-11-14-17(19)15-12-9-7-10-13-16-18(20)21/h6,8,11,14H,2-5,7,9-10,12-13,15-16H2,1H3,(H,20,21)/b8-6-,14-11+	qTof	ESI	Positive	3	1.4017e+16	898841	50563.4	6544	86	291233	Data from Wolfender/Litaudon	291233	0.0	8351197558139530	FALSE	6544	9	CCCCC/C=C\\C=C\\C(=O)CCCCCCCC(=O)O	CCMSLIB00003136308	2115070000000	nan	GM(+)-LC-21M020-autoMSMS_20eV-G3_022.mzXML|GM(+)-LC-21M020-autoMSMS_20eV-G2_011.mzXML|GM(+)-LC-21M020-autoMSMS_20eV-G2_014.mzXML|GM(+)-LC-21M020-autoMSMS_20eV-G1_008.mzXML|GM(+)-LC-21M020-autoMSMS_20eV-G2_015.mzXML|GM(+)-LC-21M020-autoMSMS_20eV-G1_001.mzXML|GM(+)-LC-21M020-autoMSMS_20eV-G1_005.mzXML|GM(+)-LC-21M020-autoMSMS_20eV-G2_012.mzXML|GM(+)-LC-21M020-autoMSMS_20eV-G3_021.mzXML|GM(+)-LC-21M…
	0	5164	-1				G1,G3	1	0	4	0	0.0	0.0		https://gnps.ucsd.edu//ProteoSAFe/result.jsp?task=39758441a1694dda81b51608c61c961f&view=cluster_details&protein=5164&show=true	https://gnps.ucsd.edu/ProteoSAFe/result.jsp?view=network_displayer&componentindex=-1&task=39758441a1694dda81b51608c61c961f&show=true									5164	5	211083		211083	0.0	181902	FALSE	5164				95922.2		GM(+)-LC-21M020-autoMSMS_20eV-G1_009.mzXML|GM(+)-LC-21M020-autoMSMS_20eV-G3_022.mzXML|GM(+)-LC-21M020-autoMSMS_20eV-G3_021.mzXML
	0	8184	-1				G2,G3	0	1	2	0	0.0	0.0		https://gnps.ucsd.edu//ProteoSAFe/result.jsp?task=39758441a1694dda81b51608c61c961f&view=cluster_details&protein=8184&show=true	https://gnps.ucsd.edu/ProteoSAFe/result.jsp?view=network_displayer&componentindex=-1&task=39758441a1694dda81b51608c61c961f&show=true									8184	3	472244		472244	0.0	3.95426e+16	FALSE	8184				368621.0		GM(+)-LC-21M020-autoMSMS_20eV-G3_020.mzXML|GM(+)-LC-21M020-autoMSMS_20eV-G3_019.mzXML|GM(+)-LC-21M020-autoMSMS_20eV-G2_016.mzXML
	0	10484	-1				G1,G2,G3	5	3	4	0	0.0	0.0		https://gnps.ucsd.edu//ProteoSAFe/result.jsp?task=39758441a1694dda81b51608c61c961f&view=cluster_details&protein=10484&show=true	https://gnps.ucsd.edu/ProteoSAFe/result.jsp?view=network_displayer&componentindex=-1&task=39758441a1694dda81b51608c61c961f&show=true									10484	12	549345		549345	0.0	4651424166666660	FALSE	10484				659045.0		GM(+)-LC-21M020-autoMSMS_20eV-G3_020.mzXML|GM(+)-LC-21M020-autoMSMS_20eV-G2_011.mzXML|GM(+)-LC-21M020-autoMSMS_20eV-G2_014.mzXML|GM(+)-LC-21M020-autoMSMS_20eV-G1_008.mzXML|GM(+)-LC-21M020-autoMSMS_20eV-G3_019.mzXML|GM(+)-LC-21M020-autoMSMS_20eV-G2_012.mzXML|GM(+)-LC-21M020-autoMSMS_20eV-G1_001.mzXML|GM(+)-LC-21M020-autoMSMS_20eV-G1_005.mzXML|GM(+)-LC-21M020-autoMSMS_20eV-G3_018.mzXML|GM(+)-LC-21M…
	0	11829	-1				G3	0	0	3	0	0.0	0.0		https://gnps.ucsd.edu//ProteoSAFe/result.jsp?task=39758441a1694dda81b51608c61c961f&view=cluster_details&protein=11829&show=true	https://gnps.ucsd.edu/ProteoSAFe/result.jsp?view=network_displayer&componentindex=-1&task=39758441a1694dda81b51608c61c961f&show=true									11829	3	643457		643457	0.0	1.0243e+16	FALSE	11829				1738530.0		GM(+)-LC-21M020-autoMSMS_20eV-G3_019.mzXML
M+H-H2O	0	5483	-1	Spectral Match to 3-Hydroxydodecanoic acid from NIST14	Isolated	Data deposited by mjmeehan	G1,G2	2	1	0	0	0.0	0.0	http://gnps.ucsd.edu/ProteoSAFe/gnpslibraryspectrum.jsp?SpectrumID=CCMSLIB00003137458	https://gnps.ucsd.edu//ProteoSAFe/result.jsp?task=39758441a1694dda81b51608c61c961f&view=cluster_details&protein=5483&show=true	https://gnps.ucsd.edu/ProteoSAFe/result.jsp?view=network_displayer&componentindex=-1&task=39758441a1694dda81b51608c61c961f&show=true	InChI=1S/C12H24O3/c1-2-3-4-5-6-7-8-9-11(13)10-12(14)15/h11,13H,2-10H2,1H3,(H,14,15)	qTof	ESI	Positive	3	36.0	721295	180751.0	5483	3	235169	Data from Gabriel Haddad	235169	0.0	7130986666666660	FALSE	5483	8	CCCCCCCCCC(CC(=O)O)O	CCMSLIB00003137458	113265.0	nan	GM(+)-LC-21M020-autoMSMS_20eV-G2_013.mzXML|GM(+)-LC-21M020-autoMSMS_20eV-G1_001.mzXML
	0	6540	-1				G1,G2,G3	2	4	4	0	0.0	0.0		https://gnps.ucsd.edu//ProteoSAFe/result.jsp?task=39758441a1694dda81b51608c61c961f&view=cluster_details&protein=6540&show=true	https://gnps.ucsd.edu/ProteoSAFe/result.jsp?view=network_displayer&componentindex=-1&task=39758441a1694dda81b51608c61c961f&show=true									6540	10	291.17		291.17	0.0	3369205	FALSE	6540				505457.0		GM(+)-LC-21M020-autoMSMS_20eV-G3_020.mzXML|GM(+)-LC-21M020-autoMSMS_20eV-G2_015.mzXML|GM(+)-LC-21M020-autoMSMS_20eV-G3_021.mzXML|GM(+)-LC-21M020-autoMSMS_20eV-G1_005.mzXML|GM(+)-LC-21M020-autoMSMS_20eV-G1_006.mzXML|GM(+)-LC-21M020-autoMSMS_20eV-G2_013.mzXML
	0	5511	6				G1,G2,G3	4	1	1	0	0.0	0.0		https://gnps.ucsd.edu//ProteoSAFe/result.jsp?task=39758441a1694dda81b51608c61c961f&view=cluster_details&protein=5511&show=true	https://gnps.ucsd.edu/ProteoSAFe/result.jsp?view=network_displayer&componentindex=6&task=39758441a1694dda81b51608c61c961f&show=true									5511	6	237.16		237.16	0.0	1.57013e+16	FALSE	5511				542309.0		GM(+)-LC-21M020-autoMSMS_20eV-G3_020.mzXML|GM(+)-LC-21M020-autoMSMS_20eV-G1_009.mzXML|GM(+)-LC-21M020-autoMSMS_20eV-G2_013.mzXML|GM(+)-LC-21M020-autoMSMS_20eV-G1_001.mzXML|GM(+)-LC-21M020-autoMSMS_20eV-G1_006.mzXML
	0	6159	28				G1,G2,G3	9	1	9	0	0.0	0.0		https://gnps.ucsd.edu//ProteoSAFe/result.jsp?task=39758441a1694dda81b51608c61c961f&view=cluster_details&protein=6159&show=true	https://gnps.ucsd.edu/ProteoSAFe/result.jsp?view=network_displayer&componentindex=28&task=39758441a1694dda81b51608c61c961f&show=true									6159	19	274201		274201	0.0	1.74558e+16	FALSE	6159				3367940.0		GM(+)-LC-21M020-autoMSMS_20eV-G3_021.mzXML|GM(+)-LC-21M020-autoMSMS_20eV-G1_003.mzXML|GM(+)-LC-21M020-autoMSMS_20eV-G3_022.mzXML|GM(+)-LC-21M020-autoMSMS_20eV-G2_014.mzXML|GM(+)-LC-21M020-autoMSMS_20eV-G1_008.mzXML
	0	9244	6				G2	0	6	0	0	0.0	0.0		https://gnps.ucsd.edu//ProteoSAFe/result.jsp?task=39758441a1694dda81b51608c61c961f&view=cluster_details&protein=9244&show=true	https://gnps.ucsd.edu/ProteoSAFe/result.jsp?view=network_displayer&componentindex=6&task=39758441a1694dda81b51608c61c961f&show=true									9244	6	473.4		473.4	0.0	1181195	FALSE	9244				440518.0		GM(+)-LC-21M020-autoMSMS_20eV-G2_013.mzXML
	0	11993	20				G1,G3	1	0	3	0	0.0	0.0		https://gnps.ucsd.edu//ProteoSAFe/result.jsp?task=39758441a1694dda81b51608c61c961f&view=cluster_details&protein=11993&show=true	https://gnps.ucsd.edu/ProteoSAFe/result.jsp?view=network_displayer&componentindex=20&task=39758441a1694dda81b51608c61c961f&show=true									11993	4	683365		683365	0.0	3.66764e+16	FALSE	11993				255201.0		GM(+)-LC-21M020-autoMSMS_20eV-G3_023.mzXML|GM(+)-LC-21M020-autoMSMS_20eV-G1_007.mzXML|GM(+)-LC-21M020-autoMSMS_20eV-G3_018.mzXML
	0	6907	-1				G2	0	2	0	0	0.0	0.0		https://gnps.ucsd.edu//ProteoSAFe/result.jsp?task=39758441a1694dda81b51608c61c961f&view=cluster_details&protein=6907&show=true	https://gnps.ucsd.edu/ProteoSAFe/result.jsp?view=network_displayer&componentindex=-1&task=39758441a1694dda81b51608c61c961f&show=true									6907	2	405301		405301	0.0	9018985	FALSE	6907				1023120.0		GM(+)-LC-21M020-autoMSMS_20eV-G2_016.mzXML
	0	11935	24				G1,G2,G3,G4	17	9	10	31	0.0	0.0		https://gnps.ucsd.edu//ProteoSAFe/result.jsp?task=39758441a1694dda81b51608c61c961f&view=cluster_details&protein=11935&show=true	https://gnps.ucsd.edu/ProteoSAFe/result.jsp?view=network_displayer&componentindex=24&task=39758441a1694dda81b51608c61c961f&show=true									11935	67	663457		663457	0.0	1.00649e+16	FALSE	11935				172730000000		GM(+)-LC-21M020-autoMSMS_20eV-Betaina.mzXML|GM(+)-LC-21M020-autoMSMS_20eV-G2_014.mzXML|GM(+)-LC-21M020-autoMSMS_20eV-G1_008.mzXML|GM(+)-LC-21M020-autoMSMS_20eV-Acetilcolina.mzXML|GM(+)-LC-21M020-autoMSMS_20eV-G2_015.mzXML|GM(+)-LC-21M020-autoMSMS_20eV-G2_012.mzXML|GM(+)-LC-21M020-autoMSMS_20eV-G1_005.mzXML|GM(+)-LC-21M020-autoMSMS_20eV-G3_018.mzXML|GM(+)-LC-21M020-autoMSMS_20eV-G3_021.mzXML|GM(+)…
M+H	0	11631	-1	tenacibactin F	Lysate	S Jarmusch	G2,G3	0	1	2	0	0.0	0.0	http://gnps.ucsd.edu/ProteoSAFe/gnpslibraryspectrum.jsp?SpectrumID=CCMSLIB00005724343	https://gnps.ucsd.edu//ProteoSAFe/result.jsp?task=39758441a1694dda81b51608c61c961f&view=cluster_details&protein=11631&show=true	https://gnps.ucsd.edu/ProteoSAFe/result.jsp?view=network_displayer&componentindex=-1&task=39758441a1694dda81b51608c61c961f&show=true	InChI=1S/C26H48N4O8/c1-21(2)11-5-6-12-24(33)29(37)19-9-3-7-17-27-22(31)13-15-25(34)30(38)20-10-4-8-18-28-23(32)14-16-26(35)36/h21,37-38H,3-20H2,1-2H3,(H,27,31)(H,28,32)(H,35,36)/p+1	qTof	LC-ESI	Positive	3	7410600000000000	790486	135887.0	11631	3	619456	Jaspars	619456	0.0	9150943333333330	FALSE	11631	7	OC(CCC(NCCCCCN(C(CCC([NH2+]CCCCCN(C(CCCCC(C)C)=O)O)=O)=O)O)=O)=O	CCMSLIB00005724343	163659.0	nan	GM(+)-LC-21M020-autoMSMS_20eV-G2_013.mzXML|GM(+)-LC-21M020-autoMSMS_20eV-G3_021.mzXML
M+H-H2O	0	6293	-1	Spectral Match to 3-Hydroxyoctadecanoic Acid from NIST14	Isolated	Data deposited by pmallard	G1,G2,G3	42	18	29	0	0.0	0.0	http://gnps.ucsd.edu/ProteoSAFe/gnpslibraryspectrum.jsp?SpectrumID=CCMSLIB00003140107	https://gnps.ucsd.edu//ProteoSAFe/result.jsp?task=39758441a1694dda81b51608c61c961f&view=cluster_details&protein=6293&show=true	https://gnps.ucsd.edu/ProteoSAFe/result.jsp?view=network_displayer&componentindex=-1&task=39758441a1694dda81b51608c61c961f&show=true	nan	HCD	ESI	Positive	3	7390140000000000	7399100000000000	2608.96	6293	89	282521	Data from Wolfender/Litaudon	282521	0.0	8857422696629210	FALSE	6293	11	nan	CCMSLIB00003140107	2941130000000	nan	GM(+)-LC-21M020-autoMSMS_20eV-G3_020.mzXML|GM(+)-LC-21M020-autoMSMS_20eV-G3_022.mzXML|GM(+)-LC-21M020-autoMSMS_20eV-G2_011.mzXML|GM(+)-LC-21M020-autoMSMS_20eV-G2_014.mzXML|GM(+)-LC-21M020-autoMSMS_20eV-G1_008.mzXML|GM(+)-LC-21M020-autoMSMS_20eV-G3_019.mzXML|GM(+)-LC-21M020-autoMSMS_20eV-G1_001.mzXML|GM(+)-LC-21M020-autoMSMS_20eV-G1_005.mzXML|GM(+)-LC-21M020-autoMSMS_20eV-G2_012.mzXML|GM(+)-LC-21M…
	0	11140	39				G2,G3	0	1	1	0	0.0	0.0		https://gnps.ucsd.edu//ProteoSAFe/result.jsp?task=39758441a1694dda81b51608c61c961f&view=cluster_details&protein=11140&show=true	https://gnps.ucsd.edu/ProteoSAFe/result.jsp?view=network_displayer&componentindex=39&task=39758441a1694dda81b51608c61c961f&show=true									11140	2	593335		593335	0.0	4.35532e+16	FALSE	11140				141110.0		GM(+)-LC-21M020-autoMSMS_20eV-G3_023.mzXML|GM(+)-LC-21M020-autoMSMS_20eV-G2_015.mzXML
	0	10908	6				G4	0	0	0	13	0.0	0.0		https://gnps.ucsd.edu//ProteoSAFe/result.jsp?task=39758441a1694dda81b51608c61c961f&view=cluster_details&protein=10908&show=true	https://gnps.ucsd.edu/ProteoSAFe/result.jsp?view=network_displayer&componentindex=6&task=39758441a1694dda81b51608c61c961f&show=true									10908	13	585375		585375	0.0	2.15127e+16	FALSE	10908				681335.0		GM(+)-LC-21M020-autoMSMS_20eV-Colina cloruro.mzXML|GM(+)-LC-21M020-autoMSMS_20eV-Betaina.mzXML|GM(+)-LC-21M020-autoMSMS_20eV-Trimetilamina.mzXML|GM(+)-LC-21M020-autoMSMS_20eV-PC.mzXML|GM(+)-LC-21M020-autoMSMS_20eV-Acetilcolina.mzXML
	0	9861	-1				G1,G3	2	0	5	0	0.0	0.0		https://gnps.ucsd.edu//ProteoSAFe/result.jsp?task=39758441a1694dda81b51608c61c961f&view=cluster_details&protein=9861&show=true	https://gnps.ucsd.edu/ProteoSAFe/result.jsp?view=network_displayer&componentindex=-1&task=39758441a1694dda81b51608c61c961f&show=true									9861	7	486261		486261	0.0	4802284285714280	FALSE	9861				1490400.0		GM(+)-LC-21M020-autoMSMS_20eV-G3_020.mzXML|GM(+)-LC-21M020-autoMSMS_20eV-G1_009.mzXML|GM(+)-LC-21M020-autoMSMS_20eV-G3_021.mzXML|GM(+)-LC-21M020-autoMSMS_20eV-G3_019.mzXML
	0	5645	-1				G1,G2,G3	4	5	4	0	0.0	0.0		https://gnps.ucsd.edu//ProteoSAFe/result.jsp?task=39758441a1694dda81b51608c61c961f&view=cluster_details&protein=5645&show=true	https://gnps.ucsd.edu/ProteoSAFe/result.jsp?view=network_displayer&componentindex=-1&task=39758441a1694dda81b51608c61c961f&show=true									5645	13	248114		248114	0.0	1371603076923070	FALSE	5645				1724800.0		GM(+)-LC-21M020-autoMSMS_20eV-G1_008.mzXML|GM(+)-LC-21M020-autoMSMS_20eV-G3_019.mzXML|GM(+)-LC-21M020-autoMSMS_20eV-G2_015.mzXML|GM(+)-LC-21M020-autoMSMS_20eV-G1_001.mzXML|GM(+)-LC-21M020-autoMSMS_20eV-G1_005.mzXML|GM(+)-LC-21M020-autoMSMS_20eV-G3_021.mzXML|GM(+)-LC-21M020-autoMSMS_20eV-G1_009.mzXML|GM(+)-LC-21M020-autoMSMS_20eV-G2_013.mzXML
	0	6939	-1				G4	0	0	0	2	0.0	0.0		https://gnps.ucsd.edu//ProteoSAFe/result.jsp?task=39758441a1694dda81b51608c61c961f&view=cluster_details&protein=6939&show=true	https://gnps.ucsd.edu/ProteoSAFe/result.jsp?view=network_displayer&componentindex=-1&task=39758441a1694dda81b51608c61c961f&show=true									6939	2	409162		409162	0.0	5626865	FALSE	6939				28304.6		GM(+)-LC-21M020-autoMSMS_20eV-Colina cloruro.mzXML|GM(+)-LC-21M020-autoMSMS_20eV-PC.mzXML
	0	10914	-1				G2,G3	0	1	1	0	0.0	0.0		https://gnps.ucsd.edu//ProteoSAFe/result.jsp?task=39758441a1694dda81b51608c61c961f&view=cluster_details&protein=10914&show=true	https://gnps.ucsd.edu/ProteoSAFe/result.jsp?view=network_displayer&componentindex=-1&task=39758441a1694dda81b51608c61c961f&show=true									10914	2	585375		585375	0.0	232256	FALSE	10914				416809.0		GM(+)-LC-21M020-autoMSMS_20eV-G3_020.mzXML|GM(+)-LC-21M020-autoMSMS_20eV-G2_013.mzXML
	0	11191	-1				G1,G2,G3	15	10	11	0	0.0	0.0		https://gnps.ucsd.edu//ProteoSAFe/result.jsp?task=39758441a1694dda81b51608c61c961f&view=cluster_details&protein=11191&show=true	https://gnps.ucsd.edu/ProteoSAFe/result.jsp?view=network_displayer&componentindex=-1&task=39758441a1694dda81b51608c61c961f&show=true									11191	36	595.35		595.35	0.0	4.9931e+16	FALSE	11191				5874760.0		GM(+)-LC-21M020-autoMSMS_20eV-G3_020.mzXML|GM(+)-LC-21M020-autoMSMS_20eV-G2_014.mzXML|GM(+)-LC-21M020-autoMSMS_20eV-G1_008.mzXML|GM(+)-LC-21M020-autoMSMS_20eV-G3_019.mzXML|GM(+)-LC-21M020-autoMSMS_20eV-G1_001.mzXML|GM(+)-LC-21M020-autoMSMS_20eV-G1_005.mzXML|GM(+)-LC-21M020-autoMSMS_20eV-G2_016.mzXML|GM(+)-LC-21M020-autoMSMS_20eV-G3_021.mzXML|GM(+)-LC-21M020-autoMSMS_20eV-G1_009.mzXML|GM(+)-LC-21M…
	0	11211	-1				G1,G2,G3	1	1	1	0	0.0	0.0		https://gnps.ucsd.edu//ProteoSAFe/result.jsp?task=39758441a1694dda81b51608c61c961f&view=cluster_details&protein=11211&show=true	https://gnps.ucsd.edu/ProteoSAFe/result.jsp?view=network_displayer&componentindex=-1&task=39758441a1694dda81b51608c61c961f&show=true									11211	3	595.35		595.35	0.0	474265	FALSE	11211				1153930.0		GM(+)-LC-21M020-autoMSMS_20eV-G1_009.mzXML|GM(+)-LC-21M020-autoMSMS_20eV-G2_012.mzXML|GM(+)-LC-21M020-autoMSMS_20eV-G3_019.mzXML
	0	12029	-1				G1	2	0	0	0	0.0	0.0		https://gnps.ucsd.edu//ProteoSAFe/result.jsp?task=39758441a1694dda81b51608c61c961f&view=cluster_details&protein=12029&show=true	https://gnps.ucsd.edu/ProteoSAFe/result.jsp?view=network_displayer&componentindex=-1&task=39758441a1694dda81b51608c61c961f&show=true									12029	2	703335		703335	0.0	4998215	FALSE	12029				31492.5		GM(+)-LC-21M020-autoMSMS_20eV-G1_007.mzXML
	0	11559	18				G2,G3	0	9	1	0	0.0	0.0		https://gnps.ucsd.edu//ProteoSAFe/result.jsp?task=39758441a1694dda81b51608c61c961f&view=cluster_details&protein=11559&show=true	https://gnps.ucsd.edu/ProteoSAFe/result.jsp?view=network_displayer&componentindex=18&task=39758441a1694dda81b51608c61c961f&show=true									11559	10	605.48		605.48	0.0	9493643	FALSE	11559				3383030.0		GM(+)-LC-21M020-autoMSMS_20eV-G2_015.mzXML|GM(+)-LC-21M020-autoMSMS_20eV-G3_019.mzXML
	0	4365	-1				G1,G3	3	0	15	0	0.0	0.0		https://gnps.ucsd.edu//ProteoSAFe/result.jsp?task=39758441a1694dda81b51608c61c961f&view=cluster_details&protein=4365&show=true	https://gnps.ucsd.edu/ProteoSAFe/result.jsp?view=network_displayer&componentindex=-1&task=39758441a1694dda81b51608c61c961f&show=true									4365	18	174091		174091	0.0	1.04892e+16	FALSE	4365				2034810.0		GM(+)-LC-21M020-autoMSMS_20eV-G3_019.mzXML|GM(+)-LC-21M020-autoMSMS_20eV-G1_008.mzXML|GM(+)-LC-21M020-autoMSMS_20eV-G3_021.mzXML|GM(+)-LC-21M020-autoMSMS_20eV-G1_003.mzXML|GM(+)-LC-21M020-autoMSMS_20eV-G3_017.mzXML|GM(+)-LC-21M020-autoMSMS_20eV-G3_022.mzXML
	0	10634	-1				G1,G2,G3	7	11	7	0	0.0	0.0		https://gnps.ucsd.edu//ProteoSAFe/result.jsp?task=39758441a1694dda81b51608c61c961f&view=cluster_details&protein=10634&show=true	https://gnps.ucsd.edu/ProteoSAFe/result.jsp?view=network_displayer&componentindex=-1&task=39758441a1694dda81b51608c61c961f&show=true									10634	25	565104		565104	0.0	10213044	FALSE	10634				3400280.0		GM(+)-LC-21M020-autoMSMS_20eV-G3_020.mzXML|GM(+)-LC-21M020-autoMSMS_20eV-G2_011.mzXML|GM(+)-LC-21M020-autoMSMS_20eV-G2_014.mzXML|GM(+)-LC-21M020-autoMSMS_20eV-G2_012.mzXML|GM(+)-LC-21M020-autoMSMS_20eV-G1_005.mzXML|GM(+)-LC-21M020-autoMSMS_20eV-G2_016.mzXML|GM(+)-LC-21M020-autoMSMS_20eV-G3_018.mzXML|GM(+)-LC-21M020-autoMSMS_20eV-G3_021.mzXML|GM(+)-LC-21M020-autoMSMS_20eV-G1_006.mzXML|GM(+)-LC-21M…
	0	11574	60				G1	5	0	0	0	0.0	0.0		https://gnps.ucsd.edu//ProteoSAFe/result.jsp?task=39758441a1694dda81b51608c61c961f&view=cluster_details&protein=11574&show=true	https://gnps.ucsd.edu/ProteoSAFe/result.jsp?view=network_displayer&componentindex=60&task=39758441a1694dda81b51608c61c961f&show=true									11574	5	608612		608612	0.0	1041.04	FALSE	11574				690730.0		GM(+)-LC-21M020-autoMSMS_20eV-G1_003.mzXML
	0	5646	-1				G1,G2,G3	8	3	1	0	0.0	0.0		https://gnps.ucsd.edu//ProteoSAFe/result.jsp?task=39758441a1694dda81b51608c61c961f&view=cluster_details&protein=5646&show=true	https://gnps.ucsd.edu/ProteoSAFe/result.jsp?view=network_displayer&componentindex=-1&task=39758441a1694dda81b51608c61c961f&show=true									5646	12	248114		248114	0.0	1.37155e+16	FALSE	5646				473666.0		GM(+)-LC-21M020-autoMSMS_20eV-G2_011.mzXML|GM(+)-LC-21M020-autoMSMS_20eV-G1_008.mzXML|GM(+)-LC-21M020-autoMSMS_20eV-G1_001.mzXML|GM(+)-LC-21M020-autoMSMS_20eV-G3_021.mzXML|GM(+)-LC-21M020-autoMSMS_20eV-G1_006.mzXML
	0	11612	18				G3	0	0	3	0	0.0	0.0		https://gnps.ucsd.edu//ProteoSAFe/result.jsp?task=39758441a1694dda81b51608c61c961f&view=cluster_details&protein=11612&show=true	https://gnps.ucsd.edu/ProteoSAFe/result.jsp?view=network_displayer&componentindex=18&task=39758441a1694dda81b51608c61c961f&show=true									11612	3	616.48		616.48	0.0	8786116666666660	FALSE	11612				697593.0		GM(+)-LC-21M020-autoMSMS_20eV-G3_019.mzXML
	0	5243	-1				G2	0	4	0	0	0.0	0.0		https://gnps.ucsd.edu//ProteoSAFe/result.jsp?task=39758441a1694dda81b51608c61c961f&view=cluster_details&protein=5243&show=true	https://gnps.ucsd.edu/ProteoSAFe/result.jsp?view=network_displayer&componentindex=-1&task=39758441a1694dda81b51608c61c961f&show=true									5243	4	219054		219054	0.0	5996025	FALSE	5243				455909.0		GM(+)-LC-21M020-autoMSMS_20eV-G2_015.mzXML|GM(+)-LC-21M020-autoMSMS_20eV-G2_016.mzXML
	0	10339	-1				G1,G2,G3	3	3	1	0	0.0	0.0		https://gnps.ucsd.edu//ProteoSAFe/result.jsp?task=39758441a1694dda81b51608c61c961f&view=cluster_details&protein=10339&show=true	https://gnps.ucsd.edu/ProteoSAFe/result.jsp?view=network_displayer&componentindex=-1&task=39758441a1694dda81b51608c61c961f&show=true									10339	7	534.38		534.38	0.0	4706518571428570	FALSE	10339				355440.0		GM(+)-LC-21M020-autoMSMS_20eV-G1_003.mzXML|GM(+)-LC-21M020-autoMSMS_20eV-G2_013.mzXML|GM(+)-LC-21M020-autoMSMS_20eV-G2_010.mzXML|GM(+)-LC-21M020-autoMSMS_20eV-G1_009.mzXML|GM(+)-LC-21M020-autoMSMS_20eV-G3_017.mzXML
M+H	0	7055	-1	Cholecalciferol - 40.0 eV	Isolated	Data Collector	G2,G3	0	1	1	0	0.0	0.0	http://gnps.ucsd.edu/ProteoSAFe/gnpslibraryspectrum.jsp?SpectrumID=CCMSLIB00006118221	https://gnps.ucsd.edu//ProteoSAFe/result.jsp?task=39758441a1694dda81b51608c61c961f&view=cluster_details&protein=7055&show=true	https://gnps.ucsd.edu/ProteoSAFe/result.jsp?view=network_displayer&componentindex=-1&task=39758441a1694dda81b51608c61c961f&show=true	InChI=1S/C27H44O/c1-19(2)8-6-9-21(4)25-15-16-26-22(10-7-17-27(25,26)5)12-13-23-18-24(28)14-11-20(23)3/h12-13,19,21,24-26,28H,3,6-11,14-18H2,1-2,4-5H3/b22-12+,23-13-/t21-,24+,25-,26+,27-/m1/s1	Orbitrap	ESI	Positive	1	280322	748192	72745.4	7055	2	413379	PI	413379	0.0	742318	FALSE	7055	6	C[C@H](CCCC(C)C)[C@H]1CC[C@@H]\\2[C@@]1(CCC/C2=C\\C=C/3\\C[C@H](CCC3=C)O)C	CCMSLIB00006118221	82807.2	nan	GM(+)-LC-21M020-autoMSMS_20eV-G3_020.mzXML|GM(+)-LC-21M020-autoMSMS_20eV-G2_016.mzXML
	0	11565	-1				G1	2	0	0	0	0.0	0.0		https://gnps.ucsd.edu//ProteoSAFe/result.jsp?task=39758441a1694dda81b51608c61c961f&view=cluster_details&protein=11565&show=true	https://gnps.ucsd.edu/ProteoSAFe/result.jsp?view=network_displayer&componentindex=-1&task=39758441a1694dda81b51608c61c961f&show=true									11565	2	607314		607314	0.0	6143265	FALSE	11565				69592.8		GM(+)-LC-21M020-autoMSMS_20eV-G1_001.mzXML
	0	12193	-1				G2	0	4	0	0	0.0	0.0		https://gnps.ucsd.edu//ProteoSAFe/result.jsp?task=39758441a1694dda81b51608c61c961f&view=cluster_details&protein=12193&show=true	https://gnps.ucsd.edu/ProteoSAFe/result.jsp?view=network_displayer&componentindex=-1&task=39758441a1694dda81b51608c61c961f&show=true									12193	4	1549.87		775436	0.0	51350625	FALSE	12193				1312280.0		GM(+)-LC-21M020-autoMSMS_20eV-G2_011.mzXML|GM(+)-LC-21M020-autoMSMS_20eV-G2_014.mzXML|GM(+)-LC-21M020-autoMSMS_20eV-G2_016.mzXML
	0	10376	-1				G1,G2,G3	15	14	16	0	0.0	0.0		https://gnps.ucsd.edu//ProteoSAFe/result.jsp?task=39758441a1694dda81b51608c61c961f&view=cluster_details&protein=10376&show=true	https://gnps.ucsd.edu/ProteoSAFe/result.jsp?view=network_displayer&componentindex=-1&task=39758441a1694dda81b51608c61c961f&show=true									10376	45	536555		536555	0.0	1.03138e+16	FALSE	10376				5389840.0		GM(+)-LC-21M020-autoMSMS_20eV-G2_014.mzXML|GM(+)-LC-21M020-autoMSMS_20eV-G1_008.mzXML|GM(+)-LC-21M020-autoMSMS_20eV-G2_015.mzXML|GM(+)-LC-21M020-autoMSMS_20eV-G2_012.mzXML|GM(+)-LC-21M020-autoMSMS_20eV-G1_005.mzXML|GM(+)-LC-21M020-autoMSMS_20eV-G3_018.mzXML|GM(+)-LC-21M020-autoMSMS_20eV-G3_021.mzXML|GM(+)-LC-21M020-autoMSMS_20eV-G1_009.mzXML|GM(+)-LC-21M020-autoMSMS_20eV-G3_023.mzXML|GM(+)-LC-21M…
	0	4262	7				G1,G2,G3	4	14	18	0	0.0	0.0		https://gnps.ucsd.edu//ProteoSAFe/result.jsp?task=39758441a1694dda81b51608c61c961f&view=cluster_details&protein=4262&show=true	https://gnps.ucsd.edu/ProteoSAFe/result.jsp?view=network_displayer&componentindex=7&task=39758441a1694dda81b51608c61c961f&show=true									4262	36	165054		165054	0.0	1.0544e+16	FALSE	4262				5876580.0		GM(+)-LC-21M020-autoMSMS_20eV-G3_019.mzXML|GM(+)-LC-21M020-autoMSMS_20eV-G2_012.mzXML|GM(+)-LC-21M020-autoMSMS_20eV-G3_021.mzXML|GM(+)-LC-21M020-autoMSMS_20eV-G3_018.mzXML|GM(+)-LC-21M020-autoMSMS_20eV-G1_006.mzXML|GM(+)-LC-21M020-autoMSMS_20eV-G2_010.mzXML
M+H	0	7936	17	Massbank:LU070104 Troglitazone|5-[[4-[(6-hydroxy-2,5,7,8-tetramethyl-3,4-dihydrochromen-2-yl)methoxy]phenyl]methyl]-1,3-thiazolidine-2,4-dione	Isolated	Massbank	G2,G3	0	1	1	0	0.0	0.0	http://gnps.ucsd.edu/ProteoSAFe/gnpslibraryspectrum.jsp?SpectrumID=CCMSLIB00005761324	https://gnps.ucsd.edu//ProteoSAFe/result.jsp?task=39758441a1694dda81b51608c61c961f&view=cluster_details&protein=7936&show=true	https://gnps.ucsd.edu/ProteoSAFe/result.jsp?view=network_displayer&componentindex=17&task=39758441a1694dda81b51608c61c961f&show=true	1S/C24H27NO5S/c1-13-14(2)21-18(15(3)20(13)26)9-10-24(4,30-21)12-29-17-7-5-16(6-8-17)11-19-22(27)25-23(28)31-19/h5-8,19,26H,9-12H2,1-4H3,(H,25,27,28)	Hybrid FT	ESI	Positive	3	320001	8493569999999990	7237-01-01	7936	2	445368	Massbank	445368	0.0	842529	FALSE	7936	6	CC1=C(O)C(C)=C2CCC(C)(COC3=CC=C(CC4SC(=O)NC4=O)C=C3)OC2=C1C	CCMSLIB00005761324	85756.9	nan	GM(+)-LC-21M020-autoMSMS_20eV-G3_017.mzXML|GM(+)-LC-21M020-autoMSMS_20eV-G2_013.mzXML
	0	4048	-1				G1,G2,G3	15	21	10	0	0.0	0.0		https://gnps.ucsd.edu//ProteoSAFe/result.jsp?task=39758441a1694dda81b51608c61c961f&view=cluster_details&protein=4048&show=true	https://gnps.ucsd.edu/ProteoSAFe/result.jsp?view=network_displayer&componentindex=-1&task=39758441a1694dda81b51608c61c961f&show=true									4048	46	158104		158104	0.0	2319632608695650	FALSE	4048				8983250.0		GM(+)-LC-21M020-autoMSMS_20eV-G3_020.mzXML|GM(+)-LC-21M020-autoMSMS_20eV-G2_011.mzXML|GM(+)-LC-21M020-autoMSMS_20eV-G2_014.mzXML|GM(+)-LC-21M020-autoMSMS_20eV-G1_008.mzXML|GM(+)-LC-21M020-autoMSMS_20eV-G3_019.mzXML|GM(+)-LC-21M020-autoMSMS_20eV-G2_015.mzXML|GM(+)-LC-21M020-autoMSMS_20eV-G1_001.mzXML|GM(+)-LC-21M020-autoMSMS_20eV-G1_005.mzXML|GM(+)-LC-21M020-autoMSMS_20eV-G2_012.mzXML|GM(+)-LC-21M…
M+H	0	3201	80	"3,4-Dihydroxybenzoic acid"	Isolated	"Yongyi Li, Zhirong Cui"	G2,G3	0	2	3	0	0.0	0.0	http://gnps.ucsd.edu/ProteoSAFe/gnpslibraryspectrum.jsp?SpectrumID=CCMSLIB00006126892	https://gnps.ucsd.edu//ProteoSAFe/result.jsp?task=39758441a1694dda81b51608c61c961f&view=cluster_details&protein=3201&show=true	https://gnps.ucsd.edu/ProteoSAFe/result.jsp?view=network_displayer&componentindex=80&task=39758441a1694dda81b51608c61c961f&show=true	"InChI=1S/C7H6O4/c8-5-2-1-4(7(10)11)3-6(5)9/h1-3,8-9H,(H,10,11)"	qTof	LC-ESI	Positive	1	34006	782641	219345.0	3201	5	121028	"Lingyi Kong, Jun Luo"	121028	0.0	4668146	FALSE	3201	10	OC1=C(O)C=CC(C(O)=O)=C1	CCMSLIB00006126892	373418.0	nan	GM(+)-LC-21M020-autoMSMS_20eV-G3_023.mzXML|GM(+)-LC-21M020-autoMSMS_20eV-G3_022.mzXML|GM(+)-LC-21M020-autoMSMS_20eV-G2_010.mzXML|GM(+)-LC-21M020-autoMSMS_20eV-G3_021.mzXML
	0	7515	-1				G1,G2,G3	20	18	12	0	0.0	0.0		https://gnps.ucsd.edu//ProteoSAFe/result.jsp?task=39758441a1694dda81b51608c61c961f&view=cluster_details&protein=7515&show=true	https://gnps.ucsd.edu/ProteoSAFe/result.jsp?view=network_displayer&componentindex=-1&task=39758441a1694dda81b51608c61c961f&show=true									7515	50	430333		430333	0.0	46660554	FALSE	7515				4997770.0		GM(+)-LC-21M020-autoMSMS_20eV-G3_022.mzXML|GM(+)-LC-21M020-autoMSMS_20eV-G2_014.mzXML|GM(+)-LC-21M020-autoMSMS_20eV-G1_008.mzXML|GM(+)-LC-21M020-autoMSMS_20eV-G3_019.mzXML|GM(+)-LC-21M020-autoMSMS_20eV-G2_015.mzXML|GM(+)-LC-21M020-autoMSMS_20eV-G1_001.mzXML|GM(+)-LC-21M020-autoMSMS_20eV-G1_005.mzXML|GM(+)-LC-21M020-autoMSMS_20eV-G2_016.mzXML|GM(+)-LC-21M020-autoMSMS_20eV-G3_021.mzXML|GM(+)-LC-21M…
	0	5283	-1				G2,G3	0	1	1	0	0.0	0.0		https://gnps.ucsd.edu//ProteoSAFe/result.jsp?task=39758441a1694dda81b51608c61c961f&view=cluster_details&protein=5283&show=true	https://gnps.ucsd.edu/ProteoSAFe/result.jsp?view=network_displayer&componentindex=-1&task=39758441a1694dda81b51608c61c961f&show=true									5283	2	224201		224201	0.0	6894515	FALSE	5283				68839.0		GM(+)-LC-21M020-autoMSMS_20eV-G3_022.mzXML|GM(+)-LC-21M020-autoMSMS_20eV-G2_010.mzXML
	0	10230	-1				G1,G2,G3	1	1	1	0	0.0	0.0		https://gnps.ucsd.edu//ProteoSAFe/result.jsp?task=39758441a1694dda81b51608c61c961f&view=cluster_details&protein=10230&show=true	https://gnps.ucsd.edu/ProteoSAFe/result.jsp?view=network_displayer&componentindex=-1&task=39758441a1694dda81b51608c61c961f&show=true									10230	3	517244		517244	0.0	4.96267e+16	FALSE	10230				936974.0		GM(+)-LC-21M020-autoMSMS_20eV-G2_010.mzXML|GM(+)-LC-21M020-autoMSMS_20eV-G1_001.mzXML|GM(+)-LC-21M020-autoMSMS_20eV-G3_018.mzXML
	0	7426	-1				G1,G3	1	0	3	0	0.0	0.0		https://gnps.ucsd.edu//ProteoSAFe/result.jsp?task=39758441a1694dda81b51608c61c961f&view=cluster_details&protein=7426&show=true	https://gnps.ucsd.edu/ProteoSAFe/result.jsp?view=network_displayer&componentindex=-1&task=39758441a1694dda81b51608c61c961f&show=true									7426	4	428375		428375	0.0	8645775	FALSE	7426				1228150.0		GM(+)-LC-21M020-autoMSMS_20eV-G1_003.mzXML|GM(+)-LC-21M020-autoMSMS_20eV-G3_017.mzXML
	0	10206	-1				G3	0	0	3	0	0.0	0.0		https://gnps.ucsd.edu//ProteoSAFe/result.jsp?task=39758441a1694dda81b51608c61c961f&view=cluster_details&protein=10206&show=true	https://gnps.ucsd.edu/ProteoSAFe/result.jsp?view=network_displayer&componentindex=-1&task=39758441a1694dda81b51608c61c961f&show=true									10206	3	513289		513289	0.0	5834136666666660	FALSE	10206				325886.0		GM(+)-LC-21M020-autoMSMS_20eV-G3_023.mzXML
[M-2H2O+H]+	0	6450	-1	Massbank:FFF00148 5-beta-Androstane-3-alpha,17-beta-diol|Etiocholane-3-alpha,17-beta-diol	Isolated	Massbank	G1,G2,G3	3	41	5	0	0.0	0.0	http://gnps.ucsd.edu/ProteoSAFe/gnpslibraryspectrum.jsp?SpectrumID=CCMSLIB00000213340	https://gnps.ucsd.edu//ProteoSAFe/result.jsp?task=39758441a1694dda81b51608c61c961f&view=cluster_details&protein=6450&show=true	https://gnps.ucsd.edu/ProteoSAFe/result.jsp?view=network_displayer&componentindex=-1&task=39758441a1694dda81b51608c61c961f&show=true	1S/C19H32O2/c1-18-9-7-13(20)11-12(18)3-4-14-15-5-6-17(21)19(15,2)10-8-16(14)18/h12-17,20-21H,3-11H2,1-2H3/t12-,13-,14?,15?,16?,17+,18?,19?/m1/s1	LC-APPI-QQ	ESI	Positive	3	2.7957e+16	755813	108655.0	6450	49	285257	Putative Massbank Match	285257	0.0	6547938979591830	FALSE	6450	11	OC(C4)CC([H])(C3)C(C)(C4)C(C2)C(C3)C(C1)C(C)(C2)C(O)C1	CCMSLIB00000213340	9377830.0	nan	GM(+)-LC-21M020-autoMSMS_20eV-G3_022.mzXML|GM(+)-LC-21M020-autoMSMS_20eV-G2_011.mzXML|GM(+)-LC-21M020-autoMSMS_20eV-G2_014.mzXML|GM(+)-LC-21M020-autoMSMS_20eV-G3_019.mzXML|GM(+)-LC-21M020-autoMSMS_20eV-G2_015.mzXML|GM(+)-LC-21M020-autoMSMS_20eV-G2_012.mzXML|GM(+)-LC-21M020-autoMSMS_20eV-G2_016.mzXML|GM(+)-LC-21M020-autoMSMS_20eV-G1_009.mzXML|GM(+)-LC-21M020-autoMSMS_20eV-G3_017.mzXML|GM(+)-LC-21M…
	0	10242	-1				G1,G2	2	4	0	0	0.0	0.0		https://gnps.ucsd.edu//ProteoSAFe/result.jsp?task=39758441a1694dda81b51608c61c961f&view=cluster_details&protein=10242&show=true	https://gnps.ucsd.edu/ProteoSAFe/result.jsp?view=network_displayer&componentindex=-1&task=39758441a1694dda81b51608c61c961f&show=true									10242	6	518404		518404	0.0	8556491666666660	FALSE	10242				594341.0		GM(+)-LC-21M020-autoMSMS_20eV-G2_015.mzXML|GM(+)-LC-21M020-autoMSMS_20eV-G1_001.mzXML
	0	11996	20				G1,G2,G3	11	5	11	0	0.0	0.0		https://gnps.ucsd.edu//ProteoSAFe/result.jsp?task=39758441a1694dda81b51608c61c961f&view=cluster_details&protein=11996&show=true	https://gnps.ucsd.edu/ProteoSAFe/result.jsp?view=network_displayer&componentindex=20&task=39758441a1694dda81b51608c61c961f&show=true									11996	27	685382		685382	0.0	3.78308e+16	FALSE	11996				5831940.0		GM(+)-LC-21M020-autoMSMS_20eV-G3_020.mzXML|GM(+)-LC-21M020-autoMSMS_20eV-G3_019.mzXML|GM(+)-LC-21M020-autoMSMS_20eV-G1_001.mzXML|GM(+)-LC-21M020-autoMSMS_20eV-G1_005.mzXML|GM(+)-LC-21M020-autoMSMS_20eV-G2_016.mzXML|GM(+)-LC-21M020-autoMSMS_20eV-G3_018.mzXML|GM(+)-LC-21M020-autoMSMS_20eV-G1_009.mzXML|GM(+)-LC-21M020-autoMSMS_20eV-G3_021.mzXML|GM(+)-LC-21M020-autoMSMS_20eV-G1_006.mzXML|GM(+)-LC-21M…
	0	11490	-1				G1,G2,G3	24	12	20	0	0.0	0.0		https://gnps.ucsd.edu//ProteoSAFe/result.jsp?task=39758441a1694dda81b51608c61c961f&view=cluster_details&protein=11490&show=true	https://gnps.ucsd.edu/ProteoSAFe/result.jsp?view=network_displayer&componentindex=-1&task=39758441a1694dda81b51608c61c961f&show=true									11490	56	600.44		600.44	0.0	9080952321428570	FALSE	11490				1612060000000		GM(+)-LC-21M020-autoMSMS_20eV-G3_022.mzXML|GM(+)-LC-21M020-autoMSMS_20eV-G2_011.mzXML|GM(+)-LC-21M020-autoMSMS_20eV-G2_014.mzXML|GM(+)-LC-21M020-autoMSMS_20eV-G1_008.mzXML|GM(+)-LC-21M020-autoMSMS_20eV-G2_015.mzXML|GM(+)-LC-21M020-autoMSMS_20eV-G1_001.mzXML|GM(+)-LC-21M020-autoMSMS_20eV-G1_005.mzXML|GM(+)-LC-21M020-autoMSMS_20eV-G2_012.mzXML|GM(+)-LC-21M020-autoMSMS_20eV-G3_021.mzXML|GM(+)-LC-21M…
	0	10202	-1				G1,G2,G3	3	1	2	0	0.0	0.0		https://gnps.ucsd.edu//ProteoSAFe/result.jsp?task=39758441a1694dda81b51608c61c961f&view=cluster_details&protein=10202&show=true	https://gnps.ucsd.edu/ProteoSAFe/result.jsp?view=network_displayer&componentindex=-1&task=39758441a1694dda81b51608c61c961f&show=true									10202	6	512417		512417	0.0	7491286666666660	FALSE	10202				119729.0		GM(+)-LC-21M020-autoMSMS_20eV-G3_020.mzXML|GM(+)-LC-21M020-autoMSMS_20eV-G1_008.mzXML|GM(+)-LC-21M020-autoMSMS_20eV-G2_012.mzXML|GM(+)-LC-21M020-autoMSMS_20eV-G1_001.mzXML|GM(+)-LC-21M020-autoMSMS_20eV-G3_023.mzXML|GM(+)-LC-21M020-autoMSMS_20eV-G1_007.mzXML
	0	4581	-1				G2	0	2	0	0	0.0	0.0		https://gnps.ucsd.edu//ProteoSAFe/result.jsp?task=39758441a1694dda81b51608c61c961f&view=cluster_details&protein=4581&show=true	https://gnps.ucsd.edu/ProteoSAFe/result.jsp?view=network_displayer&componentindex=-1&task=39758441a1694dda81b51608c61c961f&show=true									4581	2	180102		180102	0.0	5650185	FALSE	4581				657778.0		GM(+)-LC-21M020-autoMSMS_20eV-G2_012.mzXML|GM(+)-LC-21M020-autoMSMS_20eV-G2_014.mzXML
	0	10844	-1				G2	0	6	0	0	0.0	0.0		https://gnps.ucsd.edu//ProteoSAFe/result.jsp?task=39758441a1694dda81b51608c61c961f&view=cluster_details&protein=10844&show=true	https://gnps.ucsd.edu/ProteoSAFe/result.jsp?view=network_displayer&componentindex=-1&task=39758441a1694dda81b51608c61c961f&show=true									10844	6	576.14		576.14	0.0	1.43092e+16	FALSE	10844				83994.8		GM(+)-LC-21M020-autoMSMS_20eV-G2_010.mzXML
	0	3362	-1				G1,G2	1	1	0	0	0.0	0.0		https://gnps.ucsd.edu//ProteoSAFe/result.jsp?task=39758441a1694dda81b51608c61c961f&view=cluster_details&protein=3362&show=true	https://gnps.ucsd.edu/ProteoSAFe/result.jsp?view=network_displayer&componentindex=-1&task=39758441a1694dda81b51608c61c961f&show=true									3362	2	126091		126091	0.0	300.37	FALSE	3362				57228.0		GM(+)-LC-21M020-autoMSMS_20eV-G2_015.mzXML|GM(+)-LC-21M020-autoMSMS_20eV-G1_005.mzXML
M+H-H2O	0	6802	-1	ECDYSONE	commercial	JGI:202371	G1,G2,G3	4	24	2	0	0.0	0.0	http://gnps.ucsd.edu/ProteoSAFe/gnpslibraryspectrum.jsp?SpectrumID=CCMSLIB00006695688	https://gnps.ucsd.edu//ProteoSAFe/result.jsp?task=39758441a1694dda81b51608c61c961f&view=cluster_details&protein=6802&show=true	https://gnps.ucsd.edu/ProteoSAFe/result.jsp?view=network_displayer&componentindex=-1&task=39758441a1694dda81b51608c61c961f&show=true	InChI=1S/C27H44O6/c1-15(20(28)8-9-24(2,3)32)16-7-11-27(33)18-12-21(29)19-13-22(30)23(31)14-25(19,4)17(18)6-10-26(16,27)5/h12,15-17,19-20,22-23,28,30-33H,6-11,13-14H2,1-5H3/t15-,16+,17-,19-,20+,22+,23-,25+,26+,27+/m0/s1	Orbitrap	LC-ESI	Positive	3	459505	74269	102726.0	6802	30	401.36	Trent Northen	401.36	0.0	6470148666666660	FALSE	6802	11	CC(C(O)CCC(C)(C)O)C1CCC2(O)C3=CC(=O)C4CC(O)C(O)CC4(C)C3CCC12C	CCMSLIB00006695688	3732170.0	nan	GM(+)-LC-21M020-autoMSMS_20eV-G2_011.mzXML|GM(+)-LC-21M020-autoMSMS_20eV-G2_014.mzXML|GM(+)-LC-21M020-autoMSMS_20eV-G2_015.mzXML|GM(+)-LC-21M020-autoMSMS_20eV-G2_012.mzXML|GM(+)-LC-21M020-autoMSMS_20eV-G2_016.mzXML|GM(+)-LC-21M020-autoMSMS_20eV-G1_006.mzXML|GM(+)-LC-21M020-autoMSMS_20eV-G3_023.mzXML|GM(+)-LC-21M020-autoMSMS_20eV-G1_003.mzXML|GM(+)-LC-21M020-autoMSMS_20eV-G1_007.mzXML|GM(+)-LC-21M…
	0	10118	-1				G3	0	0	2	0	0.0	0.0		https://gnps.ucsd.edu//ProteoSAFe/result.jsp?task=39758441a1694dda81b51608c61c961f&view=cluster_details&protein=10118&show=true	https://gnps.ucsd.edu/ProteoSAFe/result.jsp?view=network_displayer&componentindex=-1&task=39758441a1694dda81b51608c61c961f&show=true									10118	2	501195		501195	0.0	8226050000000000	FALSE	10118				28274.3		GM(+)-LC-21M020-autoMSMS_20eV-G3_023.mzXML
	0	10008	-1				G1	2	0	0	0	0.0	0.0		https://gnps.ucsd.edu//ProteoSAFe/result.jsp?task=39758441a1694dda81b51608c61c961f&view=cluster_details&protein=10008&show=true	https://gnps.ucsd.edu/ProteoSAFe/result.jsp?view=network_displayer&componentindex=-1&task=39758441a1694dda81b51608c61c961f&show=true									10008	2	492279		492279	0.0	5086195	FALSE	10008				154726.0		GM(+)-LC-21M020-autoMSMS_20eV-G1_003.mzXML
M+H	0	5325	-1	Spectral Match to Palmitamide from NIST14	Isolated	Data deposited by lfnothias	G1,G3	4	0	1	0	0.0	0.0	http://gnps.ucsd.edu/ProteoSAFe/gnpslibraryspectrum.jsp?SpectrumID=CCMSLIB00003135927	https://gnps.ucsd.edu//ProteoSAFe/result.jsp?task=39758441a1694dda81b51608c61c961f&view=cluster_details&protein=5325&show=true	https://gnps.ucsd.edu/ProteoSAFe/result.jsp?view=network_displayer&componentindex=-1&task=39758441a1694dda81b51608c61c961f&show=true	nan	HCD	ESI	Positive	3	28029	727767	109376.0	5325	5	228233	Data from Pieter Dorrestein	228233	0.0	7978756	FALSE	5325	8	nan	CCMSLIB00003135927	527480.0	nan	GM(+)-LC-21M020-autoMSMS_20eV-G1_007.mzXML|GM(+)-LC-21M020-autoMSMS_20eV-G1_008.mzXML|GM(+)-LC-21M020-autoMSMS_20eV-G3_021.mzXML|GM(+)-LC-21M020-autoMSMS_20eV-G1_006.mzXML
	0	8084	-1				G1,G2	1	2	0	0	0.0	0.0		https://gnps.ucsd.edu//ProteoSAFe/result.jsp?task=39758441a1694dda81b51608c61c961f&view=cluster_details&protein=8084&show=true	https://gnps.ucsd.edu/ProteoSAFe/result.jsp?view=network_displayer&componentindex=-1&task=39758441a1694dda81b51608c61c961f&show=true									8084	3	462268		462268	0.0	438881	FALSE	8084				830172.0		GM(+)-LC-21M020-autoMSMS_20eV-G1_003.mzXML|GM(+)-LC-21M020-autoMSMS_20eV-G2_010.mzXML|GM(+)-LC-21M020-autoMSMS_20eV-G2_015.mzXML
M+H	0	10810	21	Ceramide (d18:0/17:0)	Other	Su Ding	G1,G2	9	5	0	0	0.0	0.0	http://gnps.ucsd.edu/ProteoSAFe/gnpslibraryspectrum.jsp?SpectrumID=CCMSLIB00006678053	https://gnps.ucsd.edu//ProteoSAFe/result.jsp?task=39758441a1694dda81b51608c61c961f&view=cluster_details&protein=10810&show=true	https://gnps.ucsd.edu/ProteoSAFe/result.jsp?view=network_displayer&componentindex=21&task=39758441a1694dda81b51608c61c961f&show=true	nan	Orbitrap	LC-ESI	Positive	3	159969	759253	28846.7	10810	14	570548	S Ding	570548	0.0	8773054285714280	FALSE	10810	12	nan	CCMSLIB00006678053	744603.0	nan	GM(+)-LC-21M020-autoMSMS_20eV-G1_003.mzXML|GM(+)-LC-21M020-autoMSMS_20eV-G2_016.mzXML|GM(+)-LC-21M020-autoMSMS_20eV-G2_014.mzXML|GM(+)-LC-21M020-autoMSMS_20eV-G1_006.mzXML
	0	5563	-1				G1,G3	1	0	1	0	0.0	0.0		https://gnps.ucsd.edu//ProteoSAFe/result.jsp?task=39758441a1694dda81b51608c61c961f&view=cluster_details&protein=5563&show=true	https://gnps.ucsd.edu/ProteoSAFe/result.jsp?view=network_displayer&componentindex=-1&task=39758441a1694dda81b51608c61c961f&show=true									5563	2	241086		241086	0.0	5561445000000000	FALSE	5563				56873.8		GM(+)-LC-21M020-autoMSMS_20eV-G1_009.mzXML|GM(+)-LC-21M020-autoMSMS_20eV-G3_017.mzXML
2M+H	0	12351	-1	Spectral Match to 1-Hexadecanoyl-sn-glycero-3-phosphoethanolamine from NIST14	Isolated	Data deposited by alchemistmatt	G1,G2,G3	4	1	3	0	0.0	0.0	http://gnps.ucsd.edu/ProteoSAFe/gnpslibraryspectrum.jsp?SpectrumID=CCMSLIB00003137424	https://gnps.ucsd.edu//ProteoSAFe/result.jsp?task=39758441a1694dda81b51608c61c961f&view=cluster_details&protein=12351&show=true	https://gnps.ucsd.edu/ProteoSAFe/result.jsp?view=network_displayer&componentindex=-1&task=39758441a1694dda81b51608c61c961f&show=true	InChI=1S/C21H44NO7P/c1-2-3-4-5-6-7-8-9-10-11-12-13-14-15-21(24)27-18-20(23)19-29-30(25,26)28-17-16-22/h20,23H,2-19,22H2,1H3,(H,25,26)/t20-/m1/s1	qTof	ESI	Positive	3	1.20239e+16	9129809999999990	132485	12351	8	907581	Data from Charles Ansong	907581	0.0	728811125	FALSE	12351	10	CCCCCCCCCCCCCCCC(=O)OC[C@H](COP(=O)(O)OCCN)O	CCMSLIB00003137424	508113.0	nan	GM(+)-LC-21M020-autoMSMS_20eV-G1_001.mzXML|GM(+)-LC-21M020-autoMSMS_20eV-G3_021.mzXML|GM(+)-LC-21M020-autoMSMS_20eV-G3_018.mzXML|GM(+)-LC-21M020-autoMSMS_20eV-G1_009.mzXML|GM(+)-LC-21M020-autoMSMS_20eV-G3_017.mzXML|GM(+)-LC-21M020-autoMSMS_20eV-G2_010.mzXML
	0	3415	66				G1,G2,G3	4	18	3	0	0.0	0.0		https://gnps.ucsd.edu//ProteoSAFe/result.jsp?task=39758441a1694dda81b51608c61c961f&view=cluster_details&protein=3415&show=true	https://gnps.ucsd.edu/ProteoSAFe/result.jsp?view=network_displayer&componentindex=66&task=39758441a1694dda81b51608c61c961f&show=true									3415	25	131001		131001	0.0	5517728	FALSE	3415				4471450.0		GM(+)-LC-21M020-autoMSMS_20eV-G2_011.mzXML|GM(+)-LC-21M020-autoMSMS_20eV-G2_014.mzXML|GM(+)-LC-21M020-autoMSMS_20eV-G2_015.mzXML|GM(+)-LC-21M020-autoMSMS_20eV-G3_018.mzXML|GM(+)-LC-21M020-autoMSMS_20eV-G1_009.mzXML|GM(+)-LC-21M020-autoMSMS_20eV-G1_003.mzXML|GM(+)-LC-21M020-autoMSMS_20eV-G2_010.mzXML|GM(+)-LC-21M020-autoMSMS_20eV-G2_013.mzXML
	0	11963	52				G2,G3	0	5	1	0	0.0	0.0		https://gnps.ucsd.edu//ProteoSAFe/result.jsp?task=39758441a1694dda81b51608c61c961f&view=cluster_details&protein=11963&show=true	https://gnps.ucsd.edu/ProteoSAFe/result.jsp?view=network_displayer&componentindex=52&task=39758441a1694dda81b51608c61c961f&show=true									11963	6	672491		672491	0.0	8765606666666660	FALSE	11963				1266320.0		GM(+)-LC-21M020-autoMSMS_20eV-G3_017.mzXML|GM(+)-LC-21M020-autoMSMS_20eV-G2_016.mzXML
M+H	0	10460	2	Spectral Match to Decaethylene glycol from NIST14	Isolated	Data deposited by amelnik	G1,G2,G3	10	17	6	0	0.0	0.0	http://gnps.ucsd.edu/ProteoSAFe/gnpslibraryspectrum.jsp?SpectrumID=CCMSLIB00003136855	https://gnps.ucsd.edu//ProteoSAFe/result.jsp?task=39758441a1694dda81b51608c61c961f&view=cluster_details&protein=10460&show=true	https://gnps.ucsd.edu/ProteoSAFe/result.jsp?view=network_displayer&componentindex=2&task=39758441a1694dda81b51608c61c961f&show=true	InChI=1S/C20H42O11/c21-1-3-23-5-7-25-9-11-27-13-15-29-17-19-31-20-18-30-16-14-28-12-10-26-8-6-24-4-2-22/h21-22H,1-20H2	QQQ	ESI	Positive	3	8809899999999990	9151870000000000	191820.0	10460	33	547379	Data from Rob Knight	547379	0.0	3.30055e+16	FALSE	10460	14	C(COCCOCCOCCOCCOCCOCCOCCOCCOCCO)O	CCMSLIB00003136855	3445790.0	nan	GM(+)-LC-21M020-autoMSMS_20eV-G3_020.mzXML|GM(+)-LC-21M020-autoMSMS_20eV-G3_022.mzXML|GM(+)-LC-21M020-autoMSMS_20eV-G2_011.mzXML|GM(+)-LC-21M020-autoMSMS_20eV-G2_014.mzXML|GM(+)-LC-21M020-autoMSMS_20eV-G1_008.mzXML|GM(+)-LC-21M020-autoMSMS_20eV-G3_019.mzXML|GM(+)-LC-21M020-autoMSMS_20eV-G2_015.mzXML|GM(+)-LC-21M020-autoMSMS_20eV-G1_001.mzXML|GM(+)-LC-21M020-autoMSMS_20eV-G2_012.mzXML|GM(+)-LC-21M…
	0	11971	2				G1,G2,G3	4	4	3	0	0.0	0.0		https://gnps.ucsd.edu//ProteoSAFe/result.jsp?task=39758441a1694dda81b51608c61c961f&view=cluster_details&protein=11971&show=true	https://gnps.ucsd.edu/ProteoSAFe/result.jsp?view=network_displayer&componentindex=2&task=39758441a1694dda81b51608c61c961f&show=true									11971	11	675381		675381	0.0	3.15348e+16	FALSE	11971				509207.0		GM(+)-LC-21M020-autoMSMS_20eV-G2_014.mzXML|GM(+)-LC-21M020-autoMSMS_20eV-G1_008.mzXML|GM(+)-LC-21M020-autoMSMS_20eV-G2_015.mzXML|GM(+)-LC-21M020-autoMSMS_20eV-G2_012.mzXML|GM(+)-LC-21M020-autoMSMS_20eV-G1_001.mzXML|GM(+)-LC-21M020-autoMSMS_20eV-G1_005.mzXML|GM(+)-LC-21M020-autoMSMS_20eV-G3_021.mzXML|GM(+)-LC-21M020-autoMSMS_20eV-G1_006.mzXML|GM(+)-LC-21M020-autoMSMS_20eV-G3_023.mzXML|GM(+)-LC-21M…
	0	7197	-1				G1,G2,G3	1	2	1	0	0.0	0.0		https://gnps.ucsd.edu//ProteoSAFe/result.jsp?task=39758441a1694dda81b51608c61c961f&view=cluster_details&protein=7197&show=true	https://gnps.ucsd.edu/ProteoSAFe/result.jsp?view=network_displayer&componentindex=-1&task=39758441a1694dda81b51608c61c961f&show=true									7197	4	415321		415321	0.0	599337	FALSE	7197				1239220.0		GM(+)-LC-21M020-autoMSMS_20eV-G1_003.mzXML|GM(+)-LC-21M020-autoMSMS_20eV-G3_017.mzXML|GM(+)-LC-21M020-autoMSMS_20eV-G2_013.mzXML|GM(+)-LC-21M020-autoMSMS_20eV-G2_016.mzXML
	0	8218	6				G2,G3,G4	0	5	2	44	0.0	0.0		https://gnps.ucsd.edu//ProteoSAFe/result.jsp?task=39758441a1694dda81b51608c61c961f&view=cluster_details&protein=8218&show=true	https://gnps.ucsd.edu/ProteoSAFe/result.jsp?view=network_displayer&componentindex=6&task=39758441a1694dda81b51608c61c961f&show=true									8218	51	473.4		473.4	0.0	427809294117647	FALSE	8218				2743370.0		GM(+)-LC-21M020-autoMSMS_20eV-G2_013.mzXML|GM(+)-LC-21M020-autoMSMS_20eV-G3_019.mzXML|GM(+)-LC-21M020-autoMSMS_20eV-G2_015.mzXML|GM(+)-LC-21M020-autoMSMS_20eV-Acetilcolina.mzXML|GM(+)-LC-21M020-autoMSMS_20eV-Colina cloruro.mzXML|GM(+)-LC-21M020-autoMSMS_20eV-Betaina.mzXML|GM(+)-LC-21M020-autoMSMS_20eV-Trimetilamina.mzXML|GM(+)-LC-21M020-autoMSMS_20eV-PC.mzXML
	0	12100	2				G2,G3	0	3	1	0	0.0	0.0		https://gnps.ucsd.edu//ProteoSAFe/result.jsp?task=39758441a1694dda81b51608c61c961f&view=cluster_details&protein=12100&show=true	https://gnps.ucsd.edu/ProteoSAFe/result.jsp?view=network_displayer&componentindex=2&task=39758441a1694dda81b51608c61c961f&show=true									12100	4	726453		726453	0.0	31263925	FALSE	12100				1486500.0		GM(+)-LC-21M020-autoMSMS_20eV-G3_023.mzXML|GM(+)-LC-21M020-autoMSMS_20eV-G2_016.mzXML
	0	8222	6				G1,G2,G3,G4	19	19	9	54	0.0	0.0		https://gnps.ucsd.edu//ProteoSAFe/result.jsp?task=39758441a1694dda81b51608c61c961f&view=cluster_details&protein=8222&show=true	https://gnps.ucsd.edu/ProteoSAFe/result.jsp?view=network_displayer&componentindex=6&task=39758441a1694dda81b51608c61c961f&show=true									8222	101	473.4		473.4	0.0	6194677920792070	FALSE	8222				7831890.0		GM(+)-LC-21M020-autoMSMS_20eV-G3_020.mzXML|GM(+)-LC-21M020-autoMSMS_20eV-Betaina.mzXML|GM(+)-LC-21M020-autoMSMS_20eV-G2_014.mzXML|GM(+)-LC-21M020-autoMSMS_20eV-G3_019.mzXML|GM(+)-LC-21M020-autoMSMS_20eV-G2_015.mzXML|GM(+)-LC-21M020-autoMSMS_20eV-G3_018.mzXML|GM(+)-LC-21M020-autoMSMS_20eV-G2_016.mzXML|GM(+)-LC-21M020-autoMSMS_20eV-G1_009.mzXML|GM(+)-LC-21M020-autoMSMS_20eV-Acetilcolina.mzXML|GM(+)…
M+H	0	4933	-1	( )-beta-Pinene - 40.0 eV	Isolated	Data Collector	G2	0	2	0	0	0.0	0.0	http://gnps.ucsd.edu/ProteoSAFe/gnpslibraryspectrum.jsp?SpectrumID=CCMSLIB00006123943	https://gnps.ucsd.edu//ProteoSAFe/result.jsp?task=39758441a1694dda81b51608c61c961f&view=cluster_details&protein=4933&show=true	https://gnps.ucsd.edu/ProteoSAFe/result.jsp?view=network_displayer&componentindex=-1&task=39758441a1694dda81b51608c61c961f&show=true	InChI=1S/C10H16/c1-7-4-5-8-6-9(7)10(8,2)3/h8-9H,1,4-6H2,2-3H3	Orbitrap	ESI	Positive	1	559896	733941	408289.0	4933	2	193122	PI	193122	0.0	7453905	FALSE	4933	7	CC1(C2CCC(=C)C1C2)C	CCMSLIB00006123943	37467.7	nan	GM(+)-LC-21M020-autoMSMS_20eV-G2_011.mzXML|GM(+)-LC-21M020-autoMSMS_20eV-G2_013.mzXML
	0	11628	3				G1,G2,G3	1	5	2	0	0.0	0.0		https://gnps.ucsd.edu//ProteoSAFe/result.jsp?task=39758441a1694dda81b51608c61c961f&view=cluster_details&protein=11628&show=true	https://gnps.ucsd.edu/ProteoSAFe/result.jsp?view=network_displayer&componentindex=3&task=39758441a1694dda81b51608c61c961f&show=true									11628	8	619353		619353	0.0	577021125	FALSE	11628				585816.0		GM(+)-LC-21M020-autoMSMS_20eV-G1_009.mzXML|GM(+)-LC-21M020-autoMSMS_20eV-G2_013.mzXML|GM(+)-LC-21M020-autoMSMS_20eV-G2_012.mzXML|GM(+)-LC-21M020-autoMSMS_20eV-G2_014.mzXML|GM(+)-LC-21M020-autoMSMS_20eV-G3_019.mzXML
	0	10709	-1				G1,G2,G3	10	1	1	0	0.0	0.0		https://gnps.ucsd.edu//ProteoSAFe/result.jsp?task=39758441a1694dda81b51608c61c961f&view=cluster_details&protein=10709&show=true	https://gnps.ucsd.edu/ProteoSAFe/result.jsp?view=network_displayer&componentindex=-1&task=39758441a1694dda81b51608c61c961f&show=true									10709	12	568431		568431	0.0	10704625	FALSE	10709				2379970.0		GM(+)-LC-21M020-autoMSMS_20eV-G2_010.mzXML|GM(+)-LC-21M020-autoMSMS_20eV-G3_018.mzXML|GM(+)-LC-21M020-autoMSMS_20eV-G1_005.mzXML|GM(+)-LC-21M020-autoMSMS_20eV-G1_008.mzXML
	0	10006	36				G1,G2,G3	2	5	1	0	0.0	0.0		https://gnps.ucsd.edu//ProteoSAFe/result.jsp?task=39758441a1694dda81b51608c61c961f&view=cluster_details&protein=10006&show=true	https://gnps.ucsd.edu/ProteoSAFe/result.jsp?view=network_displayer&componentindex=36&task=39758441a1694dda81b51608c61c961f&show=true									10006	8	491359		491359	0.0	4.5437e+16	FALSE	10006				2880940.0		GM(+)-LC-21M020-autoMSMS_20eV-G2_015.mzXML|GM(+)-LC-21M020-autoMSMS_20eV-G3_017.mzXML|GM(+)-LC-21M020-autoMSMS_20eV-G1_003.mzXML|GM(+)-LC-21M020-autoMSMS_20eV-G1_007.mzXML|GM(+)-LC-21M020-autoMSMS_20eV-G2_010.mzXML|GM(+)-LC-21M020-autoMSMS_20eV-G2_013.mzXML
M+H	0	10404	-1	Ceramide (d20:1/15:0)	Other	Su Ding	G1,G4	4	0	0	26	0.0	0.0	http://gnps.ucsd.edu/ProteoSAFe/gnpslibraryspectrum.jsp?SpectrumID=CCMSLIB00006678054	https://gnps.ucsd.edu//ProteoSAFe/result.jsp?task=39758441a1694dda81b51608c61c961f&view=cluster_details&protein=10404&show=true	https://gnps.ucsd.edu/ProteoSAFe/result.jsp?view=network_displayer&componentindex=-1&task=39758441a1694dda81b51608c61c961f&show=true	nan	Orbitrap	LC-ESI	Positive	3	11999	745564	21716.2	10404	30	540536	S Ding	540536	0.0	7882530666666660	FALSE	10404	11	nan	CCMSLIB00006678054	493634.0	nan	GM(+)-LC-21M020-autoMSMS_20eV-Betaina.mzXML|GM(+)-LC-21M020-autoMSMS_20eV-G1_003.mzXML|GM(+)-LC-21M020-autoMSMS_20eV-G1_009.mzXML|GM(+)-LC-21M020-autoMSMS_20eV-Acetilcolina.mzXML
	0	6789	-1				G1	4	0	0	0	0.0	0.0		https://gnps.ucsd.edu//ProteoSAFe/result.jsp?task=39758441a1694dda81b51608c61c961f&view=cluster_details&protein=6789&show=true	https://gnps.ucsd.edu/ProteoSAFe/result.jsp?view=network_displayer&componentindex=-1&task=39758441a1694dda81b51608c61c961f&show=true									6789	4	401238		401238	0.0	2.34406e+16	FALSE	6789				768128.0		GM(+)-LC-21M020-autoMSMS_20eV-G1_006.mzXML
	0	5771	-1				G2,G3	0	4	2	0	0.0	0.0		https://gnps.ucsd.edu//ProteoSAFe/result.jsp?task=39758441a1694dda81b51608c61c961f&view=cluster_details&protein=5771&show=true	https://gnps.ucsd.edu/ProteoSAFe/result.jsp?view=network_displayer&componentindex=-1&task=39758441a1694dda81b51608c61c961f&show=true									5771	6	258207		258207	0.0	946255	FALSE	5771				284925.0		GM(+)-LC-21M020-autoMSMS_20eV-G3_022.mzXML|GM(+)-LC-21M020-autoMSMS_20eV-G2_013.mzXML|GM(+)-LC-21M020-autoMSMS_20eV-G2_012.mzXML
	0	8186	31				G2,G3	0	2	2	0	0.0	0.0		https://gnps.ucsd.edu//ProteoSAFe/result.jsp?task=39758441a1694dda81b51608c61c961f&view=cluster_details&protein=8186&show=true	https://gnps.ucsd.edu/ProteoSAFe/result.jsp?view=network_displayer&componentindex=31&task=39758441a1694dda81b51608c61c961f&show=true									8186	4	472245		472245	0.0	4287765	FALSE	8186				136170.0		GM(+)-LC-21M020-autoMSMS_20eV-G3_020.mzXML|GM(+)-LC-21M020-autoMSMS_20eV-G2_013.mzXML|GM(+)-LC-21M020-autoMSMS_20eV-G2_012.mzXML|GM(+)-LC-21M020-autoMSMS_20eV-G3_019.mzXML
	0	10644	-1				G3	0	0	6	0	0.0	0.0		https://gnps.ucsd.edu//ProteoSAFe/result.jsp?task=39758441a1694dda81b51608c61c961f&view=cluster_details&protein=10644&show=true	https://gnps.ucsd.edu/ProteoSAFe/result.jsp?view=network_displayer&componentindex=-1&task=39758441a1694dda81b51608c61c961f&show=true									10644	6	566565		566565	0.0	1.00345e+16	FALSE	10644				3542620.0		GM(+)-LC-21M020-autoMSMS_20eV-G3_023.mzXML|GM(+)-LC-21M020-autoMSMS_20eV-G3_021.mzXML
M+H	0	5014	76	MLS001048988-01!	NIH Natural Product Library	VVP/LMS	G1,G2,G3	1	2	2	0	0.0	0.0	http://gnps.ucsd.edu/ProteoSAFe/gnpslibraryspectrum.jsp?SpectrumID=CCMSLIB00000079868	https://gnps.ucsd.edu//ProteoSAFe/result.jsp?task=39758441a1694dda81b51608c61c961f&view=cluster_details&protein=5014&show=true	https://gnps.ucsd.edu/ProteoSAFe/result.jsp?view=network_displayer&componentindex=76&task=39758441a1694dda81b51608c61c961f&show=true	InChI=1S/C15H16O3/c1-10(2)4-7-12-13(17-3)8-5-11-6-9-14(16)18-15(11)12/h4-6,8-9H,7H2,1-3H3	qTof	LC-ESI	Positive	1	4.6178e+16	7693260000000000	188391.0	5014	5	198.94	Dorrestein	198.94	0.0	343204	FALSE	5014	8	COc1ccc2ccc(=O)oc2c1CC=C(C)C	CCMSLIB00000079868	543966.0	nan	GM(+)-LC-21M020-autoMSMS_20eV-G3_023.mzXML|GM(+)-LC-21M020-autoMSMS_20eV-G3_017.mzXML|GM(+)-LC-21M020-autoMSMS_20eV-G2_010.mzXML|GM(+)-LC-21M020-autoMSMS_20eV-G2_016.mzXML|GM(+)-LC-21M020-autoMSMS_20eV-G1_006.mzXML
	0	11961	3				G1,G2,G3	4	3	4	0	0.0	0.0		https://gnps.ucsd.edu//ProteoSAFe/result.jsp?task=39758441a1694dda81b51608c61c961f&view=cluster_details&protein=11961&show=true	https://gnps.ucsd.edu/ProteoSAFe/result.jsp?view=network_displayer&componentindex=3&task=39758441a1694dda81b51608c61c961f&show=true									11961	11	671402		671402	0.0	5191698181818180	FALSE	11961				1599560.0		GM(+)-LC-21M020-autoMSMS_20eV-G3_020.mzXML|GM(+)-LC-21M020-autoMSMS_20eV-G3_019.mzXML|GM(+)-LC-21M020-autoMSMS_20eV-G1_008.mzXML|GM(+)-LC-21M020-autoMSMS_20eV-G2_012.mzXML|GM(+)-LC-21M020-autoMSMS_20eV-G3_021.mzXML|GM(+)-LC-21M020-autoMSMS_20eV-G1_009.mzXML|GM(+)-LC-21M020-autoMSMS_20eV-G2_013.mzXML
	0	8042	-1				G1	2	0	0	0	0.0	0.0		https://gnps.ucsd.edu//ProteoSAFe/result.jsp?task=39758441a1694dda81b51608c61c961f&view=cluster_details&protein=8042&show=true	https://gnps.ucsd.edu/ProteoSAFe/result.jsp?view=network_displayer&componentindex=-1&task=39758441a1694dda81b51608c61c961f&show=true									8042	2	455353		455353	0.0	6029565	FALSE	8042				85052.1		GM(+)-LC-21M020-autoMSMS_20eV-G1_007.mzXML
	0	7876	17				G1,G2,G3	6	14	14	0	0.0	0.0		https://gnps.ucsd.edu//ProteoSAFe/result.jsp?task=39758441a1694dda81b51608c61c961f&view=cluster_details&protein=7876&show=true	https://gnps.ucsd.edu/ProteoSAFe/result.jsp?view=network_displayer&componentindex=17&task=39758441a1694dda81b51608c61c961f&show=true									7876	34	442.74		442.74	0.0	7797793823529410	FALSE	7876				3550680.0		GM(+)-LC-21M020-autoMSMS_20eV-G3_020.mzXML|GM(+)-LC-21M020-autoMSMS_20eV-G3_022.mzXML|GM(+)-LC-21M020-autoMSMS_20eV-G2_011.mzXML|GM(+)-LC-21M020-autoMSMS_20eV-G2_014.mzXML|GM(+)-LC-21M020-autoMSMS_20eV-G1_008.mzXML|GM(+)-LC-21M020-autoMSMS_20eV-G2_012.mzXML|GM(+)-LC-21M020-autoMSMS_20eV-G1_005.mzXML|GM(+)-LC-21M020-autoMSMS_20eV-G2_016.mzXML|GM(+)-LC-21M020-autoMSMS_20eV-G3_021.mzXML|GM(+)-LC-21M…
	0	2783	-1				G3	0	0	10	0	0.0	0.0		https://gnps.ucsd.edu//ProteoSAFe/result.jsp?task=39758441a1694dda81b51608c61c961f&view=cluster_details&protein=2783&show=true	https://gnps.ucsd.edu/ProteoSAFe/result.jsp?view=network_displayer&componentindex=-1&task=39758441a1694dda81b51608c61c961f&show=true									2783	10	112087		112087	0.0	1055946	FALSE	2783				535325.0		GM(+)-LC-21M020-autoMSMS_20eV-G3_023.mzXML|GM(+)-LC-21M020-autoMSMS_20eV-G3_017.mzXML
M+NH4	0	8145	-1	Spectral Match to Cholic acid from NIST14	Isolated	Data deposited by amelnik	G1,G2,G3	2	2	5	0	0.0	0.0	http://gnps.ucsd.edu/ProteoSAFe/gnpslibraryspectrum.jsp?SpectrumID=CCMSLIB00003138334	https://gnps.ucsd.edu//ProteoSAFe/result.jsp?task=39758441a1694dda81b51608c61c961f&view=cluster_details&protein=8145&show=true	https://gnps.ucsd.edu/ProteoSAFe/result.jsp?view=network_displayer&componentindex=-1&task=39758441a1694dda81b51608c61c961f&show=true	nan	QqQ	ESI	Positive	3	42048	7305590000000000	98629.8	8145	9	468369	Data from PDorrestein	468369	0.0	6792837777777770	FALSE	8145	8	nan	CCMSLIB00003138334	3099510.0	nan	GM(+)-LC-21M020-autoMSMS_20eV-G2_011.mzXML|GM(+)-LC-21M020-autoMSMS_20eV-G3_019.mzXML|GM(+)-LC-21M020-autoMSMS_20eV-G1_005.mzXML|GM(+)-LC-21M020-autoMSMS_20eV-G2_016.mzXML|GM(+)-LC-21M020-autoMSMS_20eV-G1_009.mzXML|GM(+)-LC-21M020-autoMSMS_20eV-G3_023.mzXML
	0	5060	-1				G2	0	2	0	0	0.0	0.0		https://gnps.ucsd.edu//ProteoSAFe/result.jsp?task=39758441a1694dda81b51608c61c961f&view=cluster_details&protein=5060&show=true	https://gnps.ucsd.edu/ProteoSAFe/result.jsp?view=network_displayer&componentindex=-1&task=39758441a1694dda81b51608c61c961f&show=true									5060	2	204138		204138	0.0	2.18856e+16	FALSE	5060				23875.9		GM(+)-LC-21M020-autoMSMS_20eV-G2_014.mzXML
[M+NH4]+	0	9529	-1	alpha-TOCHOPHERYL ACETATE	isolated	MoNA:VF-NPL-QEHF002734	G4	0	0	0	2	0.0	0.0	http://gnps.ucsd.edu/ProteoSAFe/gnpslibraryspectrum.jsp?SpectrumID=CCMSLIB00004693797	https://gnps.ucsd.edu//ProteoSAFe/result.jsp?task=39758441a1694dda81b51608c61c961f&view=cluster_details&protein=9529&show=true	https://gnps.ucsd.edu/ProteoSAFe/result.jsp?view=network_displayer&componentindex=-1&task=39758441a1694dda81b51608c61c961f&show=true	InChI=1S/C31H52O3/c1-21(2)13-10-14-22(3)15-11-16-23(4)17-12-19-31(9)20-18-28-26(7)29(33-27(8)32)24(5)25(6)30(28)34-31/h21-23H,10-20H2,1-9H3	ESI-QFT	nan	positive	3	17025	7391770000000000	34714.8	9529	2	473.4	MoNA	473.4	0.0	9551625	FALSE	9529	12	CC(=O)Oc1c(C)c(C)c2c(c1C)CCC(C)(CCCC(C)CCCC(C)CCCC(C)C)O2	CCMSLIB00004693797	119481.0	nan	GM(+)-LC-21M020-autoMSMS_20eV-Acetilcolina.mzXML
	0	7247	-1				G1,G2,G3	5	15	7	0	0.0	0.0		https://gnps.ucsd.edu//ProteoSAFe/result.jsp?task=39758441a1694dda81b51608c61c961f&view=cluster_details&protein=7247&show=true	https://gnps.ucsd.edu/ProteoSAFe/result.jsp?view=network_displayer&componentindex=-1&task=39758441a1694dda81b51608c61c961f&show=true									7247	27	417274		417274	0.0	604378	FALSE	7247				2711830.0		GM(+)-LC-21M020-autoMSMS_20eV-G2_014.mzXML|GM(+)-LC-21M020-autoMSMS_20eV-G3_019.mzXML|GM(+)-LC-21M020-autoMSMS_20eV-G2_015.mzXML|GM(+)-LC-21M020-autoMSMS_20eV-G2_012.mzXML|GM(+)-LC-21M020-autoMSMS_20eV-G1_005.mzXML|GM(+)-LC-21M020-autoMSMS_20eV-G2_016.mzXML|GM(+)-LC-21M020-autoMSMS_20eV-G3_021.mzXML|GM(+)-LC-21M020-autoMSMS_20eV-G3_023.mzXML|GM(+)-LC-21M020-autoMSMS_20eV-G1_003.mzXML|GM(+)-LC-21M…
	0	4491	-1				G1,G2,G3	5	6	10	0	0.0	0.0		https://gnps.ucsd.edu//ProteoSAFe/result.jsp?task=39758441a1694dda81b51608c61c961f&view=cluster_details&protein=4491&show=true	https://gnps.ucsd.edu/ProteoSAFe/result.jsp?view=network_displayer&componentindex=-1&task=39758441a1694dda81b51608c61c961f&show=true									4491	21	180102		180102	0.0	6586545238095230	FALSE	4491				5622000.0		GM(+)-LC-21M020-autoMSMS_20eV-G3_020.mzXML|GM(+)-LC-21M020-autoMSMS_20eV-G2_011.mzXML|GM(+)-LC-21M020-autoMSMS_20eV-G2_014.mzXML|GM(+)-LC-21M020-autoMSMS_20eV-G1_008.mzXML|GM(+)-LC-21M020-autoMSMS_20eV-G3_019.mzXML|GM(+)-LC-21M020-autoMSMS_20eV-G2_012.mzXML|GM(+)-LC-21M020-autoMSMS_20eV-G1_001.mzXML|GM(+)-LC-21M020-autoMSMS_20eV-G3_018.mzXML|GM(+)-LC-21M020-autoMSMS_20eV-G3_021.mzXML|GM(+)-LC-21M…
	0	4786	-1				G2	0	2	0	0	0.0	0.0		https://gnps.ucsd.edu//ProteoSAFe/result.jsp?task=39758441a1694dda81b51608c61c961f&view=cluster_details&protein=4786&show=true	https://gnps.ucsd.edu/ProteoSAFe/result.jsp?view=network_displayer&componentindex=-1&task=39758441a1694dda81b51608c61c961f&show=true									4786	2	180102		180102	0.0	5845830000000000	FALSE	4786				1110080.0		GM(+)-LC-21M020-autoMSMS_20eV-G2_011.mzXML
M+H	0	12037	26	PC(18:0/18:1); [M+H]+ C44H87N1O8P1	Commercial	Thomas Metz	G1	8	0	0	0	0.0	0.0	http://gnps.ucsd.edu/ProteoSAFe/gnpslibraryspectrum.jsp?SpectrumID=CCMSLIB00003134380	https://gnps.ucsd.edu//ProteoSAFe/result.jsp?task=39758441a1694dda81b51608c61c961f&view=cluster_details&protein=12037&show=true	https://gnps.ucsd.edu/ProteoSAFe/result.jsp?view=network_displayer&componentindex=26&task=39758441a1694dda81b51608c61c961f&show=true	nan	CID; Velos	LC-ESI	Positive	1	8403200000000000	847569	106693.0	12037	8	703577	Thomas Metz	703577	0.0	1010214375	FALSE	12037	7	nan	CCMSLIB00003134380	781947.0	nan	GM(+)-LC-21M020-autoMSMS_20eV-G1_009.mzXML|GM(+)-LC-21M020-autoMSMS_20eV-G1_007.mzXML|GM(+)-LC-21M020-autoMSMS_20eV-G1_005.mzXML|GM(+)-LC-21M020-autoMSMS_20eV-G1_008.mzXML
M+NH4	0	8147	-1	Spectral Match to 3.alpha.,7.alpha.,12.alpha.-Trihydroxycholestanoic acid from NIST14	Isolated	Data deposited by amelnik	G1,G3	5	0	4	0	0.0	0.0	http://gnps.ucsd.edu/ProteoSAFe/gnpslibraryspectrum.jsp?SpectrumID=CCMSLIB00003137459	https://gnps.ucsd.edu//ProteoSAFe/result.jsp?task=39758441a1694dda81b51608c61c961f&view=cluster_details&protein=8147&show=true	https://gnps.ucsd.edu/ProteoSAFe/result.jsp?view=network_displayer&componentindex=-1&task=39758441a1694dda81b51608c61c961f&show=true	nan	HCD	ESI	Positive	3	9765619999999990	8377389999999990	2.08503e+16	8147	9	468369	Data from Rob Knight	468369	0.0	6816482222222220	FALSE	8147	10	nan	CCMSLIB00003137459	340116.0	nan	GM(+)-LC-21M020-autoMSMS_20eV-G3_019.mzXML|GM(+)-LC-21M020-autoMSMS_20eV-G3_018.mzXML|GM(+)-LC-21M020-autoMSMS_20eV-G1_009.mzXML|GM(+)-LC-21M020-autoMSMS_20eV-G3_017.mzXML|GM(+)-LC-21M020-autoMSMS_20eV-G1_006.mzXML|GM(+)-LC-21M020-autoMSMS_20eV-G1_003.mzXML|GM(+)-LC-21M020-autoMSMS_20eV-G1_007.mzXML
	0	11512	-1				G1,G2,G3	10	2	10	0	0.0	0.0		https://gnps.ucsd.edu//ProteoSAFe/result.jsp?task=39758441a1694dda81b51608c61c961f&view=cluster_details&protein=11512&show=true	https://gnps.ucsd.edu/ProteoSAFe/result.jsp?view=network_displayer&componentindex=-1&task=39758441a1694dda81b51608c61c961f&show=true									11512	22	602435		602435	0.0	8861919545454540	FALSE	11512				4860790.0		GM(+)-LC-21M020-autoMSMS_20eV-G2_011.mzXML|GM(+)-LC-21M020-autoMSMS_20eV-G2_014.mzXML|GM(+)-LC-21M020-autoMSMS_20eV-G1_008.mzXML|GM(+)-LC-21M020-autoMSMS_20eV-G1_001.mzXML|GM(+)-LC-21M020-autoMSMS_20eV-G1_005.mzXML|GM(+)-LC-21M020-autoMSMS_20eV-G1_009.mzXML|GM(+)-LC-21M020-autoMSMS_20eV-G3_023.mzXML|GM(+)-LC-21M020-autoMSMS_20eV-G1_003.mzXML|GM(+)-LC-21M020-autoMSMS_20eV-G3_017.mzXML|GM(+)-LC-21M…
M-H	0	2620	7	Indole-3-acetic acid - 40.0 eV	Isolated	Data Collector	G4	0	0	0	18	0.0	0.0	http://gnps.ucsd.edu/ProteoSAFe/gnpslibraryspectrum.jsp?SpectrumID=CCMSLIB00006118867	https://gnps.ucsd.edu//ProteoSAFe/result.jsp?task=39758441a1694dda81b51608c61c961f&view=cluster_details&protein=2620&show=true	https://gnps.ucsd.edu/ProteoSAFe/result.jsp?view=network_displayer&componentindex=7&task=39758441a1694dda81b51608c61c961f&show=true	InChI=1S/C10H9NO2/c12-10(13)5-7-6-11-9-4-2-1-3-8(7)9/h1-4,6,11H,5H2,(H,12,13)	Orbitrap	ESI	Negative	1	69949	700766	401876.0	2620	18	104107	PI	104107	0.0	5889011111111110	FALSE	2620	6	c1ccc2c(c1)c(c[nH]2)CC(=O)O	CCMSLIB00006118867	1195060.0	nan	GM(+)-LC-21M020-autoMSMS_20eV-Colina cloruro.mzXML|GM(+)-LC-21M020-autoMSMS_20eV-Acetilcolina.mzXML
	0	12355	-1				G2	0	3	0	0	0.0	0.0		https://gnps.ucsd.edu//ProteoSAFe/result.jsp?task=39758441a1694dda81b51608c61c961f&view=cluster_details&protein=12355&show=true	https://gnps.ucsd.edu/ProteoSAFe/result.jsp?view=network_displayer&componentindex=-1&task=39758441a1694dda81b51608c61c961f&show=true									12355	3	916574		916574	0.0	3.58907e+16	FALSE	12355				1641450.0		GM(+)-LC-21M020-autoMSMS_20eV-G2_010.mzXML|GM(+)-LC-21M020-autoMSMS_20eV-G2_011.mzXML
M+H	0	5690	-1	SINAPIC ACID	commercial	JGI:202933	G2	0	6	0	0	0.0	0.0	http://gnps.ucsd.edu/ProteoSAFe/gnpslibraryspectrum.jsp?SpectrumID=CCMSLIB00006696250	https://gnps.ucsd.edu//ProteoSAFe/result.jsp?task=39758441a1694dda81b51608c61c961f&view=cluster_details&protein=5690&show=true	https://gnps.ucsd.edu/ProteoSAFe/result.jsp?view=network_displayer&componentindex=-1&task=39758441a1694dda81b51608c61c961f&show=true	InChI=1S/C11H12O5/c1-15-8-5-7(3-4-10(12)13)6-9(16-2)11(8)14/h3-6,14H,1-2H3,(H,12,13)/b4-3+	Orbitrap	LC-ESI	Positive	3	260162	79189	115589.0	5690	6	251092	Trent Northen	251092	0.0	2.39423e+16	FALSE	5690	6	COc1cc(C=CC(=O)O)cc(OC)c1O	CCMSLIB00006696250	969917.0	nan	GM(+)-LC-21M020-autoMSMS_20eV-G2_010.mzXML
	0	10448	-1				G1,G3	1	0	1	0	0.0	0.0		https://gnps.ucsd.edu//ProteoSAFe/result.jsp?task=39758441a1694dda81b51608c61c961f&view=cluster_details&protein=10448&show=true	https://gnps.ucsd.edu/ProteoSAFe/result.jsp?view=network_displayer&componentindex=-1&task=39758441a1694dda81b51608c61c961f&show=true									10448	2	545182		545182	0.0	462206	FALSE	10448				70412.9		GM(+)-LC-21M020-autoMSMS_20eV-G1_009.mzXML|GM(+)-LC-21M020-autoMSMS_20eV-G3_017.mzXML
	0	6732	-1				G2,G3	0	5	1	0	0.0	0.0		https://gnps.ucsd.edu//ProteoSAFe/result.jsp?task=39758441a1694dda81b51608c61c961f&view=cluster_details&protein=6732&show=true	https://gnps.ucsd.edu/ProteoSAFe/result.jsp?view=network_displayer&componentindex=-1&task=39758441a1694dda81b51608c61c961f&show=true									6732	6	299238		299238	0.0	7424866666666660	FALSE	6732				215664.0		GM(+)-LC-21M020-autoMSMS_20eV-G3_017.mzXML|GM(+)-LC-21M020-autoMSMS_20eV-G2_013.mzXML
	0	5591	-1				G3	0	0	3	0	0.0	0.0		https://gnps.ucsd.edu//ProteoSAFe/result.jsp?task=39758441a1694dda81b51608c61c961f&view=cluster_details&protein=5591&show=true	https://gnps.ucsd.edu/ProteoSAFe/result.jsp?view=network_displayer&componentindex=-1&task=39758441a1694dda81b51608c61c961f&show=true									5591	3	244097		244097	0.0	1.17823e+16	FALSE	5591				288281.0		GM(+)-LC-21M020-autoMSMS_20eV-G3_017.mzXML|GM(+)-LC-21M020-autoMSMS_20eV-G3_021.mzXML
M+H	0	7434	17	Spectral Match to (+)-.alpha.-Tocopherol from NIST14	Isolated	Data deposited by pmallard	G1,G2,G3	22	17	28	0	0.0	0.0	http://gnps.ucsd.edu/ProteoSAFe/gnpslibraryspectrum.jsp?SpectrumID=CCMSLIB00003136309	https://gnps.ucsd.edu//ProteoSAFe/result.jsp?task=39758441a1694dda81b51608c61c961f&view=cluster_details&protein=7434&show=true	https://gnps.ucsd.edu/ProteoSAFe/result.jsp?view=network_displayer&componentindex=17&task=39758441a1694dda81b51608c61c961f&show=true	nan	Q-TOF	ESI	Positive	3	1453	862411	3368.27	7434	67	429927	Data from Wolfender/Litaudon	429927	0.0	1.05355e+16	FALSE	7434	12	nan	CCMSLIB00003136309	9827790.0	nan	GM(+)-LC-21M020-autoMSMS_20eV-G3_020.mzXML|GM(+)-LC-21M020-autoMSMS_20eV-G3_022.mzXML|GM(+)-LC-21M020-autoMSMS_20eV-G2_014.mzXML|GM(+)-LC-21M020-autoMSMS_20eV-G1_008.mzXML|GM(+)-LC-21M020-autoMSMS_20eV-G3_019.mzXML|GM(+)-LC-21M020-autoMSMS_20eV-G2_015.mzXML|GM(+)-LC-21M020-autoMSMS_20eV-G1_001.mzXML|GM(+)-LC-21M020-autoMSMS_20eV-G1_005.mzXML|GM(+)-LC-21M020-autoMSMS_20eV-G2_012.mzXML|GM(+)-LC-21M…
	0	8212	-1				G2	0	2	0	0	0.0	0.0		https://gnps.ucsd.edu//ProteoSAFe/result.jsp?task=39758441a1694dda81b51608c61c961f&view=cluster_details&protein=8212&show=true	https://gnps.ucsd.edu/ProteoSAFe/result.jsp?view=network_displayer&componentindex=-1&task=39758441a1694dda81b51608c61c961f&show=true									8212	2	473.24		473.24	0.0	3140935	FALSE	8212				229327.0		GM(+)-LC-21M020-autoMSMS_20eV-G2_016.mzXML
	0	6546	-1				G1,G2	1	1	0	0	0.0	0.0		https://gnps.ucsd.edu//ProteoSAFe/result.jsp?task=39758441a1694dda81b51608c61c961f&view=cluster_details&protein=6546&show=true	https://gnps.ucsd.edu/ProteoSAFe/result.jsp?view=network_displayer&componentindex=-1&task=39758441a1694dda81b51608c61c961f&show=true									6546	2	291232		291232	0.0	851904	FALSE	6546				55298.0		GM(+)-LC-21M020-autoMSMS_20eV-G1_003.mzXML|GM(+)-LC-21M020-autoMSMS_20eV-G2_012.mzXML
M+H	0	4453	-1	Massbank:LU114706 Isoprocarb|(2-propan-2-ylphenyl) N-methylcarbamate	Isolated	Massbank	G3,G4	0	0	2	8	0.0	0.0	http://gnps.ucsd.edu/ProteoSAFe/gnpslibraryspectrum.jsp?SpectrumID=CCMSLIB00005762910	https://gnps.ucsd.edu//ProteoSAFe/result.jsp?task=39758441a1694dda81b51608c61c961f&view=cluster_details&protein=4453&show=true	https://gnps.ucsd.edu/ProteoSAFe/result.jsp?view=network_displayer&componentindex=-1&task=39758441a1694dda81b51608c61c961f&show=true	1S/C11H15NO2/c1-8(2)9-6-4-5-7-10(9)14-11(13)12-3/h4-8H,1-3H3,(H,12,13)	Hybrid FT	ESI	Positive	3	1.5024e+16	942367	77396.2	4453	10	179094	Massbank	179094	0.0	5952431	FALSE	4453	6	CNC(=O)OC1=C(C=CC=C1)C(C)C	CCMSLIB00005762910	118895.0	nan	GM(+)-LC-21M020-autoMSMS_20eV-G3_018.mzXML|GM(+)-LC-21M020-autoMSMS_20eV-Acetilcolina.mzXML|GM(+)-LC-21M020-autoMSMS_20eV-Colina cloruro.mzXML|GM(+)-LC-21M020-autoMSMS_20eV-Betaina.mzXML|GM(+)-LC-21M020-autoMSMS_20eV-Trimetilamina.mzXML|GM(+)-LC-21M020-autoMSMS_20eV-PC.mzXML
	0	4561	-1				G2,G3	0	3	3	0	0.0	0.0		https://gnps.ucsd.edu//ProteoSAFe/result.jsp?task=39758441a1694dda81b51608c61c961f&view=cluster_details&protein=4561&show=true	https://gnps.ucsd.edu/ProteoSAFe/result.jsp?view=network_displayer&componentindex=-1&task=39758441a1694dda81b51608c61c961f&show=true									4561	6	180102		180102	0.0	4578978333333330	FALSE	4561				570336.0		GM(+)-LC-21M020-autoMSMS_20eV-G3_020.mzXML|GM(+)-LC-21M020-autoMSMS_20eV-G3_021.mzXML|GM(+)-LC-21M020-autoMSMS_20eV-G2_012.mzXML|GM(+)-LC-21M020-autoMSMS_20eV-G2_014.mzXML
	0	380	6				G1,G2,G3	2	5	3	0	0.0	0.0		https://gnps.ucsd.edu//ProteoSAFe/result.jsp?task=39758441a1694dda81b51608c61c961f&view=cluster_details&protein=380&show=true	https://gnps.ucsd.edu/ProteoSAFe/result.jsp?view=network_displayer&componentindex=6&task=39758441a1694dda81b51608c61c961f&show=true									380	10	72937		72937	0.0	8226062	FALSE	380				685959.0		GM(+)-LC-21M020-autoMSMS_20eV-G2_010.mzXML|GM(+)-LC-21M020-autoMSMS_20eV-G2_015.mzXML|GM(+)-LC-21M020-autoMSMS_20eV-G2_012.mzXML|GM(+)-LC-21M020-autoMSMS_20eV-G1_009.mzXML|GM(+)-LC-21M020-autoMSMS_20eV-G1_007.mzXML|GM(+)-LC-21M020-autoMSMS_20eV-G3_022.mzXML
	0	5265	-1				G2	0	2	0	0	0.0	0.0		https://gnps.ucsd.edu//ProteoSAFe/result.jsp?task=39758441a1694dda81b51608c61c961f&view=cluster_details&protein=5265&show=true	https://gnps.ucsd.edu/ProteoSAFe/result.jsp?view=network_displayer&componentindex=-1&task=39758441a1694dda81b51608c61c961f&show=true									5265	2	223064		223064	0.0	8830699999999990	FALSE	5265				466595.0		GM(+)-LC-21M020-autoMSMS_20eV-G2_015.mzXML|GM(+)-LC-21M020-autoMSMS_20eV-G2_013.mzXML
	0	6139	-1				G3	0	0	2	0	0.0	0.0		https://gnps.ucsd.edu//ProteoSAFe/result.jsp?task=39758441a1694dda81b51608c61c961f&view=cluster_details&protein=6139&show=true	https://gnps.ucsd.edu/ProteoSAFe/result.jsp?view=network_displayer&componentindex=-1&task=39758441a1694dda81b51608c61c961f&show=true									6139	2	272234		272234	0.0	1607455	FALSE	6139				408405.0		GM(+)-LC-21M020-autoMSMS_20eV-G3_022.mzXML
	0	4565	-1				G2,G3	0	1	2	0	0.0	0.0		https://gnps.ucsd.edu//ProteoSAFe/result.jsp?task=39758441a1694dda81b51608c61c961f&view=cluster_details&protein=4565&show=true	https://gnps.ucsd.edu/ProteoSAFe/result.jsp?view=network_displayer&componentindex=-1&task=39758441a1694dda81b51608c61c961f&show=true									4565	3	180102		180102	0.0	4728063333333330	FALSE	4565				1137400.0		GM(+)-LC-21M020-autoMSMS_20eV-G3_020.mzXML|GM(+)-LC-21M020-autoMSMS_20eV-G2_012.mzXML
	0	8197	-1				G1	2	0	0	0	0.0	0.0		https://gnps.ucsd.edu//ProteoSAFe/result.jsp?task=39758441a1694dda81b51608c61c961f&view=cluster_details&protein=8197&show=true	https://gnps.ucsd.edu/ProteoSAFe/result.jsp?view=network_displayer&componentindex=-1&task=39758441a1694dda81b51608c61c961f&show=true									8197	2	472343		472343	0.0	7150575	FALSE	8197				591452.0		GM(+)-LC-21M020-autoMSMS_20eV-G1_003.mzXML
M+H	0	6984	-1	N-(4-(2H,3H-benzo[3,4-e]1,4-dioxin-6-yl)(1,3-thiazol-2-yl))-2H-benzo[3,4-d]1,3 -dioxolen-5-ylcarboxamide	commercial	JGI:206880	G1,G2,G3	2	4	8	0	0.0	0.0	http://gnps.ucsd.edu/ProteoSAFe/gnpslibraryspectrum.jsp?SpectrumID=CCMSLIB00006700197	https://gnps.ucsd.edu//ProteoSAFe/result.jsp?task=39758441a1694dda81b51608c61c961f&view=cluster_details&protein=6984&show=true	https://gnps.ucsd.edu/ProteoSAFe/result.jsp?view=network_displayer&componentindex=-1&task=39758441a1694dda81b51608c61c961f&show=true	InChI=1S/C19H14N2O5S/c22-18(12-2-4-15-17(8-12)26-10-25-15)21-19-20-13(9-27-19)11-1-3-14-16(7-11)24-6-5-23-14/h1-4,7-9H,5-6,10H2,(H,20,21,22)	Orbitrap	LC-ESI	Positive	3	288884	763683	75412.8	6984	14	411958	Trent Northen	411958	0.0	8069508571428570	FALSE	6984	7	OC(=Nc1nc(-c2ccc3c(c2)OCCO3)cs1)c1ccc2c(c1)OCO2	CCMSLIB00006700197	712392.0	nan	GM(+)-LC-21M020-autoMSMS_20eV-G3_020.mzXML|GM(+)-LC-21M020-autoMSMS_20eV-G1_008.mzXML|GM(+)-LC-21M020-autoMSMS_20eV-G1_001.mzXML|GM(+)-LC-21M020-autoMSMS_20eV-G3_021.mzXML|GM(+)-LC-21M020-autoMSMS_20eV-G2_016.mzXML|GM(+)-LC-21M020-autoMSMS_20eV-G3_017.mzXML|GM(+)-LC-21M020-autoMSMS_20eV-G2_010.mzXML|GM(+)-LC-21M020-autoMSMS_20eV-G2_013.mzXML
	0	10799	-1				G1,G2,G3	2	2	3	0	0.0	0.0		https://gnps.ucsd.edu//ProteoSAFe/result.jsp?task=39758441a1694dda81b51608c61c961f&view=cluster_details&protein=10799&show=true	https://gnps.ucsd.edu/ProteoSAFe/result.jsp?view=network_displayer&componentindex=-1&task=39758441a1694dda81b51608c61c961f&show=true									10799	7	570311		570311	0.0	4.37138e+16	FALSE	10799				1274210.0		GM(+)-LC-21M020-autoMSMS_20eV-G2_015.mzXML|GM(+)-LC-21M020-autoMSMS_20eV-G3_018.mzXML|GM(+)-LC-21M020-autoMSMS_20eV-G1_005.mzXML|GM(+)-LC-21M020-autoMSMS_20eV-G3_017.mzXML|GM(+)-LC-21M020-autoMSMS_20eV-G1_007.mzXML|GM(+)-LC-21M020-autoMSMS_20eV-G2_010.mzXML
	0	7885	-1				G1	3	0	0	0	0.0	0.0		https://gnps.ucsd.edu//ProteoSAFe/result.jsp?task=39758441a1694dda81b51608c61c961f&view=cluster_details&protein=7885&show=true	https://gnps.ucsd.edu/ProteoSAFe/result.jsp?view=network_displayer&componentindex=-1&task=39758441a1694dda81b51608c61c961f&show=true									7885	3	441379		441379	0.0	8032093333333330	FALSE	7885				83877.6		GM(+)-LC-21M020-autoMSMS_20eV-G1_007.mzXML|GM(+)-LC-21M020-autoMSMS_20eV-G1_008.mzXML
	0	2840	-1				G1	2	0	0	0	0.0	0.0		https://gnps.ucsd.edu//ProteoSAFe/result.jsp?task=39758441a1694dda81b51608c61c961f&view=cluster_details&protein=2840&show=true	https://gnps.ucsd.edu/ProteoSAFe/result.jsp?view=network_displayer&componentindex=-1&task=39758441a1694dda81b51608c61c961f&show=true									2840	2	115024		115024	0.0	604765	FALSE	2840				37832.6		GM(+)-LC-21M020-autoMSMS_20eV-G1_006.mzXML
	0	9805	-1				G2,G3	0	10	3	0	0.0	0.0		https://gnps.ucsd.edu//ProteoSAFe/result.jsp?task=39758441a1694dda81b51608c61c961f&view=cluster_details&protein=9805&show=true	https://gnps.ucsd.edu/ProteoSAFe/result.jsp?view=network_displayer&componentindex=-1&task=39758441a1694dda81b51608c61c961f&show=true									9805	13	484189		484189	0.0	9806914615384610	FALSE	9805				2714100.0		GM(+)-LC-21M020-autoMSMS_20eV-G3_023.mzXML|GM(+)-LC-21M020-autoMSMS_20eV-G3_022.mzXML|GM(+)-LC-21M020-autoMSMS_20eV-G2_011.mzXML|GM(+)-LC-21M020-autoMSMS_20eV-G2_012.mzXML
	0	12262	92				G1,G2,G3	45	24	3	0	0.0	0.0		https://gnps.ucsd.edu//ProteoSAFe/result.jsp?task=39758441a1694dda81b51608c61c961f&view=cluster_details&protein=12262&show=true	https://gnps.ucsd.edu/ProteoSAFe/result.jsp?view=network_displayer&componentindex=92&task=39758441a1694dda81b51608c61c961f&show=true									12262	72	808.59		808.59	0.0	9151906388888880	FALSE	12262				2060810000000		GM(+)-LC-21M020-autoMSMS_20eV-G2_014.mzXML|GM(+)-LC-21M020-autoMSMS_20eV-G1_008.mzXML|GM(+)-LC-21M020-autoMSMS_20eV-G2_012.mzXML|GM(+)-LC-21M020-autoMSMS_20eV-G3_018.mzXML|GM(+)-LC-21M020-autoMSMS_20eV-G2_016.mzXML|GM(+)-LC-21M020-autoMSMS_20eV-G1_006.mzXML|GM(+)-LC-21M020-autoMSMS_20eV-G3_023.mzXML|GM(+)-LC-21M020-autoMSMS_20eV-G1_007.mzXML
	0	3412	-1				G1,G3	1	0	1	0	0.0	0.0		https://gnps.ucsd.edu//ProteoSAFe/result.jsp?task=39758441a1694dda81b51608c61c961f&view=cluster_details&protein=3412&show=true	https://gnps.ucsd.edu/ProteoSAFe/result.jsp?view=network_displayer&componentindex=-1&task=39758441a1694dda81b51608c61c961f&show=true									3412	2	131001		131001	0.0	742625	FALSE	3412				27745.1		GM(+)-LC-21M020-autoMSMS_20eV-G3_021.mzXML|GM(+)-LC-21M020-autoMSMS_20eV-G1_006.mzXML
	0	10704	-1				G2,G3	0	1	1	0	0.0	0.0		https://gnps.ucsd.edu//ProteoSAFe/result.jsp?task=39758441a1694dda81b51608c61c961f&view=cluster_details&protein=10704&show=true	https://gnps.ucsd.edu/ProteoSAFe/result.jsp?view=network_displayer&componentindex=-1&task=39758441a1694dda81b51608c61c961f&show=true									10704	2	568.43		568.43	0.0	9335915	FALSE	10704				329482.0		GM(+)-LC-21M020-autoMSMS_20eV-G2_015.mzXML|GM(+)-LC-21M020-autoMSMS_20eV-G3_018.mzXML
	0	6078	-1				G2,G3	0	1	1	0	0.0	0.0		https://gnps.ucsd.edu//ProteoSAFe/result.jsp?task=39758441a1694dda81b51608c61c961f&view=cluster_details&protein=6078&show=true	https://gnps.ucsd.edu/ProteoSAFe/result.jsp?view=network_displayer&componentindex=-1&task=39758441a1694dda81b51608c61c961f&show=true									6078	2	271165		271165	0.0	1.91788e+16	FALSE	6078				368697.0		GM(+)-LC-21M020-autoMSMS_20eV-G2_011.mzXML|GM(+)-LC-21M020-autoMSMS_20eV-G3_019.mzXML
	0	10336	-1				G2,G3	0	13	8	0	0.0	0.0		https://gnps.ucsd.edu//ProteoSAFe/result.jsp?task=39758441a1694dda81b51608c61c961f&view=cluster_details&protein=10336&show=true	https://gnps.ucsd.edu/ProteoSAFe/result.jsp?view=network_displayer&componentindex=-1&task=39758441a1694dda81b51608c61c961f&show=true									10336	21	532439		532439	0.0	9795342857142850	FALSE	10336				5428910.0		GM(+)-LC-21M020-autoMSMS_20eV-G2_015.mzXML|GM(+)-LC-21M020-autoMSMS_20eV-G3_019.mzXML
M+H	0	9896	36	Glycocholic acid - 30.0 eV	Isolated	Data Collector	G1,G2,G3	46	40	27	0	0.0	0.0	http://gnps.ucsd.edu/ProteoSAFe/gnpslibraryspectrum.jsp?SpectrumID=CCMSLIB00006115539	https://gnps.ucsd.edu//ProteoSAFe/result.jsp?task=39758441a1694dda81b51608c61c961f&view=cluster_details&protein=9896&show=true	https://gnps.ucsd.edu/ProteoSAFe/result.jsp?view=network_displayer&componentindex=36&task=39758441a1694dda81b51608c61c961f&show=true	InChI=1S/C26H43NO6/c1-14(4-7-22(31)27-13-23(32)33)17-5-6-18-24-19(12-21(30)26(17,18)3)25(2)9-8-16(28)10-15(25)11-20(24)29/h14-21,24,28-30H,4-13H2,1-3H3,(H,27,31)(H,32,33)/t14-,15+,16-,17-,18+,19+,20-,21+,24+,25+,26-/m1/s1	Orbitrap	ESI	Positive	1	240402	72604	51553.3	9896	113	490357	PI	490357	0.0	4750661681415920	FALSE	9896	7	C[C@H](CCC(=O)NCC(=O)O)[C@H]1CC[C@@H]2[C@@]1([C@H](C[C@H]3[C@H]2[C@@H](C[C@H]4[C@@]3(CC[C@H](C4)O)C)O)O)C	CCMSLIB00006115539	3539730000000	nan	GM(+)-LC-21M020-autoMSMS_20eV-G3_020.mzXML|GM(+)-LC-21M020-autoMSMS_20eV-G3_022.mzXML|GM(+)-LC-21M020-autoMSMS_20eV-G2_014.mzXML|GM(+)-LC-21M020-autoMSMS_20eV-G1_008.mzXML|GM(+)-LC-21M020-autoMSMS_20eV-G3_019.mzXML|GM(+)-LC-21M020-autoMSMS_20eV-G2_015.mzXML|GM(+)-LC-21M020-autoMSMS_20eV-G1_001.mzXML|GM(+)-LC-21M020-autoMSMS_20eV-G1_005.mzXML|GM(+)-LC-21M020-autoMSMS_20eV-G2_016.mzXML|GM(+)-LC-21M…
M+H	0	6744	34	LAUROYLCARNITINE	isolated	MoNA:MoNA037182	G1,G2	10	6	0	0	0.0	0.0	http://gnps.ucsd.edu/ProteoSAFe/gnpslibraryspectrum.jsp?SpectrumID=CCMSLIB00006679896	https://gnps.ucsd.edu//ProteoSAFe/result.jsp?task=39758441a1694dda81b51608c61c961f&view=cluster_details&protein=6744&show=true	https://gnps.ucsd.edu/ProteoSAFe/result.jsp?view=network_displayer&componentindex=34&task=39758441a1694dda81b51608c61c961f&show=true	"InChI=1S/C19H37NO4/c1-5-6-7-8-9-10-11-12-13-14-19(23)24-17(15-18(21)22)16-20(2,3)4/h17H,5-16H2,1-4H3/t17-/m1/s1"	Orbitrap	ESI	positive	3	5606399999999990	8438610000000000	162844.0	6744	16	400344	MoNA	400344	0.0	7786860625	FALSE	6744	8	CCCCCCCCCCCC(=O)O[C@H](CC(=O)[O-])C[N+](C)(C)C	CCMSLIB00006679896	4012320.0	nan	GM(+)-LC-21M020-autoMSMS_20eV-G1_007.mzXML|GM(+)-LC-21M020-autoMSMS_20eV-G2_010.mzXML|GM(+)-LC-21M020-autoMSMS_20eV-G2_015.mzXML|GM(+)-LC-21M020-autoMSMS_20eV-G1_006.mzXML
	0	11991	-1				G4	0	0	0	2	0.0	0.0		https://gnps.ucsd.edu//ProteoSAFe/result.jsp?task=39758441a1694dda81b51608c61c961f&view=cluster_details&protein=11991&show=true	https://gnps.ucsd.edu/ProteoSAFe/result.jsp?view=network_displayer&componentindex=-1&task=39758441a1694dda81b51608c61c961f&show=true									11991	2	682635		682635	0.0	744298	FALSE	11991				12741.0		GM(+)-LC-21M020-autoMSMS_20eV-Acetilcolina.mzXML
	0	10746	-1				G1	2	0	0	0	0.0	0.0		https://gnps.ucsd.edu//ProteoSAFe/result.jsp?task=39758441a1694dda81b51608c61c961f&view=cluster_details&protein=10746&show=true	https://gnps.ucsd.edu/ProteoSAFe/result.jsp?view=network_displayer&componentindex=-1&task=39758441a1694dda81b51608c61c961f&show=true									10746	2	568431		568431	0.0	972297	FALSE	10746				1076100.0		GM(+)-LC-21M020-autoMSMS_20eV-G1_006.mzXML
	0	3968	-1				G1,G2	2	3	0	0	0.0	0.0		https://gnps.ucsd.edu//ProteoSAFe/result.jsp?task=39758441a1694dda81b51608c61c961f&view=cluster_details&protein=3968&show=true	https://gnps.ucsd.edu/ProteoSAFe/result.jsp?view=network_displayer&componentindex=-1&task=39758441a1694dda81b51608c61c961f&show=true									3968	5	148112		148112	0.0	1274498	FALSE	3968				595945.0		GM(+)-LC-21M020-autoMSMS_20eV-G1_007.mzXML|GM(+)-LC-21M020-autoMSMS_20eV-G2_012.mzXML
[M+H]+	0	7628	13	Solasodine	Commercial standard	BMDMS-NP	G1,G2,G3	1	2	11	0	0.0	0.0	http://gnps.ucsd.edu/ProteoSAFe/gnpslibraryspectrum.jsp?SpectrumID=CCMSLIB00006435130	https://gnps.ucsd.edu//ProteoSAFe/result.jsp?task=39758441a1694dda81b51608c61c961f&view=cluster_details&protein=7628&show=true	https://gnps.ucsd.edu/ProteoSAFe/result.jsp?view=network_displayer&componentindex=13&task=39758441a1694dda81b51608c61c961f&show=true	InChI=1S/C27H43NO2/c1-16-7-12-27(28-15-16)17(2)24-23(30-27)14-22-20-6-5-18-13-19(29)8-10-25(18,3)21(20)9-11-26(22,24)4/h5,16-17,19-24,28-29H,6-15H2,1-4H3	Orbitrap	ESI	Positive	1	17028	77433	41097.7	7628	14	431358	BMDMS-NP	431358	0.0	7365627142857140	FALSE	7628	7	OC1CC2=CCC3C(CCC4(C)C3CC5OC6(NCC(C)CC6)C(C)C54)C2(C)CC1	CCMSLIB00006435130	4001490.0	nan	GM(+)-LC-21M020-autoMSMS_20eV-G3_021.mzXML|GM(+)-LC-21M020-autoMSMS_20eV-G3_018.mzXML|GM(+)-LC-21M020-autoMSMS_20eV-G1_009.mzXML|GM(+)-LC-21M020-autoMSMS_20eV-G3_023.mzXML|GM(+)-LC-21M020-autoMSMS_20eV-G3_017.mzXML|GM(+)-LC-21M020-autoMSMS_20eV-G2_010.mzXML|GM(+)-LC-21M020-autoMSMS_20eV-G2_013.mzXML
	0	8001	-1				G1	2	0	0	0	0.0	0.0		https://gnps.ucsd.edu//ProteoSAFe/result.jsp?task=39758441a1694dda81b51608c61c961f&view=cluster_details&protein=8001&show=true	https://gnps.ucsd.edu/ProteoSAFe/result.jsp?view=network_displayer&componentindex=-1&task=39758441a1694dda81b51608c61c961f&show=true									8001	2	452313		452313	0.0	4842635	FALSE	8001				812495.0		GM(+)-LC-21M020-autoMSMS_20eV-G1_001.mzXML|GM(+)-LC-21M020-autoMSMS_20eV-G1_008.mzXML
M+H	0	5031	89	Massbank: Piperine|(2E,4E)-5-(1,3-benzodioxol-5-yl)-1-piperidin-1-ylpenta-2,4-dien-1-one	Isolated	Massbank	G1,G2,G3	2	7	3	0	0.0	0.0	http://gnps.ucsd.edu/ProteoSAFe/gnpslibraryspectrum.jsp?SpectrumID=CCMSLIB00005770912	https://gnps.ucsd.edu//ProteoSAFe/result.jsp?task=39758441a1694dda81b51608c61c961f&view=cluster_details&protein=5031&show=true	https://gnps.ucsd.edu/ProteoSAFe/result.jsp?view=network_displayer&componentindex=89&task=39758441a1694dda81b51608c61c961f&show=true	1S/C17H19NO3/c19-17(18-10-4-1-5-11-18)7-3-2-6-14-8-9-15-16(12-14)21-13-20-15/h2-3,6-9,12H,1,4-5,10-11,13H2/b6-2+,7-3+	Hybrid FT	ESI	Positive	3	85089	850505	297364.0	5031	12	201055	Massbank	201055	0.0	5887829166666660	FALSE	5031	7	O=C(\\C=C\\C=C\\C1=CC2=C(OCO2)C=C1)N1CCCCC1	CCMSLIB00005770912	802137.0	nan	GM(+)-LC-21M020-autoMSMS_20eV-G2_010.mzXML|GM(+)-LC-21M020-autoMSMS_20eV-G3_019.mzXML|GM(+)-LC-21M020-autoMSMS_20eV-G1_008.mzXML|GM(+)-LC-21M020-autoMSMS_20eV-G3_018.mzXML|GM(+)-LC-21M020-autoMSMS_20eV-G2_016.mzXML|GM(+)-LC-21M020-autoMSMS_20eV-G3_022.mzXML
	0	12000	-1				G1	2	0	0	0	0.0	0.0		https://gnps.ucsd.edu//ProteoSAFe/result.jsp?task=39758441a1694dda81b51608c61c961f&view=cluster_details&protein=12000&show=true	https://gnps.ucsd.edu/ProteoSAFe/result.jsp?view=network_displayer&componentindex=-1&task=39758441a1694dda81b51608c61c961f&show=true									12000	2	685437		685437	0.0	959814	FALSE	12000				95692.3		GM(+)-LC-21M020-autoMSMS_20eV-G1_007.mzXML
	0	11666	60				G2	0	2	0	0	0.0	0.0		https://gnps.ucsd.edu//ProteoSAFe/result.jsp?task=39758441a1694dda81b51608c61c961f&view=cluster_details&protein=11666&show=true	https://gnps.ucsd.edu/ProteoSAFe/result.jsp?view=network_displayer&componentindex=60&task=39758441a1694dda81b51608c61c961f&show=true									11666	2	627462		627462	0.0	9359839999999990	FALSE	11666				177414.0		GM(+)-LC-21M020-autoMSMS_20eV-G2_015.mzXML
	0	11560	-1				G2	0	7	0	0	0.0	0.0		https://gnps.ucsd.edu//ProteoSAFe/result.jsp?task=39758441a1694dda81b51608c61c961f&view=cluster_details&protein=11560&show=true	https://gnps.ucsd.edu/ProteoSAFe/result.jsp?view=network_displayer&componentindex=-1&task=39758441a1694dda81b51608c61c961f&show=true									11560	7	606255		606255	0.0	254222	FALSE	11560				777203.0		GM(+)-LC-21M020-autoMSMS_20eV-G2_010.mzXML|GM(+)-LC-21M020-autoMSMS_20eV-G2_015.mzXML
	0	8107	-1				G2	0	4	0	0	0.0	0.0		https://gnps.ucsd.edu//ProteoSAFe/result.jsp?task=39758441a1694dda81b51608c61c961f&view=cluster_details&protein=8107&show=true	https://gnps.ucsd.edu/ProteoSAFe/result.jsp?view=network_displayer&componentindex=-1&task=39758441a1694dda81b51608c61c961f&show=true									8107	4	466161		466161	0.0	1.92678e+16	FALSE	8107				65979.9		GM(+)-LC-21M020-autoMSMS_20eV-G2_010.mzXML|GM(+)-LC-21M020-autoMSMS_20eV-G2_016.mzXML
	0	5491	-1				G1,G2	1	1	0	0	0.0	0.0		https://gnps.ucsd.edu//ProteoSAFe/result.jsp?task=39758441a1694dda81b51608c61c961f&view=cluster_details&protein=5491&show=true	https://gnps.ucsd.edu/ProteoSAFe/result.jsp?view=network_displayer&componentindex=-1&task=39758441a1694dda81b51608c61c961f&show=true									5491	2	236103		236103	0.0	153187	FALSE	5491				159504.0		GM(+)-LC-21M020-autoMSMS_20eV-G2_011.mzXML|GM(+)-LC-21M020-autoMSMS_20eV-G1_008.mzXML
	0	8282	6				G4	0	0	0	61	0.0	0.0		https://gnps.ucsd.edu//ProteoSAFe/result.jsp?task=39758441a1694dda81b51608c61c961f&view=cluster_details&protein=8282&show=true	https://gnps.ucsd.edu/ProteoSAFe/result.jsp?view=network_displayer&componentindex=6&task=39758441a1694dda81b51608c61c961f&show=true									8282	61	473.4		473.4	0.0	2.80092e+16	FALSE	8282				3087290.0		GM(+)-LC-21M020-autoMSMS_20eV-Colina cloruro.mzXML|GM(+)-LC-21M020-autoMSMS_20eV-Betaina.mzXML|GM(+)-LC-21M020-autoMSMS_20eV-Trimetilamina.mzXML|GM(+)-LC-21M020-autoMSMS_20eV-PC.mzXML|GM(+)-LC-21M020-autoMSMS_20eV-Acetilcolina.mzXML
	0	6824	-1				G2	0	2	0	0	0.0	0.0		https://gnps.ucsd.edu//ProteoSAFe/result.jsp?task=39758441a1694dda81b51608c61c961f&view=cluster_details&protein=6824&show=true	https://gnps.ucsd.edu/ProteoSAFe/result.jsp?view=network_displayer&componentindex=-1&task=39758441a1694dda81b51608c61c961f&show=true									6824	2	403283		403283	0.0	960496	FALSE	6824				59520.2		GM(+)-LC-21M020-autoMSMS_20eV-G2_011.mzXML|GM(+)-LC-21M020-autoMSMS_20eV-G2_013.mzXML
	0	5984	-1				G2	0	2	0	0	0.0	0.0		https://gnps.ucsd.edu//ProteoSAFe/result.jsp?task=39758441a1694dda81b51608c61c961f&view=cluster_details&protein=5984&show=true	https://gnps.ucsd.edu/ProteoSAFe/result.jsp?view=network_displayer&componentindex=-1&task=39758441a1694dda81b51608c61c961f&show=true									5984	2	268165		268165	0.0	1859525	FALSE	5984				183276.0		GM(+)-LC-21M020-autoMSMS_20eV-G2_016.mzXML
	0	3842	-1				G1,G2	1	7	0	0	0.0	0.0		https://gnps.ucsd.edu//ProteoSAFe/result.jsp?task=39758441a1694dda81b51608c61c961f&view=cluster_details&protein=3842&show=true	https://gnps.ucsd.edu/ProteoSAFe/result.jsp?view=network_displayer&componentindex=-1&task=39758441a1694dda81b51608c61c961f&show=true									3842	8	144048		144048	0.0	525095	FALSE	3842				311994.0		GM(+)-LC-21M020-autoMSMS_20eV-G2_013.mzXML|GM(+)-LC-21M020-autoMSMS_20eV-G1_001.mzXML|GM(+)-LC-21M020-autoMSMS_20eV-G2_016.mzXML
	0	11457	-1				G1,G2,G3	2	1	1	0	0.0	0.0		https://gnps.ucsd.edu//ProteoSAFe/result.jsp?task=39758441a1694dda81b51608c61c961f&view=cluster_details&protein=11457&show=true	https://gnps.ucsd.edu/ProteoSAFe/result.jsp?view=network_displayer&componentindex=-1&task=39758441a1694dda81b51608c61c961f&show=true									11457	4	599391		599391	0.0	26710425	FALSE	11457				499275.0		GM(+)-LC-21M020-autoMSMS_20eV-G1_007.mzXML|GM(+)-LC-21M020-autoMSMS_20eV-G2_015.mzXML|GM(+)-LC-21M020-autoMSMS_20eV-G1_005.mzXML|GM(+)-LC-21M020-autoMSMS_20eV-G3_019.mzXML
	0	10650	-1				G3	0	0	2	0	0.0	0.0		https://gnps.ucsd.edu//ProteoSAFe/result.jsp?task=39758441a1694dda81b51608c61c961f&view=cluster_details&protein=10650&show=true	https://gnps.ucsd.edu/ProteoSAFe/result.jsp?view=network_displayer&componentindex=-1&task=39758441a1694dda81b51608c61c961f&show=true									10650	2	567298		567298	0.0	8574145	FALSE	10650				136218.0		GM(+)-LC-21M020-autoMSMS_20eV-G3_020.mzXML
	0	7924	-1				G1	2	0	0	0	0.0	0.0		https://gnps.ucsd.edu//ProteoSAFe/result.jsp?task=39758441a1694dda81b51608c61c961f&view=cluster_details&protein=7924&show=true	https://gnps.ucsd.edu/ProteoSAFe/result.jsp?view=network_displayer&componentindex=-1&task=39758441a1694dda81b51608c61c961f&show=true									7924	2	445234		445234	0.0	3466775	FALSE	7924				556891.0		GM(+)-LC-21M020-autoMSMS_20eV-G1_007.mzXML
	0	10293	-1				G1,G3	1	0	1	0	0.0	0.0		https://gnps.ucsd.edu//ProteoSAFe/result.jsp?task=39758441a1694dda81b51608c61c961f&view=cluster_details&protein=10293&show=true	https://gnps.ucsd.edu/ProteoSAFe/result.jsp?view=network_displayer&componentindex=-1&task=39758441a1694dda81b51608c61c961f&show=true									10293	2	527138		527138	0.0	40262	FALSE	10293				48902.9		GM(+)-LC-21M020-autoMSMS_20eV-G3_017.mzXML|GM(+)-LC-21M020-autoMSMS_20eV-G1_005.mzXML
	0	11623	-1				G3	0	0	2	0	0.0	0.0		https://gnps.ucsd.edu//ProteoSAFe/result.jsp?task=39758441a1694dda81b51608c61c961f&view=cluster_details&protein=11623&show=true	https://gnps.ucsd.edu/ProteoSAFe/result.jsp?view=network_displayer&componentindex=-1&task=39758441a1694dda81b51608c61c961f&show=true									11623	2	617442		617442	0.0	971533	FALSE	11623				367335.0		GM(+)-LC-21M020-autoMSMS_20eV-G3_019.mzXML
	0	12114	2				G1,G2,G3	8	13	6	0	0.0	0.0		https://gnps.ucsd.edu//ProteoSAFe/result.jsp?task=39758441a1694dda81b51608c61c961f&view=cluster_details&protein=12114&show=true	https://gnps.ucsd.edu/ProteoSAFe/result.jsp?view=network_displayer&componentindex=2&task=39758441a1694dda81b51608c61c961f&show=true									12114	27	1475.89		738445	0.0	3794725925925920	FALSE	12114				7160720.0		GM(+)-LC-21M020-autoMSMS_20eV-G3_022.mzXML|GM(+)-LC-21M020-autoMSMS_20eV-G2_014.mzXML|GM(+)-LC-21M020-autoMSMS_20eV-G1_008.mzXML|GM(+)-LC-21M020-autoMSMS_20eV-G2_015.mzXML|GM(+)-LC-21M020-autoMSMS_20eV-G1_001.mzXML|GM(+)-LC-21M020-autoMSMS_20eV-G1_005.mzXML|GM(+)-LC-21M020-autoMSMS_20eV-G2_012.mzXML|GM(+)-LC-21M020-autoMSMS_20eV-G2_016.mzXML|GM(+)-LC-21M020-autoMSMS_20eV-G3_021.mzXML|GM(+)-LC-21M…
	0	6362	-1				G2	0	2	0	0	0.0	0.0		https://gnps.ucsd.edu//ProteoSAFe/result.jsp?task=39758441a1694dda81b51608c61c961f&view=cluster_details&protein=6362&show=true	https://gnps.ucsd.edu/ProteoSAFe/result.jsp?view=network_displayer&componentindex=-1&task=39758441a1694dda81b51608c61c961f&show=true									6362	2	283242		283242	0.0	7121115	FALSE	6362				49058.7		GM(+)-LC-21M020-autoMSMS_20eV-G2_010.mzXML|GM(+)-LC-21M020-autoMSMS_20eV-G2_013.mzXML
	0	7327	-1				G1,G2,G3	9	1	2	0	0.0	0.0		https://gnps.ucsd.edu//ProteoSAFe/result.jsp?task=39758441a1694dda81b51608c61c961f&view=cluster_details&protein=7327&show=true	https://gnps.ucsd.edu/ProteoSAFe/result.jsp?view=network_displayer&componentindex=-1&task=39758441a1694dda81b51608c61c961f&show=true									7327	12	421307		421307	0.0	5949046666666660	FALSE	7327				300091.0		GM(+)-LC-21M020-autoMSMS_20eV-G2_011.mzXML|GM(+)-LC-21M020-autoMSMS_20eV-G1_008.mzXML|GM(+)-LC-21M020-autoMSMS_20eV-G1_001.mzXML|GM(+)-LC-21M020-autoMSMS_20eV-G3_021.mzXML|GM(+)-LC-21M020-autoMSMS_20eV-G1_006.mzXML|GM(+)-LC-21M020-autoMSMS_20eV-G3_023.mzXML|GM(+)-LC-21M020-autoMSMS_20eV-G1_003.mzXML
	0	2626	78				G1,G3,G4	6	0	8	10	0.0	0.0		https://gnps.ucsd.edu//ProteoSAFe/result.jsp?task=39758441a1694dda81b51608c61c961f&view=cluster_details&protein=2626&show=true	https://gnps.ucsd.edu/ProteoSAFe/result.jsp?view=network_displayer&componentindex=78&task=39758441a1694dda81b51608c61c961f&show=true									2626	24	105314		105314	0.0	3682994166666660	FALSE	2626				2265990.0		GM(+)-LC-21M020-autoMSMS_20eV-G1_009.mzXML|GM(+)-LC-21M020-autoMSMS_20eV-G3_017.mzXML|GM(+)-LC-21M020-autoMSMS_20eV-Acetilcolina.mzXML|GM(+)-LC-21M020-autoMSMS_20eV-G3_023.mzXML|GM(+)-LC-21M020-autoMSMS_20eV-G1_007.mzXML|GM(+)-LC-21M020-autoMSMS_20eV-G3_022.mzXML|GM(+)-LC-21M020-autoMSMS_20eV-Colina cloruro.mzXML|GM(+)-LC-21M020-autoMSMS_20eV-PC.mzXML
M+H	0	10422	-1	Ceramide (d20:1/15:0)	Other	Su Ding	G1,G4	2	0	0	4	0.0	0.0	http://gnps.ucsd.edu/ProteoSAFe/gnpslibraryspectrum.jsp?SpectrumID=CCMSLIB00006678054	https://gnps.ucsd.edu//ProteoSAFe/result.jsp?task=39758441a1694dda81b51608c61c961f&view=cluster_details&protein=10422&show=true	https://gnps.ucsd.edu/ProteoSAFe/result.jsp?view=network_displayer&componentindex=-1&task=39758441a1694dda81b51608c61c961f&show=true	nan	Orbitrap	LC-ESI	Positive	3	11999	786454	21716.2	10422	6	540536	S Ding	540536	0.0	8194870000000000	FALSE	10422	11	nan	CCMSLIB00006678054	90044.2	nan	GM(+)-LC-21M020-autoMSMS_20eV-G1_003.mzXML|GM(+)-LC-21M020-autoMSMS_20eV-Betaina.mzXML
	0	10684	-1				G1,G2,G3	3	11	3	0	0.0	0.0		https://gnps.ucsd.edu//ProteoSAFe/result.jsp?task=39758441a1694dda81b51608c61c961f&view=cluster_details&protein=10684&show=true	https://gnps.ucsd.edu/ProteoSAFe/result.jsp?view=network_displayer&componentindex=-1&task=39758441a1694dda81b51608c61c961f&show=true									10684	17	568431		568431	0.0	1.03372e+16	FALSE	10684				1422150.0		GM(+)-LC-21M020-autoMSMS_20eV-G2_011.mzXML|GM(+)-LC-21M020-autoMSMS_20eV-G2_014.mzXML|GM(+)-LC-21M020-autoMSMS_20eV-G2_015.mzXML|GM(+)-LC-21M020-autoMSMS_20eV-G2_012.mzXML|GM(+)-LC-21M020-autoMSMS_20eV-G1_001.mzXML|GM(+)-LC-21M020-autoMSMS_20eV-G1_005.mzXML|GM(+)-LC-21M020-autoMSMS_20eV-G2_016.mzXML|GM(+)-LC-21M020-autoMSMS_20eV-G1_009.mzXML|GM(+)-LC-21M020-autoMSMS_20eV-G3_021.mzXML
M+H	0	4290	-1	4-HYDROXYPHENYL ACETIC ACID	isolated	MoNA:MoNA036512	G2,G3	0	1	1	0	0.0	0.0	http://gnps.ucsd.edu/ProteoSAFe/gnpslibraryspectrum.jsp?SpectrumID=CCMSLIB00006681495	https://gnps.ucsd.edu//ProteoSAFe/result.jsp?task=39758441a1694dda81b51608c61c961f&view=cluster_details&protein=4290&show=true	https://gnps.ucsd.edu/ProteoSAFe/result.jsp?view=network_displayer&componentindex=-1&task=39758441a1694dda81b51608c61c961f&show=true	"InChI=1S/C8H8O3/c9-7-3-1-6(2-4-7)5-8(10)11/h1-4,9H,5H2,(H,10,11)"	qTof	ESI	positive	3	12036	713485	78638.5	4290	2	165091	MoNA	165091	0.0	6220515	FALSE	4290	6	C1=C(C=CC(=C1)O)CC(=O)O	CCMSLIB00006681495	36353.0	nan	GM(+)-LC-21M020-autoMSMS_20eV-G3_023.mzXML|GM(+)-LC-21M020-autoMSMS_20eV-G2_015.mzXML
	0	6551	-1				G1,G3	2	0	1	0	0.0	0.0		https://gnps.ucsd.edu//ProteoSAFe/result.jsp?task=39758441a1694dda81b51608c61c961f&view=cluster_details&protein=6551&show=true	https://gnps.ucsd.edu/ProteoSAFe/result.jsp?view=network_displayer&componentindex=-1&task=39758441a1694dda81b51608c61c961f&show=true									6551	3	292937		292937	0.0	4.8593e+16	FALSE	6551				70021.7		GM(+)-LC-21M020-autoMSMS_20eV-G1_009.mzXML|GM(+)-LC-21M020-autoMSMS_20eV-G3_021.mzXML
	0	5816	-1				G1,G2	1	1	0	0	0.0	0.0		https://gnps.ucsd.edu//ProteoSAFe/result.jsp?task=39758441a1694dda81b51608c61c961f&view=cluster_details&protein=5816&show=true	https://gnps.ucsd.edu/ProteoSAFe/result.jsp?view=network_displayer&componentindex=-1&task=39758441a1694dda81b51608c61c961f&show=true									5816	2	264269		264269	0.0	8110325	FALSE	5816				47377.5		GM(+)-LC-21M020-autoMSMS_20eV-G1_009.mzXML|GM(+)-LC-21M020-autoMSMS_20eV-G2_012.mzXML
	0	12267	-1				G1	3	0	0	0	0.0	0.0		https://gnps.ucsd.edu//ProteoSAFe/result.jsp?task=39758441a1694dda81b51608c61c961f&view=cluster_details&protein=12267&show=true	https://gnps.ucsd.edu/ProteoSAFe/result.jsp?view=network_displayer&componentindex=-1&task=39758441a1694dda81b51608c61c961f&show=true									12267	3	811203		811203	0.0	451527	FALSE	12267				1111790.0		GM(+)-LC-21M020-autoMSMS_20eV-G1_008.mzXML
	0	8090	-1				G2,G3	0	1	4	0	0.0	0.0		https://gnps.ucsd.edu//ProteoSAFe/result.jsp?task=39758441a1694dda81b51608c61c961f&view=cluster_details&protein=8090&show=true	https://gnps.ucsd.edu/ProteoSAFe/result.jsp?view=network_displayer&componentindex=-1&task=39758441a1694dda81b51608c61c961f&show=true									8090	5	463272		463272	0.0	5729982	FALSE	8090				1015310.0		GM(+)-LC-21M020-autoMSMS_20eV-G3_022.mzXML|GM(+)-LC-21M020-autoMSMS_20eV-G2_012.mzXML
	0	4361	-1				G2	0	2	0	0	0.0	0.0		https://gnps.ucsd.edu//ProteoSAFe/result.jsp?task=39758441a1694dda81b51608c61c961f&view=cluster_details&protein=4361&show=true	https://gnps.ucsd.edu/ProteoSAFe/result.jsp?view=network_displayer&componentindex=-1&task=39758441a1694dda81b51608c61c961f&show=true									4361	2	173165		173165	0.0	72179	FALSE	4361				368222.0		GM(+)-LC-21M020-autoMSMS_20eV-G2_012.mzXML|GM(+)-LC-21M020-autoMSMS_20eV-G2_014.mzXML
	0	11195	-1				G1,G2,G3	4	4	7	0	0.0	0.0		https://gnps.ucsd.edu//ProteoSAFe/result.jsp?task=39758441a1694dda81b51608c61c961f&view=cluster_details&protein=11195&show=true	https://gnps.ucsd.edu/ProteoSAFe/result.jsp?view=network_displayer&componentindex=-1&task=39758441a1694dda81b51608c61c961f&show=true									11195	15	595.35		595.35	0.0	4.83512e+16	FALSE	11195				6019660.0		GM(+)-LC-21M020-autoMSMS_20eV-G3_020.mzXML|GM(+)-LC-21M020-autoMSMS_20eV-G2_014.mzXML|GM(+)-LC-21M020-autoMSMS_20eV-G1_008.mzXML|GM(+)-LC-21M020-autoMSMS_20eV-G3_019.mzXML|GM(+)-LC-21M020-autoMSMS_20eV-G2_012.mzXML|GM(+)-LC-21M020-autoMSMS_20eV-G3_018.mzXML|GM(+)-LC-21M020-autoMSMS_20eV-G3_021.mzXML|GM(+)-LC-21M020-autoMSMS_20eV-G1_009.mzXML|GM(+)-LC-21M020-autoMSMS_20eV-G1_006.mzXML|GM(+)-LC-21M…
	0	4458	-1				G3	0	0	2	0	0.0	0.0		https://gnps.ucsd.edu//ProteoSAFe/result.jsp?task=39758441a1694dda81b51608c61c961f&view=cluster_details&protein=4458&show=true	https://gnps.ucsd.edu/ProteoSAFe/result.jsp?view=network_displayer&componentindex=-1&task=39758441a1694dda81b51608c61c961f&show=true									4458	2	179107		179107	0.0	301211	FALSE	4458				43479.3		GM(+)-LC-21M020-autoMSMS_20eV-G3_023.mzXML|GM(+)-LC-21M020-autoMSMS_20eV-G3_017.mzXML
[M+H]+	0	5792	12	Aleuretic Acid	isolated	MoNA:VF-NPL-QEHF013685	G1,G2,G3	19	33	40	0	0.0	0.0	http://gnps.ucsd.edu/ProteoSAFe/gnpslibraryspectrum.jsp?SpectrumID=CCMSLIB00004704748	https://gnps.ucsd.edu//ProteoSAFe/result.jsp?task=39758441a1694dda81b51608c61c961f&view=cluster_details&protein=5792&show=true	https://gnps.ucsd.edu/ProteoSAFe/result.jsp?view=network_displayer&componentindex=12&task=39758441a1694dda81b51608c61c961f&show=true	InChI=1S/C16H32O5/c17-13-9-5-4-7-11-15(19)14(18)10-6-2-1-3-8-12-16(20)21/h14-15,17-19H,1-13H2,(H,20,21)/t14-,15+/m0/s1	ESI-QFT	nan	positive	3	42683	8961040000000000	139838.0	5792	92	262549	MoNA	262549	0.0	7749099673913040	FALSE	5792	8	O=C(O)CCCCCCC[C@H](O)[C@H](O)CCCCCCO	CCMSLIB00004704748	1309030000000	nan	GM(+)-LC-21M020-autoMSMS_20eV-G3_022.mzXML|GM(+)-LC-21M020-autoMSMS_20eV-G2_011.mzXML|GM(+)-LC-21M020-autoMSMS_20eV-G2_014.mzXML|GM(+)-LC-21M020-autoMSMS_20eV-G2_015.mzXML|GM(+)-LC-21M020-autoMSMS_20eV-G1_001.mzXML|GM(+)-LC-21M020-autoMSMS_20eV-G1_005.mzXML|GM(+)-LC-21M020-autoMSMS_20eV-G2_012.mzXML|GM(+)-LC-21M020-autoMSMS_20eV-G2_016.mzXML|GM(+)-LC-21M020-autoMSMS_20eV-G1_009.mzXML|GM(+)-LC-21M…
	0	11665	-1				G2	0	5	0	0	0.0	0.0		https://gnps.ucsd.edu//ProteoSAFe/result.jsp?task=39758441a1694dda81b51608c61c961f&view=cluster_details&protein=11665&show=true	https://gnps.ucsd.edu/ProteoSAFe/result.jsp?view=network_displayer&componentindex=-1&task=39758441a1694dda81b51608c61c961f&show=true									11665	5	627462		627462	0.0	925956	FALSE	11665				2984670.0		GM(+)-LC-21M020-autoMSMS_20eV-G2_015.mzXML
	0	11579	20				G1,G3	1	0	2	0	0.0	0.0		https://gnps.ucsd.edu//ProteoSAFe/result.jsp?task=39758441a1694dda81b51608c61c961f&view=cluster_details&protein=11579&show=true	https://gnps.ucsd.edu/ProteoSAFe/result.jsp?view=network_displayer&componentindex=20&task=39758441a1694dda81b51608c61c961f&show=true									11579	3	609329		609329	0.0	3.75818e+16	FALSE	11579				741070.0		GM(+)-LC-21M020-autoMSMS_20eV-G3_023.mzXML|GM(+)-LC-21M020-autoMSMS_20eV-G1_001.mzXML
	0	10613	2				G1,G2,G3	20	19	18	0	0.0	0.0		https://gnps.ucsd.edu//ProteoSAFe/result.jsp?task=39758441a1694dda81b51608c61c961f&view=cluster_details&protein=10613&show=true	https://gnps.ucsd.edu/ProteoSAFe/result.jsp?view=network_displayer&componentindex=2&task=39758441a1694dda81b51608c61c961f&show=true									10613	57	560726		560726	0.0	3053555438596490	FALSE	10613				9647680.0		GM(+)-LC-21M020-autoMSMS_20eV-G3_020.mzXML|GM(+)-LC-21M020-autoMSMS_20eV-G3_022.mzXML|GM(+)-LC-21M020-autoMSMS_20eV-G2_011.mzXML|GM(+)-LC-21M020-autoMSMS_20eV-G2_014.mzXML|GM(+)-LC-21M020-autoMSMS_20eV-G1_008.mzXML|GM(+)-LC-21M020-autoMSMS_20eV-G3_019.mzXML|GM(+)-LC-21M020-autoMSMS_20eV-G2_015.mzXML|GM(+)-LC-21M020-autoMSMS_20eV-G1_001.mzXML|GM(+)-LC-21M020-autoMSMS_20eV-G1_005.mzXML|GM(+)-LC-21M…
M+H-C2H6O	0	3199	80	Spectral Match to Diethyl phthalate from NIST14	Isolated	Data deposited by lpace	G2,G3	0	8	3	0	0.0	0.0	http://gnps.ucsd.edu/ProteoSAFe/gnpslibraryspectrum.jsp?SpectrumID=CCMSLIB00003138993	https://gnps.ucsd.edu//ProteoSAFe/result.jsp?task=39758441a1694dda81b51608c61c961f&view=cluster_details&protein=3199&show=true	https://gnps.ucsd.edu/ProteoSAFe/result.jsp?view=network_displayer&componentindex=80&task=39758441a1694dda81b51608c61c961f&show=true	nan	QqQ	ESI	Positive	3	56028	747598	316442.0	3199	11	121028	Data from Pieter Dorrestein	121028	0.0	1.48215e+16	FALSE	3199	8	nan	CCMSLIB00003138993	622938.0	nan	GM(+)-LC-21M020-autoMSMS_20eV-G2_010.mzXML|GM(+)-LC-21M020-autoMSMS_20eV-G2_012.mzXML|GM(+)-LC-21M020-autoMSMS_20eV-G3_021.mzXML|GM(+)-LC-21M020-autoMSMS_20eV-G3_019.mzXML
	0	11659	18				G3	0	0	4	0	0.0	0.0		https://gnps.ucsd.edu//ProteoSAFe/result.jsp?task=39758441a1694dda81b51608c61c961f&view=cluster_details&protein=11659&show=true	https://gnps.ucsd.edu/ProteoSAFe/result.jsp?view=network_displayer&componentindex=18&task=39758441a1694dda81b51608c61c961f&show=true									11659	4	625506		625506	0.0	9808975	FALSE	11659				1604610.0		GM(+)-LC-21M020-autoMSMS_20eV-G3_019.mzXML
[M+H]+	0	3376	-1	Massbank:KO003255 Isoquinoline|Benzo[c]pyridine|2-Benzazine	Isolated	Massbank	G1,G2,G3	7	10	12	0	0.0	0.0	http://gnps.ucsd.edu/ProteoSAFe/gnpslibraryspectrum.jsp?SpectrumID=CCMSLIB00000219030	https://gnps.ucsd.edu//ProteoSAFe/result.jsp?task=39758441a1694dda81b51608c61c961f&view=cluster_details&protein=3376&show=true	https://gnps.ucsd.edu/ProteoSAFe/result.jsp?view=network_displayer&componentindex=-1&task=39758441a1694dda81b51608c61c961f&show=true	1S/C9H7N/c1-2-4-9-7-10-6-5-8(9)3-1/h1-7H	LC-ESI-QQ	ESI	Positive	3	1.951e+16	8584450000000000	15007.7	3376	29	128049	Putative Massbank Match	128049	0.0	2546488275862060	FALSE	3376	6	c(c2)cc(c1)c(c2)cnc1	CCMSLIB00000219030	1316010.0	nan	GM(+)-LC-21M020-autoMSMS_20eV-G3_020.mzXML|GM(+)-LC-21M020-autoMSMS_20eV-G3_022.mzXML|GM(+)-LC-21M020-autoMSMS_20eV-G2_011.mzXML|GM(+)-LC-21M020-autoMSMS_20eV-G2_014.mzXML|GM(+)-LC-21M020-autoMSMS_20eV-G3_019.mzXML|GM(+)-LC-21M020-autoMSMS_20eV-G1_001.mzXML|GM(+)-LC-21M020-autoMSMS_20eV-G1_005.mzXML|GM(+)-LC-21M020-autoMSMS_20eV-G2_012.mzXML|GM(+)-LC-21M020-autoMSMS_20eV-G2_016.mzXML|GM(+)-LC-21M…
	0	10400	-1				G1,G2,G3	8	3	1	0	0.0	0.0		https://gnps.ucsd.edu//ProteoSAFe/result.jsp?task=39758441a1694dda81b51608c61c961f&view=cluster_details&protein=10400&show=true	https://gnps.ucsd.edu/ProteoSAFe/result.jsp?view=network_displayer&componentindex=-1&task=39758441a1694dda81b51608c61c961f&show=true									10400	12	540427		540427	0.0	8477749166666660	FALSE	10400				4767600.0		GM(+)-LC-21M020-autoMSMS_20eV-G2_012.mzXML|GM(+)-LC-21M020-autoMSMS_20eV-G1_001.mzXML|GM(+)-LC-21M020-autoMSMS_20eV-G1_005.mzXML|GM(+)-LC-21M020-autoMSMS_20eV-G3_023.mzXML|GM(+)-LC-21M020-autoMSMS_20eV-G1_003.mzXML|GM(+)-LC-21M020-autoMSMS_20eV-G1_007.mzXML|GM(+)-LC-21M020-autoMSMS_20eV-G2_010.mzXML
	0	11863	-1				G1	2	0	0	0	0.0	0.0		https://gnps.ucsd.edu//ProteoSAFe/result.jsp?task=39758441a1694dda81b51608c61c961f&view=cluster_details&protein=11863&show=true	https://gnps.ucsd.edu/ProteoSAFe/result.jsp?view=network_displayer&componentindex=-1&task=39758441a1694dda81b51608c61c961f&show=true									11863	2	653356		653356	0.0	5976575	FALSE	11863				699045.0		GM(+)-LC-21M020-autoMSMS_20eV-G1_001.mzXML
M+H	0	4086	76	Spectral Match to Isovalerylcarnitine from NIST14	Isolated	Data deposited by rsilva	G1,G2,G3,G4	1	3	3	1	0.0	0.0	http://gnps.ucsd.edu/ProteoSAFe/gnpslibraryspectrum.jsp?SpectrumID=CCMSLIB00003136483	https://gnps.ucsd.edu//ProteoSAFe/result.jsp?task=39758441a1694dda81b51608c61c961f&view=cluster_details&protein=4086&show=true	https://gnps.ucsd.edu/ProteoSAFe/result.jsp?view=network_displayer&componentindex=76&task=39758441a1694dda81b51608c61c961f&show=true	InChI=1S/C12H23NO4/c1-9(2)6-12(16)17-10(7-11(14)15)8-13(3,4)5/h9-10H,6-8H2,1-5H3	Ion Trap	ESI	Positive	3	87243	8143090000000000	354401.0	4086	8	158927	Data from Rob Knight	158927	0.0	34530125	FALSE	4086	6	CC(C)CC(=O)OC(CC(=O)[O-])C[N+](C)(C)C	CCMSLIB00003136483	106739.0	nan	GM(+)-LC-21M020-autoMSMS_20eV-Betaina.mzXML|GM(+)-LC-21M020-autoMSMS_20eV-G2_014.mzXML|GM(+)-LC-21M020-autoMSMS_20eV-G1_008.mzXML|GM(+)-LC-21M020-autoMSMS_20eV-G3_021.mzXML|GM(+)-LC-21M020-autoMSMS_20eV-G2_016.mzXML|GM(+)-LC-21M020-autoMSMS_20eV-G3_023.mzXML|GM(+)-LC-21M020-autoMSMS_20eV-G3_017.mzXML|GM(+)-LC-21M020-autoMSMS_20eV-G2_013.mzXML
[M+Na]+	0	6278	4	linoleic acid	Commercial standard	BMDMS-NP	G1,G2,G3	14	10	16	0	0.0	0.0	http://gnps.ucsd.edu/ProteoSAFe/gnpslibraryspectrum.jsp?SpectrumID=CCMSLIB00006553999	https://gnps.ucsd.edu//ProteoSAFe/result.jsp?task=39758441a1694dda81b51608c61c961f&view=cluster_details&protein=6278&show=true	https://gnps.ucsd.edu/ProteoSAFe/result.jsp?view=network_displayer&componentindex=4&task=39758441a1694dda81b51608c61c961f&show=true	InChI=1S/C18H32O2/c1-2-3-4-5-6-7-8-9-10-11-12-13-14-15-16-17-18(19)20/h6-7,9-10H,2-5,8,11-17H2,1H3,(H,19,20)	Orbitrap	ESI	Positive	1	21982	8506540000000000	72492.9	6278	40	281248	BMDMS-NP	281248	0.0	80812525	FALSE	6278	7	O=C(O)CCCCCCCC=CCC=CCCCCC	CCMSLIB00006553999	1373440000000	nan	GM(+)-LC-21M020-autoMSMS_20eV-G3_020.mzXML|GM(+)-LC-21M020-autoMSMS_20eV-G3_022.mzXML|GM(+)-LC-21M020-autoMSMS_20eV-G2_011.mzXML|GM(+)-LC-21M020-autoMSMS_20eV-G2_014.mzXML|GM(+)-LC-21M020-autoMSMS_20eV-G1_008.mzXML|GM(+)-LC-21M020-autoMSMS_20eV-G3_019.mzXML|GM(+)-LC-21M020-autoMSMS_20eV-G1_001.mzXML|GM(+)-LC-21M020-autoMSMS_20eV-G2_012.mzXML|GM(+)-LC-21M020-autoMSMS_20eV-G2_016.mzXML|GM(+)-LC-21M…
2M-H	0	12376	-1	Val-CDCA	Crude	Emily Gentry	G2,G3	0	1	1	0	0.0	0.0	http://gnps.ucsd.edu/ProteoSAFe/gnpslibraryspectrum.jsp?SpectrumID=CCMSLIB00006583146	https://gnps.ucsd.edu//ProteoSAFe/result.jsp?task=39758441a1694dda81b51608c61c961f&view=cluster_details&protein=12376&show=true	https://gnps.ucsd.edu/ProteoSAFe/result.jsp?view=network_displayer&componentindex=-1&task=39758441a1694dda81b51608c61c961f&show=true	InChI=1S/C29H49NO5/c1-16(2)26(27(34)35)30-24(33)9-6-17(3)20-7-8-21-25-22(11-13-29(20,21)5)28(4)12-10-19(31)14-18(28)15-23(25)32/h16-23,25-26,31-32H,6-15H2,1-5H3,(H,30,33)(H,34,35)/t17-,18+,19-,20-,21+,22+,23-,25+,26?,28+,29-/m1/s1	qToF	ESI	Negative	2	18949	716857	19302.0	12376	2	962766	Dorrestein	962766	0.0	1.06368e+16	FALSE	12376	6	C[C@H](CCC(N[C@H](C(O)=O)C(C)C)=O)[C@H]1CC[C@@]2([H])[C@]3([H])[C@H](O)C[C@]4([H])C[C@H](O)CC[C@]4(C)[C@H]3CC[C@@]21C	CCMSLIB00006583146	167106.0	nan	GM(+)-LC-21M020-autoMSMS_20eV-G2_010.mzXML|GM(+)-LC-21M020-autoMSMS_20eV-G3_018.mzXML
	0	8086	-1				G1,G2	1	2	0	0	0.0	0.0		https://gnps.ucsd.edu//ProteoSAFe/result.jsp?task=39758441a1694dda81b51608c61c961f&view=cluster_details&protein=8086&show=true	https://gnps.ucsd.edu/ProteoSAFe/result.jsp?view=network_displayer&componentindex=-1&task=39758441a1694dda81b51608c61c961f&show=true									8086	3	462268		462268	0.0	435726	FALSE	8086				100617.0		GM(+)-LC-21M020-autoMSMS_20eV-G2_015.mzXML|GM(+)-LC-21M020-autoMSMS_20eV-G2_013.mzXML|GM(+)-LC-21M020-autoMSMS_20eV-G1_005.mzXML
	0	4541	-1				G1,G2,G3	1	1	2	0	0.0	0.0		https://gnps.ucsd.edu//ProteoSAFe/result.jsp?task=39758441a1694dda81b51608c61c961f&view=cluster_details&protein=4541&show=true	https://gnps.ucsd.edu/ProteoSAFe/result.jsp?view=network_displayer&componentindex=-1&task=39758441a1694dda81b51608c61c961f&show=true									4541	4	180102		180102	0.0	5471855	FALSE	4541				105226.0		GM(+)-LC-21M020-autoMSMS_20eV-G1_003.mzXML|GM(+)-LC-21M020-autoMSMS_20eV-G3_022.mzXML|GM(+)-LC-21M020-autoMSMS_20eV-G2_012.mzXML|GM(+)-LC-21M020-autoMSMS_20eV-G3_019.mzXML
	0	10547	-1				G1,G2	3	1	0	0	0.0	0.0		https://gnps.ucsd.edu//ProteoSAFe/result.jsp?task=39758441a1694dda81b51608c61c961f&view=cluster_details&protein=10547&show=true	https://gnps.ucsd.edu/ProteoSAFe/result.jsp?view=network_displayer&componentindex=-1&task=39758441a1694dda81b51608c61c961f&show=true									10547	4	552435		552435	0.0	94911625	FALSE	10547				290655.0		GM(+)-LC-21M020-autoMSMS_20eV-G2_011.mzXML|GM(+)-LC-21M020-autoMSMS_20eV-G1_001.mzXML
	0	3974	-1				G1	3	0	0	0	0.0	0.0		https://gnps.ucsd.edu//ProteoSAFe/result.jsp?task=39758441a1694dda81b51608c61c961f&view=cluster_details&protein=3974&show=true	https://gnps.ucsd.edu/ProteoSAFe/result.jsp?view=network_displayer&componentindex=-1&task=39758441a1694dda81b51608c61c961f&show=true									3974	3	148112		148112	0.0	1.2419e+16	FALSE	3974				41581.9		GM(+)-LC-21M020-autoMSMS_20eV-G1_007.mzXML
	0	12353	5				G3	0	0	2	0	0.0	0.0		https://gnps.ucsd.edu//ProteoSAFe/result.jsp?task=39758441a1694dda81b51608c61c961f&view=cluster_details&protein=12353&show=true	https://gnps.ucsd.edu/ProteoSAFe/result.jsp?view=network_displayer&componentindex=5&task=39758441a1694dda81b51608c61c961f&show=true									12353	2	910359		910359	0.0	6019385	FALSE	12353				84695.8		GM(+)-LC-21M020-autoMSMS_20eV-G3_021.mzXML|GM(+)-LC-21M020-autoMSMS_20eV-G3_019.mzXML
	0	6657	-1				G1,G2	2	4	0	0	0.0	0.0		https://gnps.ucsd.edu//ProteoSAFe/result.jsp?task=39758441a1694dda81b51608c61c961f&view=cluster_details&protein=6657&show=true	https://gnps.ucsd.edu/ProteoSAFe/result.jsp?view=network_displayer&componentindex=-1&task=39758441a1694dda81b51608c61c961f&show=true									6657	6	297181		297181	0.0	232309	FALSE	6657				1178950.0		GM(+)-LC-21M020-autoMSMS_20eV-G2_013.mzXML|GM(+)-LC-21M020-autoMSMS_20eV-G1_001.mzXML|GM(+)-LC-21M020-autoMSMS_20eV-G2_014.mzXML
	0	10241	-1				G1,G2,G3	25	8	7	0	0.0	0.0		https://gnps.ucsd.edu//ProteoSAFe/result.jsp?task=39758441a1694dda81b51608c61c961f&view=cluster_details&protein=10241&show=true	https://gnps.ucsd.edu/ProteoSAFe/result.jsp?view=network_displayer&componentindex=-1&task=39758441a1694dda81b51608c61c961f&show=true									10241	40	518419		518419	0.0	878894175	FALSE	10241				2068270.0		GM(+)-LC-21M020-autoMSMS_20eV-G3_020.mzXML|GM(+)-LC-21M020-autoMSMS_20eV-G3_017.mzXML|GM(+)-LC-21M020-autoMSMS_20eV-G2_015.mzXML|GM(+)-LC-21M020-autoMSMS_20eV-G1_001.mzXML|GM(+)-LC-21M020-autoMSMS_20eV-G1_008.mzXML
	0	11570	-1				G1,G3	3	0	2	0	0.0	0.0		https://gnps.ucsd.edu//ProteoSAFe/result.jsp?task=39758441a1694dda81b51608c61c961f&view=cluster_details&protein=11570&show=true	https://gnps.ucsd.edu/ProteoSAFe/result.jsp?view=network_displayer&componentindex=-1&task=39758441a1694dda81b51608c61c961f&show=true									11570	5	608386		608386	0.0	3.11509e+16	FALSE	11570				1318700.0		GM(+)-LC-21M020-autoMSMS_20eV-G3_023.mzXML|GM(+)-LC-21M020-autoMSMS_20eV-G1_003.mzXML|GM(+)-LC-21M020-autoMSMS_20eV-G1_007.mzXML|GM(+)-LC-21M020-autoMSMS_20eV-G3_022.mzXML|GM(+)-LC-21M020-autoMSMS_20eV-G1_005.mzXML
M+H	0	4507	5	2,2'-Dihydroxychalcone	commercial	JGI:194837	G1,G2,G3	1	4	1	0	0.0	0.0	http://gnps.ucsd.edu/ProteoSAFe/gnpslibraryspectrum.jsp?SpectrumID=CCMSLIB00006688154	https://gnps.ucsd.edu//ProteoSAFe/result.jsp?task=39758441a1694dda81b51608c61c961f&view=cluster_details&protein=4507&show=true	https://gnps.ucsd.edu/ProteoSAFe/result.jsp?view=network_displayer&componentindex=5&task=39758441a1694dda81b51608c61c961f&show=true	InChI=1S/C15H12O3/c16-13-7-3-1-5-11(13)9-10-15(18)12-6-2-4-8-14(12)17/h1-10,16-17H/b10-9+	Orbitrap	LC-ESI	Positive	3	609839	710374	252955.0	4507	6	180102	Trent Northen	180102	0.0	4649916666666660	FALSE	4507	6	O=C(C=Cc1ccccc1O)c1ccccc1O	CCMSLIB00006688154	278144.0	nan	GM(+)-LC-21M020-autoMSMS_20eV-G2_014.mzXML|GM(+)-LC-21M020-autoMSMS_20eV-G3_019.mzXML|GM(+)-LC-21M020-autoMSMS_20eV-G2_015.mzXML|GM(+)-LC-21M020-autoMSMS_20eV-G2_012.mzXML|GM(+)-LC-21M020-autoMSMS_20eV-G1_005.mzXML|GM(+)-LC-21M020-autoMSMS_20eV-G2_013.mzXML
	0	12050	47				G4	0	0	0	8	0.0	0.0		https://gnps.ucsd.edu//ProteoSAFe/result.jsp?task=39758441a1694dda81b51608c61c961f&view=cluster_details&protein=12050&show=true	https://gnps.ucsd.edu/ProteoSAFe/result.jsp?view=network_displayer&componentindex=47&task=39758441a1694dda81b51608c61c961f&show=true									12050	8	705213		705213	0.0	884737125	FALSE	12050				524294.0		GM(+)-LC-21M020-autoMSMS_20eV-Trimetilamina.mzXML
2M+H	0	12226	38	Spectral Match to Deoxycholic acid from NIST14	Isolated	Data deposited by rsilva	G1,G2	3	1	0	0	0.0	0.0	http://gnps.ucsd.edu/ProteoSAFe/gnpslibraryspectrum.jsp?SpectrumID=CCMSLIB00003139565	https://gnps.ucsd.edu//ProteoSAFe/result.jsp?task=39758441a1694dda81b51608c61c961f&view=cluster_details&protein=12226&show=true	https://gnps.ucsd.edu/ProteoSAFe/result.jsp?view=network_displayer&componentindex=38&task=39758441a1694dda81b51608c61c961f&show=true	nan	Q-TOF	ESI	Positive	3	299072	839558	3.80698e+16	12226	4	785593	Data from Rob Knight	785593	0.0	672262	FALSE	12226	10	nan	CCMSLIB00003139565	156881.0	nan	GM(+)-LC-21M020-autoMSMS_20eV-G1_003.mzXML|GM(+)-LC-21M020-autoMSMS_20eV-G2_014.mzXML
	0	10660	30				G1,G2,G3	106	86	89	0	0.0	0.0		https://gnps.ucsd.edu//ProteoSAFe/result.jsp?task=39758441a1694dda81b51608c61c961f&view=cluster_details&protein=10660&show=true	https://gnps.ucsd.edu/ProteoSAFe/result.jsp?view=network_displayer&componentindex=30&task=39758441a1694dda81b51608c61c961f&show=true									10660	281	568459		568459	0.0	9586540854092520	FALSE	10660				11895900000000		GM(+)-LC-21M020-autoMSMS_20eV-G3_020.mzXML|GM(+)-LC-21M020-autoMSMS_20eV-G3_022.mzXML|GM(+)-LC-21M020-autoMSMS_20eV-G2_011.mzXML|GM(+)-LC-21M020-autoMSMS_20eV-G2_014.mzXML|GM(+)-LC-21M020-autoMSMS_20eV-G1_008.mzXML|GM(+)-LC-21M020-autoMSMS_20eV-G3_019.mzXML|GM(+)-LC-21M020-autoMSMS_20eV-G2_015.mzXML|GM(+)-LC-21M020-autoMSMS_20eV-G1_001.mzXML|GM(+)-LC-21M020-autoMSMS_20eV-G1_005.mzXML|GM(+)-LC-21M…
	0	10384	-1				G2	0	2	0	0	0.0	0.0		https://gnps.ucsd.edu//ProteoSAFe/result.jsp?task=39758441a1694dda81b51608c61c961f&view=cluster_details&protein=10384&show=true	https://gnps.ucsd.edu/ProteoSAFe/result.jsp?view=network_displayer&componentindex=-1&task=39758441a1694dda81b51608c61c961f&show=true									10384	2	537288		537288	0.0	943979	FALSE	10384				141529.0		GM(+)-LC-21M020-autoMSMS_20eV-G2_010.mzXML|GM(+)-LC-21M020-autoMSMS_20eV-G2_014.mzXML
	0	12377	2				G1,G2,G3	4	5	3	0	0.0	0.0		https://gnps.ucsd.edu//ProteoSAFe/result.jsp?task=39758441a1694dda81b51608c61c961f&view=cluster_details&protein=12377&show=true	https://gnps.ucsd.edu/ProteoSAFe/result.jsp?view=network_displayer&componentindex=2&task=39758441a1694dda81b51608c61c961f&show=true									12377	12	974172		974172	0.0	3.39569e+16	FALSE	12377				1673600.0		GM(+)-LC-21M020-autoMSMS_20eV-G2_011.mzXML|GM(+)-LC-21M020-autoMSMS_20eV-G2_014.mzXML|GM(+)-LC-21M020-autoMSMS_20eV-G1_008.mzXML|GM(+)-LC-21M020-autoMSMS_20eV-G2_012.mzXML|GM(+)-LC-21M020-autoMSMS_20eV-G1_009.mzXML|GM(+)-LC-21M020-autoMSMS_20eV-G1_006.mzXML|GM(+)-LC-21M020-autoMSMS_20eV-G3_017.mzXML|GM(+)-LC-21M020-autoMSMS_20eV-G3_022.mzXML
	0	67	6				G1,G2,G3,G4	21	20	20	24	0.0	0.0		https://gnps.ucsd.edu//ProteoSAFe/result.jsp?task=39758441a1694dda81b51608c61c961f&view=cluster_details&protein=67&show=true	https://gnps.ucsd.edu/ProteoSAFe/result.jsp?view=network_displayer&componentindex=6&task=39758441a1694dda81b51608c61c961f&show=true									67	85	72937		72937	0.0	1.08645e+16	FALSE	67				7978290.0		GM(+)-LC-21M020-autoMSMS_20eV-G1_008.mzXML|GM(+)-LC-21M020-autoMSMS_20eV-G3_018.mzXML|GM(+)-LC-21M020-autoMSMS_20eV-G1_006.mzXML|GM(+)-LC-21M020-autoMSMS_20eV-G1_007.mzXML|GM(+)-LC-21M020-autoMSMS_20eV-Trimetilamina.mzXML|GM(+)-LC-21M020-autoMSMS_20eV-G2_014.mzXML|GM(+)-LC-21M020-autoMSMS_20eV-G3_019.mzXML|GM(+)-LC-21M020-autoMSMS_20eV-G1_001.mzXML|GM(+)-LC-21M020-autoMSMS_20eV-G3_021.mzXML|GM(+)…
	0	6011	-1				G3	0	0	2	0	0.0	0.0		https://gnps.ucsd.edu//ProteoSAFe/result.jsp?task=39758441a1694dda81b51608c61c961f&view=cluster_details&protein=6011&show=true	https://gnps.ucsd.edu/ProteoSAFe/result.jsp?view=network_displayer&componentindex=-1&task=39758441a1694dda81b51608c61c961f&show=true									6011	2	268.3		268.3	0.0	7439965	FALSE	6011				57802.7		GM(+)-LC-21M020-autoMSMS_20eV-G3_022.mzXML
	0	11461	-1				G1,G2,G3	2	1	1	0	0.0	0.0		https://gnps.ucsd.edu//ProteoSAFe/result.jsp?task=39758441a1694dda81b51608c61c961f&view=cluster_details&protein=11461&show=true	https://gnps.ucsd.edu/ProteoSAFe/result.jsp?view=network_displayer&componentindex=-1&task=39758441a1694dda81b51608c61c961f&show=true									11461	4	599391		599391	0.0	2654465	FALSE	11461				61319.1		GM(+)-LC-21M020-autoMSMS_20eV-G2_014.mzXML|GM(+)-LC-21M020-autoMSMS_20eV-G3_020.mzXML|GM(+)-LC-21M020-autoMSMS_20eV-G1_001.mzXML|GM(+)-LC-21M020-autoMSMS_20eV-G1_005.mzXML
	0	11936	-1				G1,G2	3	2	0	0	0.0	0.0		https://gnps.ucsd.edu//ProteoSAFe/result.jsp?task=39758441a1694dda81b51608c61c961f&view=cluster_details&protein=11936&show=true	https://gnps.ucsd.edu/ProteoSAFe/result.jsp?view=network_displayer&componentindex=-1&task=39758441a1694dda81b51608c61c961f&show=true									11936	5	663455		663455	0.0	9633668	FALSE	11936				314048.0		GM(+)-LC-21M020-autoMSMS_20eV-G1_007.mzXML|GM(+)-LC-21M020-autoMSMS_20eV-G2_013.mzXML|GM(+)-LC-21M020-autoMSMS_20eV-G2_012.mzXML|GM(+)-LC-21M020-autoMSMS_20eV-G1_008.mzXML
	0	7407	-1				G1	2	0	0	0	0.0	0.0		https://gnps.ucsd.edu//ProteoSAFe/result.jsp?task=39758441a1694dda81b51608c61c961f&view=cluster_details&protein=7407&show=true	https://gnps.ucsd.edu/ProteoSAFe/result.jsp?view=network_displayer&componentindex=-1&task=39758441a1694dda81b51608c61c961f&show=true									7407	2	428182		428182	0.0	6020735	FALSE	7407				80199.9		GM(+)-LC-21M020-autoMSMS_20eV-G1_001.mzXML
	0	9750	-1				G3	0	0	2	0	0.0	0.0		https://gnps.ucsd.edu//ProteoSAFe/result.jsp?task=39758441a1694dda81b51608c61c961f&view=cluster_details&protein=9750&show=true	https://gnps.ucsd.edu/ProteoSAFe/result.jsp?view=network_displayer&componentindex=-1&task=39758441a1694dda81b51608c61c961f&show=true									9750	2	476284		476284	0.0	552453	FALSE	9750				59611.0		GM(+)-LC-21M020-autoMSMS_20eV-G3_020.mzXML
	0	5797	-1				G3	0	0	2	0	0.0	0.0		https://gnps.ucsd.edu//ProteoSAFe/result.jsp?task=39758441a1694dda81b51608c61c961f&view=cluster_details&protein=5797&show=true	https://gnps.ucsd.edu/ProteoSAFe/result.jsp?view=network_displayer&componentindex=-1&task=39758441a1694dda81b51608c61c961f&show=true									5797	2	260161		260161	0.0	1518635	FALSE	5797				318637.0		GM(+)-LC-21M020-autoMSMS_20eV-G3_020.mzXML
	0	12277	92				G1,G2	20	5	0	0	0.0	0.0		https://gnps.ucsd.edu//ProteoSAFe/result.jsp?task=39758441a1694dda81b51608c61c961f&view=cluster_details&protein=12277&show=true	https://gnps.ucsd.edu/ProteoSAFe/result.jsp?view=network_displayer&componentindex=92&task=39758441a1694dda81b51608c61c961f&show=true									12277	25	813533		813533	0.0	88213472	FALSE	12277				1708420.0		GM(+)-LC-21M020-autoMSMS_20eV-G1_007.mzXML|GM(+)-LC-21M020-autoMSMS_20eV-G2_012.mzXML
M+H	0	4556	5	Spectral Match to L-Phenylalanine, N-acetyl- from NIST14	Isolated	Data deposited by lfnothias	G1,G2,G3	1	1	1	0	0.0	0.0	http://gnps.ucsd.edu/ProteoSAFe/gnpslibraryspectrum.jsp?SpectrumID=CCMSLIB00003137179	https://gnps.ucsd.edu//ProteoSAFe/result.jsp?task=39758441a1694dda81b51608c61c961f&view=cluster_details&protein=4556&show=true	https://gnps.ucsd.edu/ProteoSAFe/result.jsp?view=network_displayer&componentindex=5&task=39758441a1694dda81b51608c61c961f&show=true	nan	Q-TOF	ESI	Positive	3	27995	7380329999999990	134529.0	4556	3	180102	Data from Pieter Dorrestein	180102	0.0	4.17853e+16	FALSE	4556	6	nan	CCMSLIB00003137179	378310.0	nan	GM(+)-LC-21M020-autoMSMS_20eV-G3_020.mzXML|GM(+)-LC-21M020-autoMSMS_20eV-G2_012.mzXML|GM(+)-LC-21M020-autoMSMS_20eV-G1_001.mzXML
	0	10163	-1				G1	2	0	0	0	0.0	0.0		https://gnps.ucsd.edu//ProteoSAFe/result.jsp?task=39758441a1694dda81b51608c61c961f&view=cluster_details&protein=10163&show=true	https://gnps.ucsd.edu/ProteoSAFe/result.jsp?view=network_displayer&componentindex=-1&task=39758441a1694dda81b51608c61c961f&show=true									10163	2	504315		504315	0.0	5127715000000000	FALSE	10163				519755.0		GM(+)-LC-21M020-autoMSMS_20eV-G1_007.mzXML
	0	4326	-1				G3	0	0	4	0	0.0	0.0		https://gnps.ucsd.edu//ProteoSAFe/result.jsp?task=39758441a1694dda81b51608c61c961f&view=cluster_details&protein=4326&show=true	https://gnps.ucsd.edu/ProteoSAFe/result.jsp?view=network_displayer&componentindex=-1&task=39758441a1694dda81b51608c61c961f&show=true									4326	4	168102		168102	0.0	7207325	FALSE	4326				80669.6		GM(+)-LC-21M020-autoMSMS_20eV-G3_017.mzXML
	0	6762	-1				G2	0	2	0	0	0.0	0.0		https://gnps.ucsd.edu//ProteoSAFe/result.jsp?task=39758441a1694dda81b51608c61c961f&view=cluster_details&protein=6762&show=true	https://gnps.ucsd.edu/ProteoSAFe/result.jsp?view=network_displayer&componentindex=-1&task=39758441a1694dda81b51608c61c961f&show=true									6762	2	400866		400866	0.0	494223	FALSE	6762				1120870.0		GM(+)-LC-21M020-autoMSMS_20eV-G2_012.mzXML|GM(+)-LC-21M020-autoMSMS_20eV-G2_014.mzXML
M+NH4	0	11705	9	DG(18:2/0:0/18:2); [M+NH4]+ C39H72N1O5	Commercial	Thomas Metz	G4	0	0	0	135	0.0	0.0	http://gnps.ucsd.edu/ProteoSAFe/gnpslibraryspectrum.jsp?SpectrumID=CCMSLIB00003104164	https://gnps.ucsd.edu//ProteoSAFe/result.jsp?task=39758441a1694dda81b51608c61c961f&view=cluster_details&protein=11705&show=true	https://gnps.ucsd.edu/ProteoSAFe/result.jsp?view=network_displayer&componentindex=9&task=39758441a1694dda81b51608c61c961f&show=true	nan	HCD; Velos	LC-ESI	Positive	1	1.8034e+16	756628	29251.9	11705	135	634541	Thomas Metz	634541	0.0	8454502444444440	FALSE	11705	14	nan	CCMSLIB00003104164	3616310.0	nan	GM(+)-LC-21M020-autoMSMS_20eV-Colina cloruro.mzXML|GM(+)-LC-21M020-autoMSMS_20eV-Betaina.mzXML|GM(+)-LC-21M020-autoMSMS_20eV-Trimetilamina.mzXML|GM(+)-LC-21M020-autoMSMS_20eV-PC.mzXML|GM(+)-LC-21M020-autoMSMS_20eV-Acetilcolina.mzXML
M+NH4	0	7574	-1	NCGC00347666-02!2,4-dihydroxy-6-methyl-3-[(2E,4E)-3-methyl-5-[(1R,2R,6R)-1,2,6-trimethyl-3-oxocyclohexyl]penta-2,4-dienyl]benzaldehyde	isolated	lfnothias	G1,G2	8	3	0	0	0.0	0.0	http://gnps.ucsd.edu/ProteoSAFe/gnpslibraryspectrum.jsp?SpectrumID=CCMSLIB00000846936	https://gnps.ucsd.edu//ProteoSAFe/result.jsp?task=39758441a1694dda81b51608c61c961f&view=cluster_details&protein=7574&show=true	https://gnps.ucsd.edu/ProteoSAFe/result.jsp?view=network_displayer&componentindex=-1&task=39758441a1694dda81b51608c61c961f&show=true	InChI=1S/C23H30O4/c1-14(10-11-23(5)16(3)7-9-20(25)17(23)4)6-8-18-21(26)12-15(2)19(13-24)22(18)27/h6,10-13,16-17,26-27H,7-9H2,1-5H3/b11-10+,14-6+/t16-,17+,23+/m1/s1	Maxis II HD Q-TOF Bruker	LC-ESI	positive	1	42133	72001	108521.0	7574	11	430381	Jadhav/Dorrestein	430381	0.0	1.09231e+16	FALSE	7574	8	C[C@@H]1CCC(=O)[C@H](C)[C@@]1(C)\\C=C\\C(C)=C\\CC2=C(O)C=C(C)C(C=O)=C2O	CCMSLIB00000846936	412672.0	nan	GM(+)-LC-21M020-autoMSMS_20eV-G2_015.mzXML|GM(+)-LC-21M020-autoMSMS_20eV-G1_008.mzXML|GM(+)-LC-21M020-autoMSMS_20eV-G1_005.mzXML|GM(+)-LC-21M020-autoMSMS_20eV-G1_006.mzXML
	0	12370	2				G2	0	2	0	0	0.0	0.0		https://gnps.ucsd.edu//ProteoSAFe/result.jsp?task=39758441a1694dda81b51608c61c961f&view=cluster_details&protein=12370&show=true	https://gnps.ucsd.edu/ProteoSAFe/result.jsp?view=network_displayer&componentindex=2&task=39758441a1694dda81b51608c61c961f&show=true									12370	2	946583		946583	0.0	346601	FALSE	12370				480116.0		GM(+)-LC-21M020-autoMSMS_20eV-G2_016.mzXML
	0	11678	-1				G1,G2,G3	6	7	8	0	0.0	0.0		https://gnps.ucsd.edu//ProteoSAFe/result.jsp?task=39758441a1694dda81b51608c61c961f&view=cluster_details&protein=11678&show=true	https://gnps.ucsd.edu/ProteoSAFe/result.jsp?view=network_displayer&componentindex=-1&task=39758441a1694dda81b51608c61c961f&show=true									11678	21	629331		629331	0.0	6910604285714280	FALSE	11678				1459510.0		GM(+)-LC-21M020-autoMSMS_20eV-G3_020.mzXML|GM(+)-LC-21M020-autoMSMS_20eV-G2_014.mzXML|GM(+)-LC-21M020-autoMSMS_20eV-G1_008.mzXML|GM(+)-LC-21M020-autoMSMS_20eV-G3_019.mzXML|GM(+)-LC-21M020-autoMSMS_20eV-G2_015.mzXML|GM(+)-LC-21M020-autoMSMS_20eV-G1_005.mzXML|GM(+)-LC-21M020-autoMSMS_20eV-G2_016.mzXML|GM(+)-LC-21M020-autoMSMS_20eV-G3_018.mzXML|GM(+)-LC-21M020-autoMSMS_20eV-G1_009.mzXML|GM(+)-LC-21M…
	0	12071	-1				G2	0	2	0	0	0.0	0.0		https://gnps.ucsd.edu//ProteoSAFe/result.jsp?task=39758441a1694dda81b51608c61c961f&view=cluster_details&protein=12071&show=true	https://gnps.ucsd.edu/ProteoSAFe/result.jsp?view=network_displayer&componentindex=-1&task=39758441a1694dda81b51608c61c961f&show=true									12071	2	712574		712574	0.0	710851	FALSE	12071				57838.1		GM(+)-LC-21M020-autoMSMS_20eV-G2_012.mzXML
M+H	0	10981	37	Spectral Match to Urobilin from NIST14	Isolated	Data deposited by fevargas	G1,G2,G3	11	6	21	0	0.0	0.0	http://gnps.ucsd.edu/ProteoSAFe/gnpslibraryspectrum.jsp?SpectrumID=CCMSLIB00003138997	https://gnps.ucsd.edu//ProteoSAFe/result.jsp?task=39758441a1694dda81b51608c61c961f&view=cluster_details&protein=10981&show=true	https://gnps.ucsd.edu/ProteoSAFe/result.jsp?view=network_displayer&componentindex=37&task=39758441a1694dda81b51608c61c961f&show=true	InChI=1S/C33H42N4O6/c1-7-20-19(6)32(42)37-27(20)14-25-18(5)23(10-12-31(40)41)29(35-25)15-28-22(9-11-30(38)39)17(4)24(34-28)13-26-16(3)21(8-2)33(43)36-26/h15,26-27,35H,7-14H2,1-6H3,(H,36,43)(H,37,42)(H,38,39)(H,40,41)/b28-15-/t26-,27-/m0/s1	qTof	ESI	Positive	3	296021	9459989999999990	500611	10981	38	591614	Data from Suryasarathi Dasgupta	591614	0.0	4044828684210520	FALSE	10981	15	CCC1=C(C(=O)N[C@H]1CC2=C(C(=C(N2)/C=C\\3/C(=C(C(=N3)C[C@H]4C(=C(C(=O)N4)CC)C)C)CCC(=O)O)CCC(=O)O)C)C	CCMSLIB00003138997	1369460000000	nan	GM(+)-LC-21M020-autoMSMS_20eV-G3_022.mzXML|GM(+)-LC-21M020-autoMSMS_20eV-G2_015.mzXML|GM(+)-LC-21M020-autoMSMS_20eV-G1_001.mzXML|GM(+)-LC-21M020-autoMSMS_20eV-G3_018.mzXML|GM(+)-LC-21M020-autoMSMS_20eV-G3_017.mzXML|GM(+)-LC-21M020-autoMSMS_20eV-G1_006.mzXML|GM(+)-LC-21M020-autoMSMS_20eV-G3_023.mzXML|GM(+)-LC-21M020-autoMSMS_20eV-G1_007.mzXML|GM(+)-LC-21M020-autoMSMS_20eV-G2_010.mzXML
	0	8201	-1				G2	0	5	0	0	0.0	0.0		https://gnps.ucsd.edu//ProteoSAFe/result.jsp?task=39758441a1694dda81b51608c61c961f&view=cluster_details&protein=8201&show=true	https://gnps.ucsd.edu/ProteoSAFe/result.jsp?view=network_displayer&componentindex=-1&task=39758441a1694dda81b51608c61c961f&show=true									8201	5	472344		472344	0.0	7805316	FALSE	8201				1649090.0		GM(+)-LC-21M020-autoMSMS_20eV-G2_014.mzXML
[M+H]+	0	6319	-1	MassbankEU:ET160603 PRI_275.1026_12.7|4-[(6-methoxyquinolin-8-yl)amino]-4-oxobutanoic acid	Isolated	Massbank	G1,G2,G3	1	1	1	0	0.0	0.0	http://gnps.ucsd.edu/ProteoSAFe/gnpslibraryspectrum.jsp?SpectrumID=CCMSLIB00000578877	https://gnps.ucsd.edu//ProteoSAFe/result.jsp?task=39758441a1694dda81b51608c61c961f&view=cluster_details&protein=6319&show=true	https://gnps.ucsd.edu/ProteoSAFe/result.jsp?view=network_displayer&componentindex=-1&task=39758441a1694dda81b51608c61c961f&show=true	nan	LC-ESI-QFT	ESI	Positive	3	806201	731291	29305.4	6319	3	283165	Massbank EU	283165	0.0	1.68435e+16	FALSE	6319	6	nan	CCMSLIB00000578877	66971.0	nan	GM(+)-LC-21M020-autoMSMS_20eV-G2_013.mzXML|GM(+)-LC-21M020-autoMSMS_20eV-G3_019.mzXML|GM(+)-LC-21M020-autoMSMS_20eV-G1_008.mzXML
M+H	0	12161	-1	PC(18:1/18:1); [M+H]+ C44H85N1O8P1	Commercial	Thomas Metz	G4	0	0	0	2	0.0	0.0	http://gnps.ucsd.edu/ProteoSAFe/gnpslibraryspectrum.jsp?SpectrumID=CCMSLIB00003117904	https://gnps.ucsd.edu//ProteoSAFe/result.jsp?task=39758441a1694dda81b51608c61c961f&view=cluster_details&protein=12161&show=true	https://gnps.ucsd.edu/ProteoSAFe/result.jsp?view=network_displayer&componentindex=-1&task=39758441a1694dda81b51608c61c961f&show=true	nan	CID; Velos	LC-ESI	Positive	1	27022	735293	34397.0	12161	2	758571	Thomas Metz	758571	0.0	7542615000000000	FALSE	12161	7	nan	CCMSLIB00003117904	44503.9	nan	GM(+)-LC-21M020-autoMSMS_20eV-PC.mzXML
	0	10427	-1				G1,G3	1	0	2	0	0.0	0.0		https://gnps.ucsd.edu//ProteoSAFe/result.jsp?task=39758441a1694dda81b51608c61c961f&view=cluster_details&protein=10427&show=true	https://gnps.ucsd.edu/ProteoSAFe/result.jsp?view=network_displayer&componentindex=-1&task=39758441a1694dda81b51608c61c961f&show=true									10427	3	541339		541339	0.0	249139	FALSE	10427				70831.7		GM(+)-LC-21M020-autoMSMS_20eV-G3_023.mzXML|GM(+)-LC-21M020-autoMSMS_20eV-G1_007.mzXML|GM(+)-LC-21M020-autoMSMS_20eV-G3_021.mzXML
	0	10375	-1				G1,G2,G4	3	5	0	69	0.0	0.0		https://gnps.ucsd.edu//ProteoSAFe/result.jsp?task=39758441a1694dda81b51608c61c961f&view=cluster_details&protein=10375&show=true	https://gnps.ucsd.edu/ProteoSAFe/result.jsp?view=network_displayer&componentindex=-1&task=39758441a1694dda81b51608c61c961f&show=true									10375	77	536.47		536.47	0.0	1.03696e+16	FALSE	10375				2535660000000		GM(+)-LC-21M020-autoMSMS_20eV-G2_014.mzXML|GM(+)-LC-21M020-autoMSMS_20eV-G1_008.mzXML|GM(+)-LC-21M020-autoMSMS_20eV-G2_015.mzXML|GM(+)-LC-21M020-autoMSMS_20eV-G1_009.mzXML|GM(+)-LC-21M020-autoMSMS_20eV-Acetilcolina.mzXML|GM(+)-LC-21M020-autoMSMS_20eV-Colina cloruro.mzXML|GM(+)-LC-21M020-autoMSMS_20eV-Betaina.mzXML|GM(+)-LC-21M020-autoMSMS_20eV-Trimetilamina.mzXML|GM(+)-LC-21M020-autoMSMS_20eV-PC.…
	0	9887	-1				G3	0	0	3	0	0.0	0.0		https://gnps.ucsd.edu//ProteoSAFe/result.jsp?task=39758441a1694dda81b51608c61c961f&view=cluster_details&protein=9887&show=true	https://gnps.ucsd.edu/ProteoSAFe/result.jsp?view=network_displayer&componentindex=-1&task=39758441a1694dda81b51608c61c961f&show=true									9887	3	488368		488368	0.0	8671663333333330	FALSE	9887				119984.0		GM(+)-LC-21M020-autoMSMS_20eV-G3_020.mzXML
	0	10640	-1				G1,G2,G3	6	5	7	0	0.0	0.0		https://gnps.ucsd.edu//ProteoSAFe/result.jsp?task=39758441a1694dda81b51608c61c961f&view=cluster_details&protein=10640&show=true	https://gnps.ucsd.edu/ProteoSAFe/result.jsp?view=network_displayer&componentindex=-1&task=39758441a1694dda81b51608c61c961f&show=true									10640	18	566367		566367	0.0	1.05382e+16	FALSE	10640				4511880.0		GM(+)-LC-21M020-autoMSMS_20eV-G1_008.mzXML|GM(+)-LC-21M020-autoMSMS_20eV-G2_015.mzXML|GM(+)-LC-21M020-autoMSMS_20eV-G2_012.mzXML|GM(+)-LC-21M020-autoMSMS_20eV-G1_001.mzXML|GM(+)-LC-21M020-autoMSMS_20eV-G1_005.mzXML|GM(+)-LC-21M020-autoMSMS_20eV-G2_016.mzXML|GM(+)-LC-21M020-autoMSMS_20eV-G1_009.mzXML|GM(+)-LC-21M020-autoMSMS_20eV-G3_023.mzXML|GM(+)-LC-21M020-autoMSMS_20eV-G1_003.mzXML|GM(+)-LC-21M…
	0	7762	42				G1,G2,G3	10	11	4	0	0.0	0.0		https://gnps.ucsd.edu//ProteoSAFe/result.jsp?task=39758441a1694dda81b51608c61c961f&view=cluster_details&protein=7762&show=true	https://gnps.ucsd.edu/ProteoSAFe/result.jsp?view=network_displayer&componentindex=42&task=39758441a1694dda81b51608c61c961f&show=true									7762	25	432382		432382	0.0	45505076	FALSE	7762				4294580.0		GM(+)-LC-21M020-autoMSMS_20eV-G1_008.mzXML|GM(+)-LC-21M020-autoMSMS_20eV-G3_019.mzXML|GM(+)-LC-21M020-autoMSMS_20eV-G1_001.mzXML|GM(+)-LC-21M020-autoMSMS_20eV-G1_005.mzXML|GM(+)-LC-21M020-autoMSMS_20eV-G2_016.mzXML|GM(+)-LC-21M020-autoMSMS_20eV-G3_018.mzXML|GM(+)-LC-21M020-autoMSMS_20eV-G1_009.mzXML|GM(+)-LC-21M020-autoMSMS_20eV-G3_021.mzXML|GM(+)-LC-21M020-autoMSMS_20eV-G1_003.mzXML|GM(+)-LC-21M…
	0	11548	2				G1,G2,G3	14	14	12	0	0.0	0.0		https://gnps.ucsd.edu//ProteoSAFe/result.jsp?task=39758441a1694dda81b51608c61c961f&view=cluster_details&protein=11548&show=true	https://gnps.ucsd.edu/ProteoSAFe/result.jsp?view=network_displayer&componentindex=2&task=39758441a1694dda81b51608c61c961f&show=true									11548	40	604356		604356	0.0	297025875	FALSE	11548				1052430000000		GM(+)-LC-21M020-autoMSMS_20eV-G3_020.mzXML|GM(+)-LC-21M020-autoMSMS_20eV-G3_022.mzXML|GM(+)-LC-21M020-autoMSMS_20eV-G2_011.mzXML|GM(+)-LC-21M020-autoMSMS_20eV-G2_014.mzXML|GM(+)-LC-21M020-autoMSMS_20eV-G1_008.mzXML|GM(+)-LC-21M020-autoMSMS_20eV-G3_019.mzXML|GM(+)-LC-21M020-autoMSMS_20eV-G2_015.mzXML|GM(+)-LC-21M020-autoMSMS_20eV-G1_001.mzXML|GM(+)-LC-21M020-autoMSMS_20eV-G1_005.mzXML|GM(+)-LC-21M…
	0	5569	97				G2,G3	0	2	4	0	0.0	0.0		https://gnps.ucsd.edu//ProteoSAFe/result.jsp?task=39758441a1694dda81b51608c61c961f&view=cluster_details&protein=5569&show=true	https://gnps.ucsd.edu/ProteoSAFe/result.jsp?view=network_displayer&componentindex=97&task=39758441a1694dda81b51608c61c961f&show=true									5569	6	242.15		242.15	0.0	112.75	FALSE	5569				77866.1		GM(+)-LC-21M020-autoMSMS_20eV-G3_020.mzXML|GM(+)-LC-21M020-autoMSMS_20eV-G2_011.mzXML
	0	9747	-1				G3	0	0	2	0	0.0	0.0		https://gnps.ucsd.edu//ProteoSAFe/result.jsp?task=39758441a1694dda81b51608c61c961f&view=cluster_details&protein=9747&show=true	https://gnps.ucsd.edu/ProteoSAFe/result.jsp?view=network_displayer&componentindex=-1&task=39758441a1694dda81b51608c61c961f&show=true									9747	2	476229		476229	0.0	2691945	FALSE	9747				34792.5		GM(+)-LC-21M020-autoMSMS_20eV-G3_019.mzXML
	0	10566	-1				G1	7	0	0	0	0.0	0.0		https://gnps.ucsd.edu//ProteoSAFe/result.jsp?task=39758441a1694dda81b51608c61c961f&view=cluster_details&protein=10566&show=true	https://gnps.ucsd.edu/ProteoSAFe/result.jsp?view=network_displayer&componentindex=-1&task=39758441a1694dda81b51608c61c961f&show=true									10566	7	552435		552435	0.0	9883884285714280	FALSE	10566				4442440.0		GM(+)-LC-21M020-autoMSMS_20eV-G1_001.mzXML
	0	6163	-1				G1	3	0	0	0	0.0	0.0		https://gnps.ucsd.edu//ProteoSAFe/result.jsp?task=39758441a1694dda81b51608c61c961f&view=cluster_details&protein=6163&show=true	https://gnps.ucsd.edu/ProteoSAFe/result.jsp?view=network_displayer&componentindex=-1&task=39758441a1694dda81b51608c61c961f&show=true									6163	3	274201		274201	0.0	1.38622e+16	FALSE	6163				32709.1		GM(+)-LC-21M020-autoMSMS_20eV-G1_008.mzXML
	0	12106	14				G1,G2	1	1	0	0	0.0	0.0		https://gnps.ucsd.edu//ProteoSAFe/result.jsp?task=39758441a1694dda81b51608c61c961f&view=cluster_details&protein=12106&show=true	https://gnps.ucsd.edu/ProteoSAFe/result.jsp?view=network_displayer&componentindex=14&task=39758441a1694dda81b51608c61c961f&show=true									12106	2	730.6		730.6	0.0	9686785	FALSE	12106				96133.6		GM(+)-LC-21M020-autoMSMS_20eV-G2_013.mzXML|GM(+)-LC-21M020-autoMSMS_20eV-G1_008.mzXML
	0	5494	28				G1,G2,G3	2	2	1	0	0.0	0.0		https://gnps.ucsd.edu//ProteoSAFe/result.jsp?task=39758441a1694dda81b51608c61c961f&view=cluster_details&protein=5494&show=true	https://gnps.ucsd.edu/ProteoSAFe/result.jsp?view=network_displayer&componentindex=28&task=39758441a1694dda81b51608c61c961f&show=true									5494	5	236103		236103	0.0	1544094	FALSE	5494				646200.0		GM(+)-LC-21M020-autoMSMS_20eV-G3_020.mzXML|GM(+)-LC-21M020-autoMSMS_20eV-G1_009.mzXML|GM(+)-LC-21M020-autoMSMS_20eV-G2_013.mzXML|GM(+)-LC-21M020-autoMSMS_20eV-G2_012.mzXML|GM(+)-LC-21M020-autoMSMS_20eV-G1_006.mzXML
	0	6738	-1				G2,G3	0	2	4	0	0.0	0.0		https://gnps.ucsd.edu//ProteoSAFe/result.jsp?task=39758441a1694dda81b51608c61c961f&view=cluster_details&protein=6738&show=true	https://gnps.ucsd.edu/ProteoSAFe/result.jsp?view=network_displayer&componentindex=-1&task=39758441a1694dda81b51608c61c961f&show=true									6738	6	299259		299259	0.0	6526220000000000	FALSE	6738				1727000.0		GM(+)-LC-21M020-autoMSMS_20eV-G2_015.mzXML|GM(+)-LC-21M020-autoMSMS_20eV-G3_018.mzXML|GM(+)-LC-21M020-autoMSMS_20eV-G3_019.mzXML
[M+H]+	0	6218	-1	Piperanine	isolated	MoNA:VF-NPL-QEHF023419	G1,G2,G3	5	2	3	0	0.0	0.0	http://gnps.ucsd.edu/ProteoSAFe/gnpslibraryspectrum.jsp?SpectrumID=CCMSLIB00004714482	https://gnps.ucsd.edu//ProteoSAFe/result.jsp?task=39758441a1694dda81b51608c61c961f&view=cluster_details&protein=6218&show=true	https://gnps.ucsd.edu/ProteoSAFe/result.jsp?view=network_displayer&componentindex=-1&task=39758441a1694dda81b51608c61c961f&show=true	InChI=1S/C17H21NO3/c19-17(18-10-4-1-5-11-18)7-3-2-6-14-8-9-15-16(12-14)21-13-20-15/h3,7-9,12H,1-2,4-6,10-11,13H2/b7-3+	ESI-QFT	nan	positive	3	11575	704213	40168.7	6218	10	276584	MoNA	276584	0.0	4258061	FALSE	6218	8	O=C(/C=C/CCc1ccc2c(c1)OCO2)N1CCCCC1	CCMSLIB00004714482	2176270.0	nan	GM(+)-LC-21M020-autoMSMS_20eV-G3_022.mzXML|GM(+)-LC-21M020-autoMSMS_20eV-G1_007.mzXML|GM(+)-LC-21M020-autoMSMS_20eV-G2_010.mzXML|GM(+)-LC-21M020-autoMSMS_20eV-G3_018.mzXML|GM(+)-LC-21M020-autoMSMS_20eV-G3_017.mzXML
M+H	0	4817	70	caffeine	commercial	JGI:205202	G3	0	0	4	0	0.0	0.0	http://gnps.ucsd.edu/ProteoSAFe/gnpslibraryspectrum.jsp?SpectrumID=CCMSLIB00006698519	https://gnps.ucsd.edu//ProteoSAFe/result.jsp?task=39758441a1694dda81b51608c61c961f&view=cluster_details&protein=4817&show=true	https://gnps.ucsd.edu/ProteoSAFe/result.jsp?view=network_displayer&componentindex=70&task=39758441a1694dda81b51608c61c961f&show=true	InChI=1S/C8H10N4O2/c1-10-4-9-6-5(10)7(13)12(3)8(14)11(6)2/h4H,1-3H3	Orbitrap	LC-ESI	Positive	3	140157	774225	71842.9	4817	4	181072	Trent Northen	181072	0.0	1541705	FALSE	4817	6	Cn1c(=O)c2c(ncn2C)n(C)c1=O	CCMSLIB00006698519	49201.5	nan	GM(+)-LC-21M020-autoMSMS_20eV-G3_017.mzXML|GM(+)-LC-21M020-autoMSMS_20eV-G3_021.mzXML
	0	9920	-1				G3	0	0	3	0	0.0	0.0		https://gnps.ucsd.edu//ProteoSAFe/result.jsp?task=39758441a1694dda81b51608c61c961f&view=cluster_details&protein=9920&show=true	https://gnps.ucsd.edu/ProteoSAFe/result.jsp?view=network_displayer&componentindex=-1&task=39758441a1694dda81b51608c61c961f&show=true									9920	3	490372		490372	0.0	6010923333333330	FALSE	9920				48194.9		GM(+)-LC-21M020-autoMSMS_20eV-G3_019.mzXML
[M+H]+	0	5145	-1	MassbankEU:ET160602 PRI_275.1026_12.7|4-[(6-methoxyquinolin-8-yl)amino]-4-oxobutanoic acid	Isolated	Massbank	G1,G2,G3	2	4	1	0	0.0	0.0	http://gnps.ucsd.edu/ProteoSAFe/gnpslibraryspectrum.jsp?SpectrumID=CCMSLIB00000578876	https://gnps.ucsd.edu//ProteoSAFe/result.jsp?task=39758441a1694dda81b51608c61c961f&view=cluster_details&protein=5145&show=true	https://gnps.ucsd.edu/ProteoSAFe/result.jsp?view=network_displayer&componentindex=-1&task=39758441a1694dda81b51608c61c961f&show=true	nan	LC-ESI-QFT	ESI	Positive	3	64991	732436	236242.0	5145	7	210112	Massbank EU	210112	0.0	8306042857142850	FALSE	5145	7	nan	CCMSLIB00000578876	66224.3	nan	GM(+)-LC-21M020-autoMSMS_20eV-G3_020.mzXML|GM(+)-LC-21M020-autoMSMS_20eV-G2_011.mzXML|GM(+)-LC-21M020-autoMSMS_20eV-G2_015.mzXML|GM(+)-LC-21M020-autoMSMS_20eV-G1_008.mzXML
	0	11209	39				G1,G3	1	0	1	0	0.0	0.0		https://gnps.ucsd.edu//ProteoSAFe/result.jsp?task=39758441a1694dda81b51608c61c961f&view=cluster_details&protein=11209&show=true	https://gnps.ucsd.edu/ProteoSAFe/result.jsp?view=network_displayer&componentindex=39&task=39758441a1694dda81b51608c61c961f&show=true									11209	2	595.35		595.35	0.0	4643165	FALSE	11209				118659.0		GM(+)-LC-21M020-autoMSMS_20eV-G1_009.mzXML|GM(+)-LC-21M020-autoMSMS_20eV-G3_021.mzXML
	0	8219	6				G1,G2,G3,G4	1	1	7	63	0.0	0.0		https://gnps.ucsd.edu//ProteoSAFe/result.jsp?task=39758441a1694dda81b51608c61c961f&view=cluster_details&protein=8219&show=true	https://gnps.ucsd.edu/ProteoSAFe/result.jsp?view=network_displayer&componentindex=6&task=39758441a1694dda81b51608c61c961f&show=true									8219	72	473.4		473.4	0.0	3.62802e+16	FALSE	8219				3844700.0		GM(+)-LC-21M020-autoMSMS_20eV-G3_020.mzXML|GM(+)-LC-21M020-autoMSMS_20eV-G2_014.mzXML|GM(+)-LC-21M020-autoMSMS_20eV-G3_019.mzXML|GM(+)-LC-21M020-autoMSMS_20eV-G1_005.mzXML|GM(+)-LC-21M020-autoMSMS_20eV-Acetilcolina.mzXML|GM(+)-LC-21M020-autoMSMS_20eV-Colina cloruro.mzXML|GM(+)-LC-21M020-autoMSMS_20eV-Betaina.mzXML|GM(+)-LC-21M020-autoMSMS_20eV-Trimetilamina.mzXML|GM(+)-LC-21M020-autoMSMS_20eV-PC.…
	0	10862	-1				G1	2	0	0	0	0.0	0.0		https://gnps.ucsd.edu//ProteoSAFe/result.jsp?task=39758441a1694dda81b51608c61c961f&view=cluster_details&protein=10862&show=true	https://gnps.ucsd.edu/ProteoSAFe/result.jsp?view=network_displayer&componentindex=-1&task=39758441a1694dda81b51608c61c961f&show=true									10862	2	581298		581298	0.0	562261	FALSE	10862				657814.0		GM(+)-LC-21M020-autoMSMS_20eV-G1_001.mzXML
	0	11830	-1				G3	0	0	2	0	0.0	0.0		https://gnps.ucsd.edu//ProteoSAFe/result.jsp?task=39758441a1694dda81b51608c61c961f&view=cluster_details&protein=11830&show=true	https://gnps.ucsd.edu/ProteoSAFe/result.jsp?view=network_displayer&componentindex=-1&task=39758441a1694dda81b51608c61c961f&show=true									11830	2	645293		645293	0.0	4878225	FALSE	11830				62812.5		GM(+)-LC-21M020-autoMSMS_20eV-G3_023.mzXML
	0	3538	-1				G2	0	5	0	0	0.0	0.0		https://gnps.ucsd.edu//ProteoSAFe/result.jsp?task=39758441a1694dda81b51608c61c961f&view=cluster_details&protein=3538&show=true	https://gnps.ucsd.edu/ProteoSAFe/result.jsp?view=network_displayer&componentindex=-1&task=39758441a1694dda81b51608c61c961f&show=true									3538	5	133086		133086	0.0	5693344	FALSE	3538				2683310.0		GM(+)-LC-21M020-autoMSMS_20eV-G2_011.mzXML
	0	11988	-1				G4	0	0	0	2	0.0	0.0		https://gnps.ucsd.edu//ProteoSAFe/result.jsp?task=39758441a1694dda81b51608c61c961f&view=cluster_details&protein=11988&show=true	https://gnps.ucsd.edu/ProteoSAFe/result.jsp?view=network_displayer&componentindex=-1&task=39758441a1694dda81b51608c61c961f&show=true									11988	2	682635		682635	0.0	7102615000000000	FALSE	11988				14010.5		GM(+)-LC-21M020-autoMSMS_20eV-Acetilcolina.mzXML
	0	11561	2				G1,G2,G3	17	11	7	0	0.0	0.0		https://gnps.ucsd.edu//ProteoSAFe/result.jsp?task=39758441a1694dda81b51608c61c961f&view=cluster_details&protein=11561&show=true	https://gnps.ucsd.edu/ProteoSAFe/result.jsp?view=network_displayer&componentindex=2&task=39758441a1694dda81b51608c61c961f&show=true									11561	35	1211.8		606399	0.0	3586083142857140	FALSE	11561				9237930.0		GM(+)-LC-21M020-autoMSMS_20eV-G2_011.mzXML|GM(+)-LC-21M020-autoMSMS_20eV-G2_014.mzXML|GM(+)-LC-21M020-autoMSMS_20eV-G1_008.mzXML|GM(+)-LC-21M020-autoMSMS_20eV-G2_015.mzXML|GM(+)-LC-21M020-autoMSMS_20eV-G1_001.mzXML|GM(+)-LC-21M020-autoMSMS_20eV-G1_005.mzXML|GM(+)-LC-21M020-autoMSMS_20eV-G2_012.mzXML|GM(+)-LC-21M020-autoMSMS_20eV-G3_021.mzXML|GM(+)-LC-21M020-autoMSMS_20eV-G1_009.mzXML|GM(+)-LC-21M…
	0	9918	-1				G1,G2,G3	30	2	6	0	0.0	0.0		https://gnps.ucsd.edu//ProteoSAFe/result.jsp?task=39758441a1694dda81b51608c61c961f&view=cluster_details&protein=9918&show=true	https://gnps.ucsd.edu/ProteoSAFe/result.jsp?view=network_displayer&componentindex=-1&task=39758441a1694dda81b51608c61c961f&show=true									9918	38	490374		490374	0.0	922372552631579	FALSE	9918				1015970000000		GM(+)-LC-21M020-autoMSMS_20eV-G3_021.mzXML|GM(+)-LC-21M020-autoMSMS_20eV-G2_016.mzXML|GM(+)-LC-21M020-autoMSMS_20eV-G1_005.mzXML|GM(+)-LC-21M020-autoMSMS_20eV-G1_006.mzXML|GM(+)-LC-21M020-autoMSMS_20eV-G3_017.mzXML|GM(+)-LC-21M020-autoMSMS_20eV-G3_022.mzXML|GM(+)-LC-21M020-autoMSMS_20eV-G2_013.mzXML
	0	10525	-1				G2	0	2	0	0	0.0	0.0		https://gnps.ucsd.edu//ProteoSAFe/result.jsp?task=39758441a1694dda81b51608c61c961f&view=cluster_details&protein=10525&show=true	https://gnps.ucsd.edu/ProteoSAFe/result.jsp?view=network_displayer&componentindex=-1&task=39758441a1694dda81b51608c61c961f&show=true									10525	2	552434		552434	0.0	9100665	FALSE	10525				1008550.0		GM(+)-LC-21M020-autoMSMS_20eV-G2_016.mzXML
	0	6476	-1				G1,G2,G3	6	22	6	0	0.0	0.0		https://gnps.ucsd.edu//ProteoSAFe/result.jsp?task=39758441a1694dda81b51608c61c961f&view=cluster_details&protein=6476&show=true	https://gnps.ucsd.edu/ProteoSAFe/result.jsp?view=network_displayer&componentindex=-1&task=39758441a1694dda81b51608c61c961f&show=true									6476	34	287584		287584	0.0	8939036176470580	FALSE	6476				8082610.0		GM(+)-LC-21M020-autoMSMS_20eV-G2_011.mzXML|GM(+)-LC-21M020-autoMSMS_20eV-G2_014.mzXML|GM(+)-LC-21M020-autoMSMS_20eV-G2_015.mzXML|GM(+)-LC-21M020-autoMSMS_20eV-G2_012.mzXML|GM(+)-LC-21M020-autoMSMS_20eV-G1_005.mzXML|GM(+)-LC-21M020-autoMSMS_20eV-G1_009.mzXML|GM(+)-LC-21M020-autoMSMS_20eV-G3_023.mzXML|GM(+)-LC-21M020-autoMSMS_20eV-G1_003.mzXML|GM(+)-LC-21M020-autoMSMS_20eV-G3_022.mzXML|GM(+)-LC-21M…
M+H	0	8199	-1	GLYCOCHOLIC ACID	isolated	MoNA:MoNA032851	G1,G2,G3	1	1	1	0	0.0	0.0	http://gnps.ucsd.edu/ProteoSAFe/gnpslibraryspectrum.jsp?SpectrumID=CCMSLIB00006685210	https://gnps.ucsd.edu//ProteoSAFe/result.jsp?task=39758441a1694dda81b51608c61c961f&view=cluster_details&protein=8199&show=true	https://gnps.ucsd.edu/ProteoSAFe/result.jsp?view=network_displayer&componentindex=-1&task=39758441a1694dda81b51608c61c961f&show=true	"InChI=1S/C26H43NO6/c1-14(4-7-22(31)27-13-23(32)33)17-5-6-18-24-19(12-21(30)26(17,18)3)25(2)9-8-16(28)10-15(25)11-20(24)29/h14-21,24,28-30H,4-13H2,1-3H3,(H,27,31)(H,32,33)/t14-,15+,16-,17-,18+,19+,20-,21+,24+,25+,26-/m1/s1"	qTof	ESI	positive	3	602698	708334	12924.7	8199	3	472343	MoNA	472343	0.0	4.78505e+16	FALSE	8199	6	C[C@H](CC/C(=N/CC(=O)O)/O)[C@H]1CC[C@H]2[C@H]3[C@H](C[C@@H]([C@]12C)O)[C@@]4(C)CC[C@H](C[C@H]4C[C@H]3O)O	CCMSLIB00006685210	50075.3	nan	GM(+)-LC-21M020-autoMSMS_20eV-G1_007.mzXML|GM(+)-LC-21M020-autoMSMS_20eV-G2_010.mzXML|GM(+)-LC-21M020-autoMSMS_20eV-G3_017.mzXML
	0	5572	97				G3	0	0	2	0	0.0	0.0		https://gnps.ucsd.edu//ProteoSAFe/result.jsp?task=39758441a1694dda81b51608c61c961f&view=cluster_details&protein=5572&show=true	https://gnps.ucsd.edu/ProteoSAFe/result.jsp?view=network_displayer&componentindex=97&task=39758441a1694dda81b51608c61c961f&show=true									5572	2	242.15		242.15	0.0	1076015	FALSE	5572				23108.2		GM(+)-LC-21M020-autoMSMS_20eV-G3_020.mzXML
	0	12394	-1				G1,G2,G3	1	1	3	0	0.0	0.0		https://gnps.ucsd.edu//ProteoSAFe/result.jsp?task=39758441a1694dda81b51608c61c961f&view=cluster_details&protein=12394&show=true	https://gnps.ucsd.edu/ProteoSAFe/result.jsp?view=network_displayer&componentindex=-1&task=39758441a1694dda81b51608c61c961f&show=true									12394	5	1062.63		1062.63	0.0	3.41763e+16	FALSE	12394				1505380.0		GM(+)-LC-21M020-autoMSMS_20eV-G3_017.mzXML|GM(+)-LC-21M020-autoMSMS_20eV-G3_022.mzXML|GM(+)-LC-21M020-autoMSMS_20eV-G2_012.mzXML|GM(+)-LC-21M020-autoMSMS_20eV-G1_008.mzXML
	0	4969	-1				G2	0	4	0	0	0.0	0.0		https://gnps.ucsd.edu//ProteoSAFe/result.jsp?task=39758441a1694dda81b51608c61c961f&view=cluster_details&protein=4969&show=true	https://gnps.ucsd.edu/ProteoSAFe/result.jsp?view=network_displayer&componentindex=-1&task=39758441a1694dda81b51608c61c961f&show=true									4969	4	195113		195113	0.0	10532025	FALSE	4969				369992.0		GM(+)-LC-21M020-autoMSMS_20eV-G2_013.mzXML|GM(+)-LC-21M020-autoMSMS_20eV-G2_012.mzXML
	0	465	-1				G1,G2,G3	4	1	2	0	0.0	0.0		https://gnps.ucsd.edu//ProteoSAFe/result.jsp?task=39758441a1694dda81b51608c61c961f&view=cluster_details&protein=465&show=true	https://gnps.ucsd.edu/ProteoSAFe/result.jsp?view=network_displayer&componentindex=-1&task=39758441a1694dda81b51608c61c961f&show=true									465	7	72937		72937	0.0	32885	FALSE	465				811739.0		GM(+)-LC-21M020-autoMSMS_20eV-G3_020.mzXML|GM(+)-LC-21M020-autoMSMS_20eV-G2_015.mzXML|GM(+)-LC-21M020-autoMSMS_20eV-G1_001.mzXML|GM(+)-LC-21M020-autoMSMS_20eV-G3_018.mzXML|GM(+)-LC-21M020-autoMSMS_20eV-G1_005.mzXML|GM(+)-LC-21M020-autoMSMS_20eV-G1_009.mzXML|GM(+)-LC-21M020-autoMSMS_20eV-G1_003.mzXML
	0	11068	-1				G2	0	2	0	0	0.0	0.0		https://gnps.ucsd.edu//ProteoSAFe/result.jsp?task=39758441a1694dda81b51608c61c961f&view=cluster_details&protein=11068&show=true	https://gnps.ucsd.edu/ProteoSAFe/result.jsp?view=network_displayer&componentindex=-1&task=39758441a1694dda81b51608c61c961f&show=true									11068	2	593279		593279	0.0	964226	FALSE	11068				88333.7		GM(+)-LC-21M020-autoMSMS_20eV-G2_010.mzXML|GM(+)-LC-21M020-autoMSMS_20eV-G2_012.mzXML
	0	4489	5				G1,G2,G3	1	2	2	0	0.0	0.0		https://gnps.ucsd.edu//ProteoSAFe/result.jsp?task=39758441a1694dda81b51608c61c961f&view=cluster_details&protein=4489&show=true	https://gnps.ucsd.edu/ProteoSAFe/result.jsp?view=network_displayer&componentindex=5&task=39758441a1694dda81b51608c61c961f&show=true									4489	5	180102		180102	0.0	6421202	FALSE	4489				317998.0		GM(+)-LC-21M020-autoMSMS_20eV-G2_011.mzXML|GM(+)-LC-21M020-autoMSMS_20eV-G3_019.mzXML|GM(+)-LC-21M020-autoMSMS_20eV-G2_014.mzXML|GM(+)-LC-21M020-autoMSMS_20eV-G1_008.mzXML
	0	4523	5				G2,G3	0	2	1	0	0.0	0.0		https://gnps.ucsd.edu//ProteoSAFe/result.jsp?task=39758441a1694dda81b51608c61c961f&view=cluster_details&protein=4523&show=true	https://gnps.ucsd.edu/ProteoSAFe/result.jsp?view=network_displayer&componentindex=5&task=39758441a1694dda81b51608c61c961f&show=true									4523	3	180102		180102	0.0	458173	FALSE	4523				116995.0		GM(+)-LC-21M020-autoMSMS_20eV-G2_012.mzXML|GM(+)-LC-21M020-autoMSMS_20eV-G2_014.mzXML|GM(+)-LC-21M020-autoMSMS_20eV-G3_019.mzXML
	0	12293	2				G1,G2,G3	6	7	5	0	0.0	0.0		https://gnps.ucsd.edu//ProteoSAFe/result.jsp?task=39758441a1694dda81b51608c61c961f&view=cluster_details&protein=12293&show=true	https://gnps.ucsd.edu/ProteoSAFe/result.jsp?view=network_displayer&componentindex=2&task=39758441a1694dda81b51608c61c961f&show=true									12293	18	824487		824487	0.0	3.37603e+16	FALSE	12293				4833630.0		GM(+)-LC-21M020-autoMSMS_20eV-G3_020.mzXML|GM(+)-LC-21M020-autoMSMS_20eV-G2_011.mzXML|GM(+)-LC-21M020-autoMSMS_20eV-G2_014.mzXML|GM(+)-LC-21M020-autoMSMS_20eV-G1_008.mzXML|GM(+)-LC-21M020-autoMSMS_20eV-G2_015.mzXML|GM(+)-LC-21M020-autoMSMS_20eV-G1_001.mzXML|GM(+)-LC-21M020-autoMSMS_20eV-G1_005.mzXML|GM(+)-LC-21M020-autoMSMS_20eV-G2_012.mzXML|GM(+)-LC-21M020-autoMSMS_20eV-G2_016.mzXML|GM(+)-LC-21M…
	0	11201	3				G1,G2,G3	21	25	47	0	0.0	0.0		https://gnps.ucsd.edu//ProteoSAFe/result.jsp?task=39758441a1694dda81b51608c61c961f&view=cluster_details&protein=11201&show=true	https://gnps.ucsd.edu/ProteoSAFe/result.jsp?view=network_displayer&componentindex=3&task=39758441a1694dda81b51608c61c961f&show=true									11201	93	595.35		595.35	0.0	5450484516129030	FALSE	11201				1517220000000		GM(+)-LC-21M020-autoMSMS_20eV-G3_020.mzXML|GM(+)-LC-21M020-autoMSMS_20eV-G2_011.mzXML|GM(+)-LC-21M020-autoMSMS_20eV-G2_014.mzXML|GM(+)-LC-21M020-autoMSMS_20eV-G1_008.mzXML|GM(+)-LC-21M020-autoMSMS_20eV-G3_019.mzXML|GM(+)-LC-21M020-autoMSMS_20eV-G2_015.mzXML|GM(+)-LC-21M020-autoMSMS_20eV-G1_001.mzXML|GM(+)-LC-21M020-autoMSMS_20eV-G1_005.mzXML|GM(+)-LC-21M020-autoMSMS_20eV-G2_012.mzXML|GM(+)-LC-21M…
	0	3540	-1				G2	0	4	0	0	0.0	0.0		https://gnps.ucsd.edu//ProteoSAFe/result.jsp?task=39758441a1694dda81b51608c61c961f&view=cluster_details&protein=3540&show=true	https://gnps.ucsd.edu/ProteoSAFe/result.jsp?view=network_displayer&componentindex=-1&task=39758441a1694dda81b51608c61c961f&show=true									3540	4	133086		133086	0.0	95761375	FALSE	3540				2343940.0		GM(+)-LC-21M020-autoMSMS_20eV-G2_011.mzXML
	0	12008	-1				G1,G3	1	0	1	0	0.0	0.0		https://gnps.ucsd.edu//ProteoSAFe/result.jsp?task=39758441a1694dda81b51608c61c961f&view=cluster_details&protein=12008&show=true	https://gnps.ucsd.edu/ProteoSAFe/result.jsp?view=network_displayer&componentindex=-1&task=39758441a1694dda81b51608c61c961f&show=true									12008	2	692407		692407	0.0	3162545	FALSE	12008				488511.0		GM(+)-LC-21M020-autoMSMS_20eV-G1_003.mzXML|GM(+)-LC-21M020-autoMSMS_20eV-G3_019.mzXML
	0	11473	-1				G1,G2,G3	2	1	1	0	0.0	0.0		https://gnps.ucsd.edu//ProteoSAFe/result.jsp?task=39758441a1694dda81b51608c61c961f&view=cluster_details&protein=11473&show=true	https://gnps.ucsd.edu/ProteoSAFe/result.jsp?view=network_displayer&componentindex=-1&task=39758441a1694dda81b51608c61c961f&show=true									11473	4	599412		599412	0.0	69109125	FALSE	11473				81663.5		GM(+)-LC-21M020-autoMSMS_20eV-G3_023.mzXML|GM(+)-LC-21M020-autoMSMS_20eV-G1_009.mzXML|GM(+)-LC-21M020-autoMSMS_20eV-G2_015.mzXML|GM(+)-LC-21M020-autoMSMS_20eV-G1_001.mzXML
	0	10112	-1				G2	0	3	0	0	0.0	0.0		https://gnps.ucsd.edu//ProteoSAFe/result.jsp?task=39758441a1694dda81b51608c61c961f&view=cluster_details&protein=10112&show=true	https://gnps.ucsd.edu/ProteoSAFe/result.jsp?view=network_displayer&componentindex=-1&task=39758441a1694dda81b51608c61c961f&show=true									10112	3	500282		500282	0.0	5.08667e+16	FALSE	10112				860124.0		GM(+)-LC-21M020-autoMSMS_20eV-G2_016.mzXML
M+H	0	3734	-1	MLS002207268-01!BENZANTHRONE82-05-3	NIH Pharmacologically Active Library	VP/LMS	G3	0	0	4	0	0.0	0.0	http://gnps.ucsd.edu/ProteoSAFe/gnpslibraryspectrum.jsp?SpectrumID=CCMSLIB00000085989	https://gnps.ucsd.edu//ProteoSAFe/result.jsp?task=39758441a1694dda81b51608c61c961f&view=cluster_details&protein=3734&show=true	https://gnps.ucsd.edu/ProteoSAFe/result.jsp?view=network_displayer&componentindex=-1&task=39758441a1694dda81b51608c61c961f&show=true	InChI=1S/C17H10O/c18-17-14-8-2-1-7-12(14)13-9-3-5-11-6-4-10-15(17)16(11)13/h1-10H	qTof	LC-ESI	Positive	1	93999	728939	406778.0	3734	4	137083	Dorrestein	137083	0.0	174.04	FALSE	3734	7	O=C1c2ccccc2-c3cccc4cccc1c34	CCMSLIB00000085989	132317.0	nan	GM(+)-LC-21M020-autoMSMS_20eV-G3_017.mzXML
	0	6793	-1				G1	2	0	0	0	0.0	0.0		https://gnps.ucsd.edu//ProteoSAFe/result.jsp?task=39758441a1694dda81b51608c61c961f&view=cluster_details&protein=6793&show=true	https://gnps.ucsd.edu/ProteoSAFe/result.jsp?view=network_displayer&componentindex=-1&task=39758441a1694dda81b51608c61c961f&show=true									6793	2	401267		401267	0.0	9223415	FALSE	6793				61060.0		GM(+)-LC-21M020-autoMSMS_20eV-G1_001.mzXML
	0	5269	-1				G4	0	0	0	4	0.0	0.0		https://gnps.ucsd.edu//ProteoSAFe/result.jsp?task=39758441a1694dda81b51608c61c961f&view=cluster_details&protein=5269&show=true	https://gnps.ucsd.edu/ProteoSAFe/result.jsp?view=network_displayer&componentindex=-1&task=39758441a1694dda81b51608c61c961f&show=true									5269	4	223064		223064	0.0	8778175	FALSE	5269				1474320.0		GM(+)-LC-21M020-autoMSMS_20eV-PC.mzXML
	0	9846	-1				G2,G3	0	1	1	0	0.0	0.0		https://gnps.ucsd.edu//ProteoSAFe/result.jsp?task=39758441a1694dda81b51608c61c961f&view=cluster_details&protein=9846&show=true	https://gnps.ucsd.edu/ProteoSAFe/result.jsp?view=network_displayer&componentindex=-1&task=39758441a1694dda81b51608c61c961f&show=true									9846	2	485361		485361	0.0	9629365	FALSE	9846				50019.0		GM(+)-LC-21M020-autoMSMS_20eV-G3_022.mzXML|GM(+)-LC-21M020-autoMSMS_20eV-G2_010.mzXML
	0	3773	-1				G1,G2	6	18	0	0	0.0	0.0		https://gnps.ucsd.edu//ProteoSAFe/result.jsp?task=39758441a1694dda81b51608c61c961f&view=cluster_details&protein=3773&show=true	https://gnps.ucsd.edu/ProteoSAFe/result.jsp?view=network_displayer&componentindex=-1&task=39758441a1694dda81b51608c61c961f&show=true									3773	24	140401		140401	0.0	1.52628e+16	FALSE	3773				1483660.0		GM(+)-LC-21M020-autoMSMS_20eV-G2_011.mzXML|GM(+)-LC-21M020-autoMSMS_20eV-G1_008.mzXML|GM(+)-LC-21M020-autoMSMS_20eV-G2_012.mzXML|GM(+)-LC-21M020-autoMSMS_20eV-G1_001.mzXML|GM(+)-LC-21M020-autoMSMS_20eV-G2_010.mzXML|GM(+)-LC-21M020-autoMSMS_20eV-G2_013.mzXML
	0	8119	-1				G1,G2,G3	3	2	3	0	0.0	0.0		https://gnps.ucsd.edu//ProteoSAFe/result.jsp?task=39758441a1694dda81b51608c61c961f&view=cluster_details&protein=8119&show=true	https://gnps.ucsd.edu/ProteoSAFe/result.jsp?view=network_displayer&componentindex=-1&task=39758441a1694dda81b51608c61c961f&show=true									8119	8	466234		466234	0.0	762217875	FALSE	8119				417952.0		GM(+)-LC-21M020-autoMSMS_20eV-G3_023.mzXML|GM(+)-LC-21M020-autoMSMS_20eV-G1_003.mzXML|GM(+)-LC-21M020-autoMSMS_20eV-G3_022.mzXML|GM(+)-LC-21M020-autoMSMS_20eV-G2_015.mzXML|GM(+)-LC-21M020-autoMSMS_20eV-G1_001.mzXML
	0	10674	-1				G2,G3	0	5	1	0	0.0	0.0		https://gnps.ucsd.edu//ProteoSAFe/result.jsp?task=39758441a1694dda81b51608c61c961f&view=cluster_details&protein=10674&show=true	https://gnps.ucsd.edu/ProteoSAFe/result.jsp?view=network_displayer&componentindex=-1&task=39758441a1694dda81b51608c61c961f&show=true									10674	6	568.43		568.43	0.0	1.05217e+16	FALSE	10674				629075.0		GM(+)-LC-21M020-autoMSMS_20eV-G3_022.mzXML|GM(+)-LC-21M020-autoMSMS_20eV-G2_013.mzXML|GM(+)-LC-21M020-autoMSMS_20eV-G2_014.mzXML
	0	9951	-1				G1	2	0	0	0	0.0	0.0		https://gnps.ucsd.edu//ProteoSAFe/result.jsp?task=39758441a1694dda81b51608c61c961f&view=cluster_details&protein=9951&show=true	https://gnps.ucsd.edu/ProteoSAFe/result.jsp?view=network_displayer&componentindex=-1&task=39758441a1694dda81b51608c61c961f&show=true									9951	2	490373		490373	0.0	5807049999999990	FALSE	9951				53873.1		GM(+)-LC-21M020-autoMSMS_20eV-G1_006.mzXML
	0	9811	-1				G2,G3	0	1	1	0	0.0	0.0		https://gnps.ucsd.edu//ProteoSAFe/result.jsp?task=39758441a1694dda81b51608c61c961f&view=cluster_details&protein=9811&show=true	https://gnps.ucsd.edu/ProteoSAFe/result.jsp?view=network_displayer&componentindex=-1&task=39758441a1694dda81b51608c61c961f&show=true									9811	2	484245		484245	0.0	434967	FALSE	9811				41569.1		GM(+)-LC-21M020-autoMSMS_20eV-G3_020.mzXML|GM(+)-LC-21M020-autoMSMS_20eV-G2_016.mzXML
	0	10362	-1				G4	0	0	0	25	0.0	0.0		https://gnps.ucsd.edu//ProteoSAFe/result.jsp?task=39758441a1694dda81b51608c61c961f&view=cluster_details&protein=10362&show=true	https://gnps.ucsd.edu/ProteoSAFe/result.jsp?view=network_displayer&componentindex=-1&task=39758441a1694dda81b51608c61c961f&show=true									10362	25	536376		536376	0.0	98779404	FALSE	10362				2946450.0		GM(+)-LC-21M020-autoMSMS_20eV-Colina cloruro.mzXML|GM(+)-LC-21M020-autoMSMS_20eV-Betaina.mzXML|GM(+)-LC-21M020-autoMSMS_20eV-Trimetilamina.mzXML|GM(+)-LC-21M020-autoMSMS_20eV-PC.mzXML
	0	10979	-1				G1,G2	1	1	0	0	0.0	0.0		https://gnps.ucsd.edu//ProteoSAFe/result.jsp?task=39758441a1694dda81b51608c61c961f&view=cluster_details&protein=10979&show=true	https://gnps.ucsd.edu/ProteoSAFe/result.jsp?view=network_displayer&componentindex=-1&task=39758441a1694dda81b51608c61c961f&show=true									10979	2	591319		591319	0.0	4637125	FALSE	10979				786462.0		GM(+)-LC-21M020-autoMSMS_20eV-G1_009.mzXML|GM(+)-LC-21M020-autoMSMS_20eV-G2_014.mzXML
	0	12344	-1				G2,G3	0	1	1	0	0.0	0.0		https://gnps.ucsd.edu//ProteoSAFe/result.jsp?task=39758441a1694dda81b51608c61c961f&view=cluster_details&protein=12344&show=true	https://gnps.ucsd.edu/ProteoSAFe/result.jsp?view=network_displayer&componentindex=-1&task=39758441a1694dda81b51608c61c961f&show=true									12344	2	885514		885514	0.0	4812135	FALSE	12344				67838.5		GM(+)-LC-21M020-autoMSMS_20eV-G2_012.mzXML|GM(+)-LC-21M020-autoMSMS_20eV-G3_021.mzXML
	0	6444	-1				G1	2	0	0	0	0.0	0.0		https://gnps.ucsd.edu//ProteoSAFe/result.jsp?task=39758441a1694dda81b51608c61c961f&view=cluster_details&protein=6444&show=true	https://gnps.ucsd.edu/ProteoSAFe/result.jsp?view=network_displayer&componentindex=-1&task=39758441a1694dda81b51608c61c961f&show=true									6444	2	285124		285124	0.0	3314035	FALSE	6444				42267.5		GM(+)-LC-21M020-autoMSMS_20eV-G1_003.mzXML|GM(+)-LC-21M020-autoMSMS_20eV-G1_007.mzXML
	0	6763	-1				G2	0	2	0	0	0.0	0.0		https://gnps.ucsd.edu//ProteoSAFe/result.jsp?task=39758441a1694dda81b51608c61c961f&view=cluster_details&protein=6763&show=true	https://gnps.ucsd.edu/ProteoSAFe/result.jsp?view=network_displayer&componentindex=-1&task=39758441a1694dda81b51608c61c961f&show=true									6763	2	400359		400359	0.0	496946	FALSE	6763				1638780.0		GM(+)-LC-21M020-autoMSMS_20eV-G2_012.mzXML|GM(+)-LC-21M020-autoMSMS_20eV-G2_014.mzXML
	0	11131	-1				G1,G2,G3	1	2	1	0	0.0	0.0		https://gnps.ucsd.edu//ProteoSAFe/result.jsp?task=39758441a1694dda81b51608c61c961f&view=cluster_details&protein=11131&show=true	https://gnps.ucsd.edu/ProteoSAFe/result.jsp?view=network_displayer&componentindex=-1&task=39758441a1694dda81b51608c61c961f&show=true									11131	4	593335		593335	0.0	41455325	FALSE	11131				169422.0		GM(+)-LC-21M020-autoMSMS_20eV-G2_012.mzXML|GM(+)-LC-21M020-autoMSMS_20eV-G1_005.mzXML|GM(+)-LC-21M020-autoMSMS_20eV-G3_019.mzXML
	0	3491	-1				G2	0	2	0	0	0.0	0.0		https://gnps.ucsd.edu//ProteoSAFe/result.jsp?task=39758441a1694dda81b51608c61c961f&view=cluster_details&protein=3491&show=true	https://gnps.ucsd.edu/ProteoSAFe/result.jsp?view=network_displayer&componentindex=-1&task=39758441a1694dda81b51608c61c961f&show=true									3491	2	265165		133082	0.0	4989715	FALSE	3491				29466.1		GM(+)-LC-21M020-autoMSMS_20eV-G2_012.mzXML|GM(+)-LC-21M020-autoMSMS_20eV-G2_014.mzXML
	0	9921	-1				G1,G3	1	0	1	0	0.0	0.0		https://gnps.ucsd.edu//ProteoSAFe/result.jsp?task=39758441a1694dda81b51608c61c961f&view=cluster_details&protein=9921&show=true	https://gnps.ucsd.edu/ProteoSAFe/result.jsp?view=network_displayer&componentindex=-1&task=39758441a1694dda81b51608c61c961f&show=true									9921	2	490373		490373	0.0	7504955	FALSE	9921				30952.3		GM(+)-LC-21M020-autoMSMS_20eV-G3_019.mzXML|GM(+)-LC-21M020-autoMSMS_20eV-G1_006.mzXML
M+H	0	6792	-1	Spectral Match to Psychosine from NIST14	Isolated	Data deposited by amelnik	G1,G2,G3	3	8	2	0	0.0	0.0	http://gnps.ucsd.edu/ProteoSAFe/gnpslibraryspectrum.jsp?SpectrumID=CCMSLIB00003137103	https://gnps.ucsd.edu//ProteoSAFe/result.jsp?task=39758441a1694dda81b51608c61c961f&view=cluster_details&protein=6792&show=true	https://gnps.ucsd.edu/ProteoSAFe/result.jsp?view=network_displayer&componentindex=-1&task=39758441a1694dda81b51608c61c961f&show=true	InChI=1S/C24H47NO7/c1-2-3-4-5-6-7-8-9-10-11-12-13-14-15-19(27)18(25)17-31-24-23(30)22(29)21(28)20(16-26)32-24/h14-15,18-24,26-30H,2-13,16-17,25H2,1H3/b15-14+/t18-,19+,20+,21-,22-,23+,24+/m0/s1	qTof	ESI	Positive	3	61032	710218	132006.0	6792	13	401.31	Data from PDorrestein	401.31	0.0	7663231538461530	FALSE	6792	7	CCCCCCCCCCCCC/C=C/[C@H]([C@H](CO[C@H]1[C@@H]([C@H]([C@H]([C@H](O1)CO)O)O)O)N)O	CCMSLIB00003137103	410279.0	nan	GM(+)-LC-21M020-autoMSMS_20eV-G2_014.mzXML|GM(+)-LC-21M020-autoMSMS_20eV-G1_008.mzXML|GM(+)-LC-21M020-autoMSMS_20eV-G2_015.mzXML|GM(+)-LC-21M020-autoMSMS_20eV-G2_012.mzXML|GM(+)-LC-21M020-autoMSMS_20eV-G3_021.mzXML|GM(+)-LC-21M020-autoMSMS_20eV-G2_016.mzXML|GM(+)-LC-21M020-autoMSMS_20eV-G1_006.mzXML|GM(+)-LC-21M020-autoMSMS_20eV-G3_017.mzXML|GM(+)-LC-21M020-autoMSMS_20eV-G2_010.mzXML|GM(+)-LC-21M…
M+H	0	10143	2	Spectral Match to Nonaethylene glycol from NIST14	Isolated	Data deposited by rsilva	G1,G2,G3	8	13	6	0	0.0	0.0	http://gnps.ucsd.edu/ProteoSAFe/gnpslibraryspectrum.jsp?SpectrumID=CCMSLIB00003138197	https://gnps.ucsd.edu//ProteoSAFe/result.jsp?task=39758441a1694dda81b51608c61c961f&view=cluster_details&protein=10143&show=true	https://gnps.ucsd.edu/ProteoSAFe/result.jsp?view=network_displayer&componentindex=2&task=39758441a1694dda81b51608c61c961f&show=true	nan	QqQ	ESI	Positive	3	88014	955842	211953.0	10143	27	503267	Data from Rob Knight	503267	0.0	2955964814814810	FALSE	10143	13	nan	CCMSLIB00003138197	2004810.0	nan	GM(+)-LC-21M020-autoMSMS_20eV-G3_020.mzXML|GM(+)-LC-21M020-autoMSMS_20eV-G3_022.mzXML|GM(+)-LC-21M020-autoMSMS_20eV-G2_011.mzXML|GM(+)-LC-21M020-autoMSMS_20eV-G2_014.mzXML|GM(+)-LC-21M020-autoMSMS_20eV-G1_008.mzXML|GM(+)-LC-21M020-autoMSMS_20eV-G3_019.mzXML|GM(+)-LC-21M020-autoMSMS_20eV-G2_015.mzXML|GM(+)-LC-21M020-autoMSMS_20eV-G1_001.mzXML|GM(+)-LC-21M020-autoMSMS_20eV-G1_005.mzXML|GM(+)-LC-21M…
	0	3619	-1				G1,G2,G3	6	3	6	0	0.0	0.0		https://gnps.ucsd.edu//ProteoSAFe/result.jsp?task=39758441a1694dda81b51608c61c961f&view=cluster_details&protein=3619&show=true	https://gnps.ucsd.edu/ProteoSAFe/result.jsp?view=network_displayer&componentindex=-1&task=39758441a1694dda81b51608c61c961f&show=true									3619	15	136062		136062	0.0	1567876	FALSE	3619				2080310.0		GM(+)-LC-21M020-autoMSMS_20eV-G3_019.mzXML|GM(+)-LC-21M020-autoMSMS_20eV-G2_015.mzXML|GM(+)-LC-21M020-autoMSMS_20eV-G3_021.mzXML|GM(+)-LC-21M020-autoMSMS_20eV-G2_016.mzXML|GM(+)-LC-21M020-autoMSMS_20eV-G1_009.mzXML|GM(+)-LC-21M020-autoMSMS_20eV-G3_023.mzXML|GM(+)-LC-21M020-autoMSMS_20eV-G1_003.mzXML|GM(+)-LC-21M020-autoMSMS_20eV-G1_007.mzXML|GM(+)-LC-21M020-autoMSMS_20eV-G3_022.mzXML
Unknown	0	3417	76	R-2-Hydroxybutyric acid - 40.0 eV	Isolated	Data Collector	G1,G2	10	12	0	0	0.0	0.0	http://gnps.ucsd.edu/ProteoSAFe/gnpslibraryspectrum.jsp?SpectrumID=CCMSLIB00006124980	https://gnps.ucsd.edu//ProteoSAFe/result.jsp?task=39758441a1694dda81b51608c61c961f&view=cluster_details&protein=3417&show=true	https://gnps.ucsd.edu/ProteoSAFe/result.jsp?view=network_displayer&componentindex=76&task=39758441a1694dda81b51608c61c961f&show=true	nan	Orbitrap	ESI	Negative	1	279596	852461	271343.0	3417	22	131001	PI	131001	0.0	5.66694e+16	FALSE	3417	7	nan	CCMSLIB00006124980	542679.0	nan	GM(+)-LC-21M020-autoMSMS_20eV-G2_011.mzXML|GM(+)-LC-21M020-autoMSMS_20eV-G2_014.mzXML|GM(+)-LC-21M020-autoMSMS_20eV-G2_015.mzXML|GM(+)-LC-21M020-autoMSMS_20eV-G1_001.mzXML|GM(+)-LC-21M020-autoMSMS_20eV-G2_016.mzXML|GM(+)-LC-21M020-autoMSMS_20eV-G1_006.mzXML|GM(+)-LC-21M020-autoMSMS_20eV-G1_003.mzXML|GM(+)-LC-21M020-autoMSMS_20eV-G2_013.mzXML
	0	9815	40				G2	0	5	0	0	0.0	0.0		https://gnps.ucsd.edu//ProteoSAFe/result.jsp?task=39758441a1694dda81b51608c61c961f&view=cluster_details&protein=9815&show=true	https://gnps.ucsd.edu/ProteoSAFe/result.jsp?view=network_displayer&componentindex=40&task=39758441a1694dda81b51608c61c961f&show=true									9815	5	484288		484288	0.0	4621564	FALSE	9815				3037050.0		GM(+)-LC-21M020-autoMSMS_20eV-G2_016.mzXML
	0	6798	-1				G2	0	4	0	0	0.0	0.0		https://gnps.ucsd.edu//ProteoSAFe/result.jsp?task=39758441a1694dda81b51608c61c961f&view=cluster_details&protein=6798&show=true	https://gnps.ucsd.edu/ProteoSAFe/result.jsp?view=network_displayer&componentindex=-1&task=39758441a1694dda81b51608c61c961f&show=true									6798	4	401269		401269	0.0	93446275	FALSE	6798				211861.0		GM(+)-LC-21M020-autoMSMS_20eV-G2_011.mzXML|GM(+)-LC-21M020-autoMSMS_20eV-G2_013.mzXML
	0	5249	-1				G1,G2,G3	1	1	3	0	0.0	0.0		https://gnps.ucsd.edu//ProteoSAFe/result.jsp?task=39758441a1694dda81b51608c61c961f&view=cluster_details&protein=5249&show=true	https://gnps.ucsd.edu/ProteoSAFe/result.jsp?view=network_displayer&componentindex=-1&task=39758441a1694dda81b51608c61c961f&show=true									5249	5	220119		220119	0.0	1145976	FALSE	5249				940113.0		GM(+)-LC-21M020-autoMSMS_20eV-G3_017.mzXML|GM(+)-LC-21M020-autoMSMS_20eV-G2_010.mzXML|GM(+)-LC-21M020-autoMSMS_20eV-G3_019.mzXML|GM(+)-LC-21M020-autoMSMS_20eV-G3_018.mzXML|GM(+)-LC-21M020-autoMSMS_20eV-G1_006.mzXML
	0	11941	-1				G2,G3	0	4	2	0	0.0	0.0		https://gnps.ucsd.edu//ProteoSAFe/result.jsp?task=39758441a1694dda81b51608c61c961f&view=cluster_details&protein=11941&show=true	https://gnps.ucsd.edu/ProteoSAFe/result.jsp?view=network_displayer&componentindex=-1&task=39758441a1694dda81b51608c61c961f&show=true									11941	6	663477		663477	0.0	1.01945e+16	FALSE	11941				634209.0		GM(+)-LC-21M020-autoMSMS_20eV-G3_020.mzXML|GM(+)-LC-21M020-autoMSMS_20eV-G2_010.mzXML|GM(+)-LC-21M020-autoMSMS_20eV-G3_018.mzXML
	0	11493	-1				G1,G2,G3	12	5	18	0	0.0	0.0		https://gnps.ucsd.edu//ProteoSAFe/result.jsp?task=39758441a1694dda81b51608c61c961f&view=cluster_details&protein=11493&show=true	https://gnps.ucsd.edu/ProteoSAFe/result.jsp?view=network_displayer&componentindex=-1&task=39758441a1694dda81b51608c61c961f&show=true									11493	35	600471		600471	0.0	1.0111e+16	FALSE	11493				1097190000000		GM(+)-LC-21M020-autoMSMS_20eV-G3_020.mzXML|GM(+)-LC-21M020-autoMSMS_20eV-G1_008.mzXML|GM(+)-LC-21M020-autoMSMS_20eV-G2_012.mzXML|GM(+)-LC-21M020-autoMSMS_20eV-G1_001.mzXML|GM(+)-LC-21M020-autoMSMS_20eV-G1_005.mzXML|GM(+)-LC-21M020-autoMSMS_20eV-G1_009.mzXML|GM(+)-LC-21M020-autoMSMS_20eV-G3_023.mzXML|GM(+)-LC-21M020-autoMSMS_20eV-G1_003.mzXML|GM(+)-LC-21M020-autoMSMS_20eV-G3_017.mzXML|GM(+)-LC-21M…
	0	11205	-1				G1,G2	3	1	0	0	0.0	0.0		https://gnps.ucsd.edu//ProteoSAFe/result.jsp?task=39758441a1694dda81b51608c61c961f&view=cluster_details&protein=11205&show=true	https://gnps.ucsd.edu/ProteoSAFe/result.jsp?view=network_displayer&componentindex=-1&task=39758441a1694dda81b51608c61c961f&show=true									11205	4	595.35		595.35	0.0	422974	FALSE	11205				349092.0		GM(+)-LC-21M020-autoMSMS_20eV-G1_009.mzXML|GM(+)-LC-21M020-autoMSMS_20eV-G2_013.mzXML|GM(+)-LC-21M020-autoMSMS_20eV-G1_001.mzXML|GM(+)-LC-21M020-autoMSMS_20eV-G1_006.mzXML
	0	6497	-1				G1,G2,G3	2	2	1	0	0.0	0.0		https://gnps.ucsd.edu//ProteoSAFe/result.jsp?task=39758441a1694dda81b51608c61c961f&view=cluster_details&protein=6497&show=true	https://gnps.ucsd.edu/ProteoSAFe/result.jsp?view=network_displayer&componentindex=-1&task=39758441a1694dda81b51608c61c961f&show=true									6497	5	289155		289155	0.0	3658796	FALSE	6497				515540.0		GM(+)-LC-21M020-autoMSMS_20eV-G3_021.mzXML|GM(+)-LC-21M020-autoMSMS_20eV-G1_007.mzXML|GM(+)-LC-21M020-autoMSMS_20eV-G2_013.mzXML|GM(+)-LC-21M020-autoMSMS_20eV-G1_005.mzXML
	0	10978	-1				G2	0	2	0	0	0.0	0.0		https://gnps.ucsd.edu//ProteoSAFe/result.jsp?task=39758441a1694dda81b51608c61c961f&view=cluster_details&protein=10978&show=true	https://gnps.ucsd.edu/ProteoSAFe/result.jsp?view=network_displayer&componentindex=-1&task=39758441a1694dda81b51608c61c961f&show=true									10978	2	591319		591319	0.0	4.24492e+16	FALSE	10978				746457.0		GM(+)-LC-21M020-autoMSMS_20eV-G2_015.mzXML|GM(+)-LC-21M020-autoMSMS_20eV-G2_016.mzXML
	0	10753	91				G1	2	0	0	0	0.0	0.0		https://gnps.ucsd.edu//ProteoSAFe/result.jsp?task=39758441a1694dda81b51608c61c961f&view=cluster_details&protein=10753&show=true	https://gnps.ucsd.edu/ProteoSAFe/result.jsp?view=network_displayer&componentindex=91&task=39758441a1694dda81b51608c61c961f&show=true									10753	2	568431		568431	0.0	9740025	FALSE	10753				166610.0		GM(+)-LC-21M020-autoMSMS_20eV-G1_009.mzXML
M+H	0	6915	-1	Spectral Match to Nonaethylene glycol from NIST14	Isolated	Data deposited by eriche	G2	0	3	0	0	0.0	0.0	http://gnps.ucsd.edu/ProteoSAFe/gnpslibraryspectrum.jsp?SpectrumID=CCMSLIB00003136412	https://gnps.ucsd.edu//ProteoSAFe/result.jsp?task=39758441a1694dda81b51608c61c961f&view=cluster_details&protein=6915&show=true	https://gnps.ucsd.edu/ProteoSAFe/result.jsp?view=network_displayer&componentindex=-1&task=39758441a1694dda81b51608c61c961f&show=true	nan	QqQ	ESI	Positive	3	396241	706384	21676.1	6915	3	811491	Data from Piel	406245	0.0	3.48679e+16	FALSE	6915	8	nan	CCMSLIB00003136412	70178.6	nan	GM(+)-LC-21M020-autoMSMS_20eV-G2_010.mzXML|GM(+)-LC-21M020-autoMSMS_20eV-G2_011.mzXML
	0	11849	-1				G1	3	0	0	0	0.0	0.0		https://gnps.ucsd.edu//ProteoSAFe/result.jsp?task=39758441a1694dda81b51608c61c961f&view=cluster_details&protein=11849&show=true	https://gnps.ucsd.edu/ProteoSAFe/result.jsp?view=network_displayer&componentindex=-1&task=39758441a1694dda81b51608c61c961f&show=true									11849	3	651361		651361	0.0	3590416666666660	FALSE	11849				530249.0		GM(+)-LC-21M020-autoMSMS_20eV-G1_007.mzXML
	0	10952	-1				G1,G2	1	3	0	0	0.0	0.0		https://gnps.ucsd.edu//ProteoSAFe/result.jsp?task=39758441a1694dda81b51608c61c961f&view=cluster_details&protein=10952&show=true	https://gnps.ucsd.edu/ProteoSAFe/result.jsp?view=network_displayer&componentindex=-1&task=39758441a1694dda81b51608c61c961f&show=true									10952	4	586.44		586.44	0.0	1.02528e+16	FALSE	10952				854481.0		GM(+)-LC-21M020-autoMSMS_20eV-G2_010.mzXML|GM(+)-LC-21M020-autoMSMS_20eV-G1_008.mzXML
	0	6886	-1				G1	2	0	0	0	0.0	0.0		https://gnps.ucsd.edu//ProteoSAFe/result.jsp?task=39758441a1694dda81b51608c61c961f&view=cluster_details&protein=6886&show=true	https://gnps.ucsd.edu/ProteoSAFe/result.jsp?view=network_displayer&componentindex=-1&task=39758441a1694dda81b51608c61c961f&show=true									6886	2	403321		403321	0.0	540.81	FALSE	6886				72675.6		GM(+)-LC-21M020-autoMSMS_20eV-G1_001.mzXML
	0	3488	-1				G1,G2	1	6	0	0	0.0	0.0		https://gnps.ucsd.edu//ProteoSAFe/result.jsp?task=39758441a1694dda81b51608c61c961f&view=cluster_details&protein=3488&show=true	https://gnps.ucsd.edu/ProteoSAFe/result.jsp?view=network_displayer&componentindex=-1&task=39758441a1694dda81b51608c61c961f&show=true									3488	7	133086		133086	0.0	5442164285714280	FALSE	3488				145700.0		GM(+)-LC-21M020-autoMSMS_20eV-G2_011.mzXML|GM(+)-LC-21M020-autoMSMS_20eV-G2_012.mzXML|GM(+)-LC-21M020-autoMSMS_20eV-G2_014.mzXML|GM(+)-LC-21M020-autoMSMS_20eV-G1_008.mzXML
	0	11200	-1				G1,G2,G3	15	2	13	0	0.0	0.0		https://gnps.ucsd.edu//ProteoSAFe/result.jsp?task=39758441a1694dda81b51608c61c961f&view=cluster_details&protein=11200&show=true	https://gnps.ucsd.edu/ProteoSAFe/result.jsp?view=network_displayer&componentindex=-1&task=39758441a1694dda81b51608c61c961f&show=true									11200	30	595.35		595.35	0.0	5.08387e+16	FALSE	11200				9265780.0		GM(+)-LC-21M020-autoMSMS_20eV-G3_020.mzXML|GM(+)-LC-21M020-autoMSMS_20eV-G2_014.mzXML|GM(+)-LC-21M020-autoMSMS_20eV-G3_019.mzXML|GM(+)-LC-21M020-autoMSMS_20eV-G1_008.mzXML|GM(+)-LC-21M020-autoMSMS_20eV-G1_001.mzXML|GM(+)-LC-21M020-autoMSMS_20eV-G1_009.mzXML|GM(+)-LC-21M020-autoMSMS_20eV-G1_006.mzXML|GM(+)-LC-21M020-autoMSMS_20eV-G3_022.mzXML
	0	10377	-1				G4	0	0	0	34	0.0	0.0		https://gnps.ucsd.edu//ProteoSAFe/result.jsp?task=39758441a1694dda81b51608c61c961f&view=cluster_details&protein=10377&show=true	https://gnps.ucsd.edu/ProteoSAFe/result.jsp?view=network_displayer&componentindex=-1&task=39758441a1694dda81b51608c61c961f&show=true									10377	34	536.44		536.44	0.0	1.04609e+16	FALSE	10377				20230000000		GM(+)-LC-21M020-autoMSMS_20eV-Colina cloruro.mzXML|GM(+)-LC-21M020-autoMSMS_20eV-Betaina.mzXML|GM(+)-LC-21M020-autoMSMS_20eV-PC.mzXML|GM(+)-LC-21M020-autoMSMS_20eV-Acetilcolina.mzXML
	0	12223	2				G1,G2,G3	8	11	3	0	0.0	0.0		https://gnps.ucsd.edu//ProteoSAFe/result.jsp?task=39758441a1694dda81b51608c61c961f&view=cluster_details&protein=12223&show=true	https://gnps.ucsd.edu/ProteoSAFe/result.jsp?view=network_displayer&componentindex=2&task=39758441a1694dda81b51608c61c961f&show=true									12223	22	784552		784552	0.0	3.41092e+16	FALSE	12223				7131680.0		GM(+)-LC-21M020-autoMSMS_20eV-G3_020.mzXML|GM(+)-LC-21M020-autoMSMS_20eV-G3_022.mzXML|GM(+)-LC-21M020-autoMSMS_20eV-G2_011.mzXML|GM(+)-LC-21M020-autoMSMS_20eV-G2_014.mzXML|GM(+)-LC-21M020-autoMSMS_20eV-G1_008.mzXML|GM(+)-LC-21M020-autoMSMS_20eV-G2_015.mzXML|GM(+)-LC-21M020-autoMSMS_20eV-G1_001.mzXML|GM(+)-LC-21M020-autoMSMS_20eV-G1_005.mzXML|GM(+)-LC-21M020-autoMSMS_20eV-G2_016.mzXML|GM(+)-LC-21M…
	0	10667	-1				G1,G2	3	4	0	0	0.0	0.0		https://gnps.ucsd.edu//ProteoSAFe/result.jsp?task=39758441a1694dda81b51608c61c961f&view=cluster_details&protein=10667&show=true	https://gnps.ucsd.edu/ProteoSAFe/result.jsp?view=network_displayer&componentindex=-1&task=39758441a1694dda81b51608c61c961f&show=true									10667	7	568.43		568.43	0.0	8942828571428570	FALSE	10667				368549.0		GM(+)-LC-21M020-autoMSMS_20eV-G2_014.mzXML|GM(+)-LC-21M020-autoMSMS_20eV-G1_008.mzXML|GM(+)-LC-21M020-autoMSMS_20eV-G2_016.mzXML|GM(+)-LC-21M020-autoMSMS_20eV-G1_009.mzXML|GM(+)-LC-21M020-autoMSMS_20eV-G1_006.mzXML|GM(+)-LC-21M020-autoMSMS_20eV-G2_013.mzXML
	0	10672	-1				G2,G3	0	3	1	0	0.0	0.0		https://gnps.ucsd.edu//ProteoSAFe/result.jsp?task=39758441a1694dda81b51608c61c961f&view=cluster_details&protein=10672&show=true	https://gnps.ucsd.edu/ProteoSAFe/result.jsp?view=network_displayer&componentindex=-1&task=39758441a1694dda81b51608c61c961f&show=true									10672	4	568.43		568.43	0.0	968.44	FALSE	10672				2059120.0		GM(+)-LC-21M020-autoMSMS_20eV-G2_013.mzXML|GM(+)-LC-21M020-autoMSMS_20eV-G3_021.mzXML
	0	6587	6				G1,G2,G3	9	17	5	0	0.0	0.0		https://gnps.ucsd.edu//ProteoSAFe/result.jsp?task=39758441a1694dda81b51608c61c961f&view=cluster_details&protein=6587&show=true	https://gnps.ucsd.edu/ProteoSAFe/result.jsp?view=network_displayer&componentindex=6&task=39758441a1694dda81b51608c61c961f&show=true									6587	31	295165		295165	0.0	2.09742e+16	FALSE	6587				2090660.0		GM(+)-LC-21M020-autoMSMS_20eV-G3_020.mzXML|GM(+)-LC-21M020-autoMSMS_20eV-G2_011.mzXML|GM(+)-LC-21M020-autoMSMS_20eV-G2_014.mzXML|GM(+)-LC-21M020-autoMSMS_20eV-G1_008.mzXML|GM(+)-LC-21M020-autoMSMS_20eV-G2_015.mzXML|GM(+)-LC-21M020-autoMSMS_20eV-G1_001.mzXML|GM(+)-LC-21M020-autoMSMS_20eV-G2_012.mzXML|GM(+)-LC-21M020-autoMSMS_20eV-G2_016.mzXML|GM(+)-LC-21M020-autoMSMS_20eV-G3_021.mzXML|GM(+)-LC-21M…
	0	3634	61				G1,G2,G3	24	21	30	0	0.0	0.0		https://gnps.ucsd.edu//ProteoSAFe/result.jsp?task=39758441a1694dda81b51608c61c961f&view=cluster_details&protein=3634&show=true	https://gnps.ucsd.edu/ProteoSAFe/result.jsp?view=network_displayer&componentindex=61&task=39758441a1694dda81b51608c61c961f&show=true									3634	75	136076		136076	0.0	3.13182e+16	FALSE	3634				3775470.0		GM(+)-LC-21M020-autoMSMS_20eV-G3_020.mzXML|GM(+)-LC-21M020-autoMSMS_20eV-G1_008.mzXML|GM(+)-LC-21M020-autoMSMS_20eV-G3_019.mzXML|GM(+)-LC-21M020-autoMSMS_20eV-G2_015.mzXML|GM(+)-LC-21M020-autoMSMS_20eV-G1_001.mzXML|GM(+)-LC-21M020-autoMSMS_20eV-G1_005.mzXML|GM(+)-LC-21M020-autoMSMS_20eV-G2_012.mzXML|GM(+)-LC-21M020-autoMSMS_20eV-G2_016.mzXML|GM(+)-LC-21M020-autoMSMS_20eV-G1_009.mzXML|GM(+)-LC-21M…
	0	11827	-1				G2	0	3	0	0	0.0	0.0		https://gnps.ucsd.edu//ProteoSAFe/result.jsp?task=39758441a1694dda81b51608c61c961f&view=cluster_details&protein=11827&show=true	https://gnps.ucsd.edu/ProteoSAFe/result.jsp?view=network_displayer&componentindex=-1&task=39758441a1694dda81b51608c61c961f&show=true									11827	3	643921		643921	0.0	8455036666666660	FALSE	11827				574928.0		GM(+)-LC-21M020-autoMSMS_20eV-G2_016.mzXML
M+H	0	11181	-1	PE(22:6/0:0); [M+H]+ C27H45N1O7P1	Commercial	Thomas Metz	G2	0	2	0	0	0.0	0.0	http://gnps.ucsd.edu/ProteoSAFe/gnpslibraryspectrum.jsp?SpectrumID=CCMSLIB00003130104	https://gnps.ucsd.edu//ProteoSAFe/result.jsp?task=39758441a1694dda81b51608c61c961f&view=cluster_details&protein=11181&show=true	https://gnps.ucsd.edu/ProteoSAFe/result.jsp?view=network_displayer&componentindex=-1&task=39758441a1694dda81b51608c61c961f&show=true	nan	CID; Velos	LC-ESI	Positive	1	70007	713879	133274.0	11181	2	595293	Thomas Metz	595293	0.0	9090875	FALSE	11181	7	nan	CCMSLIB00003130104	1004630.0	nan	GM(+)-LC-21M020-autoMSMS_20eV-G2_010.mzXML
[M+H]+	0	3645	-1	myrcene	Commercial standard	BMDMS-NP	G1,G3	1	0	1	0	0.0	0.0	http://gnps.ucsd.edu/ProteoSAFe/gnpslibraryspectrum.jsp?SpectrumID=CCMSLIB00006554663	https://gnps.ucsd.edu//ProteoSAFe/result.jsp?task=39758441a1694dda81b51608c61c961f&view=cluster_details&protein=3645&show=true	https://gnps.ucsd.edu/ProteoSAFe/result.jsp?view=network_displayer&componentindex=-1&task=39758441a1694dda81b51608c61c961f&show=true	InChI=1S/C10H16/c1-5-10(4)8-6-7-9(2)3/h5,7H,1,4,6,8H2,2-3H3	Orbitrap	ESI	Positive	1	1054	713501	7686.14	3645	2	136076	BMDMS-NP	136076	0.0	3212365	FALSE	3645	6	C=CC(=C)CCC=C(C)C	CCMSLIB00006554663	34657.8	nan	GM(+)-LC-21M020-autoMSMS_20eV-G3_023.mzXML|GM(+)-LC-21M020-autoMSMS_20eV-G1_003.mzXML
	0	7395	-1				G2,G3	0	1	2	0	0.0	0.0		https://gnps.ucsd.edu//ProteoSAFe/result.jsp?task=39758441a1694dda81b51608c61c961f&view=cluster_details&protein=7395&show=true	https://gnps.ucsd.edu/ProteoSAFe/result.jsp?view=network_displayer&componentindex=-1&task=39758441a1694dda81b51608c61c961f&show=true									7395	3	427358		427358	0.0	1.0205e+16	FALSE	7395				632398.0		GM(+)-LC-21M020-autoMSMS_20eV-G3_021.mzXML|GM(+)-LC-21M020-autoMSMS_20eV-G3_018.mzXML|GM(+)-LC-21M020-autoMSMS_20eV-G2_016.mzXML
	0	11974	-1				G1,G2	2	1	0	0	0.0	0.0		https://gnps.ucsd.edu//ProteoSAFe/result.jsp?task=39758441a1694dda81b51608c61c961f&view=cluster_details&protein=11974&show=true	https://gnps.ucsd.edu/ProteoSAFe/result.jsp?view=network_displayer&componentindex=-1&task=39758441a1694dda81b51608c61c961f&show=true									11974	3	677356		677356	0.0	6086583333333330	FALSE	11974				460694.0		GM(+)-LC-21M020-autoMSMS_20eV-G2_010.mzXML|GM(+)-LC-21M020-autoMSMS_20eV-G1_001.mzXML
	0	6392	-1				G1,G3	2	0	1	0	0.0	0.0		https://gnps.ucsd.edu//ProteoSAFe/result.jsp?task=39758441a1694dda81b51608c61c961f&view=cluster_details&protein=6392&show=true	https://gnps.ucsd.edu/ProteoSAFe/result.jsp?view=network_displayer&componentindex=-1&task=39758441a1694dda81b51608c61c961f&show=true									6392	3	284197		284197	0.0	1.3822e+16	FALSE	6392				27187.7		GM(+)-LC-21M020-autoMSMS_20eV-G3_022.mzXML|GM(+)-LC-21M020-autoMSMS_20eV-G1_005.mzXML
	0	3963	-1				G2,G3	0	1	1	0	0.0	0.0		https://gnps.ucsd.edu//ProteoSAFe/result.jsp?task=39758441a1694dda81b51608c61c961f&view=cluster_details&protein=3963&show=true	https://gnps.ucsd.edu/ProteoSAFe/result.jsp?view=network_displayer&componentindex=-1&task=39758441a1694dda81b51608c61c961f&show=true									3963	2	148062		148062	0.0	52984	FALSE	3963				29592.0		GM(+)-LC-21M020-autoMSMS_20eV-G2_010.mzXML|GM(+)-LC-21M020-autoMSMS_20eV-G3_019.mzXML
	0	7347	-1				G1	2	0	0	0	0.0	0.0		https://gnps.ucsd.edu//ProteoSAFe/result.jsp?task=39758441a1694dda81b51608c61c961f&view=cluster_details&protein=7347&show=true	https://gnps.ucsd.edu/ProteoSAFe/result.jsp?view=network_displayer&componentindex=-1&task=39758441a1694dda81b51608c61c961f&show=true									7347	2	423323		423323	0.0	534327	FALSE	7347				147507.0		GM(+)-LC-21M020-autoMSMS_20eV-G1_003.mzXML|GM(+)-LC-21M020-autoMSMS_20eV-G1_001.mzXML
	0	11535	-1				G4	0	0	0	74	0.0	0.0		https://gnps.ucsd.edu//ProteoSAFe/result.jsp?task=39758441a1694dda81b51608c61c961f&view=cluster_details&protein=11535&show=true	https://gnps.ucsd.edu/ProteoSAFe/result.jsp?view=network_displayer&componentindex=-1&task=39758441a1694dda81b51608c61c961f&show=true									11535	74	603536		603536	0.0	8576443378378370	FALSE	11535				2104070000000		GM(+)-LC-21M020-autoMSMS_20eV-Betaina.mzXML|GM(+)-LC-21M020-autoMSMS_20eV-Acetilcolina.mzXML
	0	12188	2				G1,G2	1	3	0	0	0.0	0.0		https://gnps.ucsd.edu//ProteoSAFe/result.jsp?task=39758441a1694dda81b51608c61c961f&view=cluster_details&protein=12188&show=true	https://gnps.ucsd.edu/ProteoSAFe/result.jsp?view=network_displayer&componentindex=2&task=39758441a1694dda81b51608c61c961f&show=true									12188	4	770479		770479	0.0	3202805	FALSE	12188				1191090.0		GM(+)-LC-21M020-autoMSMS_20eV-G1_007.mzXML|GM(+)-LC-21M020-autoMSMS_20eV-G2_016.mzXML
	0	5734	28				G1,G2	4	6	0	0	0.0	0.0		https://gnps.ucsd.edu//ProteoSAFe/result.jsp?task=39758441a1694dda81b51608c61c961f&view=cluster_details&protein=5734&show=true	https://gnps.ucsd.edu/ProteoSAFe/result.jsp?view=network_displayer&componentindex=28&task=39758441a1694dda81b51608c61c961f&show=true									5734	10	256191		256191	0.0	2274611	FALSE	5734				2313110.0		GM(+)-LC-21M020-autoMSMS_20eV-G1_003.mzXML|GM(+)-LC-21M020-autoMSMS_20eV-G2_010.mzXML|GM(+)-LC-21M020-autoMSMS_20eV-G2_015.mzXML
	0	11601	3				G1,G2,G3	8	6	8	0	0.0	0.0		https://gnps.ucsd.edu//ProteoSAFe/result.jsp?task=39758441a1694dda81b51608c61c961f&view=cluster_details&protein=11601&show=true	https://gnps.ucsd.edu/ProteoSAFe/result.jsp?view=network_displayer&componentindex=3&task=39758441a1694dda81b51608c61c961f&show=true									11601	22	613361		613361	0.0	4698168636363630	FALSE	11601				3596940.0		GM(+)-LC-21M020-autoMSMS_20eV-G3_020.mzXML|GM(+)-LC-21M020-autoMSMS_20eV-G2_014.mzXML|GM(+)-LC-21M020-autoMSMS_20eV-G1_008.mzXML|GM(+)-LC-21M020-autoMSMS_20eV-G3_019.mzXML|GM(+)-LC-21M020-autoMSMS_20eV-G2_012.mzXML|GM(+)-LC-21M020-autoMSMS_20eV-G1_005.mzXML|GM(+)-LC-21M020-autoMSMS_20eV-G3_021.mzXML|GM(+)-LC-21M020-autoMSMS_20eV-G1_006.mzXML|GM(+)-LC-21M020-autoMSMS_20eV-G3_022.mzXML|GM(+)-LC-21M…
	0	12348	-1				G2,G3	0	2	4	0	0.0	0.0		https://gnps.ucsd.edu//ProteoSAFe/result.jsp?task=39758441a1694dda81b51608c61c961f&view=cluster_details&protein=12348&show=true	https://gnps.ucsd.edu/ProteoSAFe/result.jsp?view=network_displayer&componentindex=-1&task=39758441a1694dda81b51608c61c961f&show=true									12348	6	887529		887529	0.0	6130411666666660	FALSE	12348				763856.0		GM(+)-LC-21M020-autoMSMS_20eV-G2_012.mzXML|GM(+)-LC-21M020-autoMSMS_20eV-G3_021.mzXML|GM(+)-LC-21M020-autoMSMS_20eV-G3_019.mzXML
M+H	0	7636	13	Massbank:NA000984 Tomatidine	Isolated	Massbank	G1,G2,G3	5	14	25	0	0.0	0.0	http://gnps.ucsd.edu/ProteoSAFe/gnpslibraryspectrum.jsp?SpectrumID=CCMSLIB00005770242	https://gnps.ucsd.edu//ProteoSAFe/result.jsp?task=39758441a1694dda81b51608c61c961f&view=cluster_details&protein=7636&show=true	https://gnps.ucsd.edu/ProteoSAFe/result.jsp?view=network_displayer&componentindex=13&task=39758441a1694dda81b51608c61c961f&show=true	1S/C27H45NO2/c1-16-7-12-27(28-15-16)17(2)24-23(30-27)14-22-20-6-5-18-13-19(29)8-10-25(18,3)21(20)9-11-26(22,24)4/h16-24,28-29H,5-15H2,1-4H3/t16-,17-,18-,19-,20+,21-,22-,23-,24-,25-,26-,27-/m0/s1	Hybrid FT	ESI	Positive	3	16993	7806810000000000	40814.1	7636	44	433345	Massbank	433345	0.0	7867726363636360	FALSE	7636	6	C[C@H]1[C@H]2[C@H](C[C@H]3[C@@H]4CC[C@H]5C[C@@H](O)CC[C@]5(C)[C@H]4CC[C@]23C)O[C@@]11CC[C@H](C)CN1	CCMSLIB00005770242	1199030000000	nan	GM(+)-LC-21M020-autoMSMS_20eV-G3_020.mzXML|GM(+)-LC-21M020-autoMSMS_20eV-G2_014.mzXML|GM(+)-LC-21M020-autoMSMS_20eV-G2_012.mzXML|GM(+)-LC-21M020-autoMSMS_20eV-G1_001.mzXML|GM(+)-LC-21M020-autoMSMS_20eV-G1_005.mzXML|GM(+)-LC-21M020-autoMSMS_20eV-G2_016.mzXML|GM(+)-LC-21M020-autoMSMS_20eV-G3_018.mzXML|GM(+)-LC-21M020-autoMSMS_20eV-G3_021.mzXML|GM(+)-LC-21M020-autoMSMS_20eV-G3_023.mzXML|GM(+)-LC-21M…
	0	7709	-1				G1,G3	4	0	6	0	0.0	0.0		https://gnps.ucsd.edu//ProteoSAFe/result.jsp?task=39758441a1694dda81b51608c61c961f&view=cluster_details&protein=7709&show=true	https://gnps.ucsd.edu/ProteoSAFe/result.jsp?view=network_displayer&componentindex=-1&task=39758441a1694dda81b51608c61c961f&show=true									7709	10	431317		431317	0.0	6224723	FALSE	7709				2370450.0		GM(+)-LC-21M020-autoMSMS_20eV-G3_019.mzXML|GM(+)-LC-21M020-autoMSMS_20eV-G1_001.mzXML|GM(+)-LC-21M020-autoMSMS_20eV-G1_005.mzXML|GM(+)-LC-21M020-autoMSMS_20eV-G3_017.mzXML|GM(+)-LC-21M020-autoMSMS_20eV-G3_023.mzXML|GM(+)-LC-21M020-autoMSMS_20eV-G1_007.mzXML|GM(+)-LC-21M020-autoMSMS_20eV-G3_022.mzXML
[M+H]	0	5791	22	ReSpect:PS104103 4-Pyridoxate|4-PA|4-Pyridoxic acid|4-Pyridoxylic acid|4-Pyridoxinic acid|4-Pyridoxinsaeure|3-Hydroxy-5-(hydroxymethyl)-2-methyl-4-pyridinecarboxylic acid|2-Methyl-3-hydroxy-4-carboxy-5-hydroxymethylpy	Isolated	ReSpect	G1,G3	1	0	1	0	0.0	0.0	http://gnps.ucsd.edu/ProteoSAFe/gnpslibraryspectrum.jsp?SpectrumID=CCMSLIB00000219492	https://gnps.ucsd.edu//ProteoSAFe/result.jsp?task=39758441a1694dda81b51608c61c961f&view=cluster_details&protein=5791&show=true	https://gnps.ucsd.edu/ProteoSAFe/result.jsp?view=network_displayer&componentindex=22&task=39758441a1694dda81b51608c61c961f&show=true	InChI=1S/C8H9NO4/c1-4-7(11)6(8(12)13)5(3-10)2-9-4/h2,10-11H,3H2,1H3,(H,12,13)	Flow-injection QqQ/MS	ESI	Positive	3	75.02	792667	407297.0	5791	2	259.21	Putative ReSpect Match	259.21	0.0	271924	FALSE	5791	6	CC1=NC=C(C(=C1O)C(=O)O)CO	CCMSLIB00000219492	200974.0	nan	GM(+)-LC-21M020-autoMSMS_20eV-G3_022.mzXML|GM(+)-LC-21M020-autoMSMS_20eV-G1_008.mzXML
	0	12219	-1				G2	0	2	0	0	0.0	0.0		https://gnps.ucsd.edu//ProteoSAFe/result.jsp?task=39758441a1694dda81b51608c61c961f&view=cluster_details&protein=12219&show=true	https://gnps.ucsd.edu/ProteoSAFe/result.jsp?view=network_displayer&componentindex=-1&task=39758441a1694dda81b51608c61c961f&show=true									12219	2	782571		782571	0.0	9373035	FALSE	12219				154077.0		GM(+)-LC-21M020-autoMSMS_20eV-G2_010.mzXML|GM(+)-LC-21M020-autoMSMS_20eV-G2_016.mzXML
	0	3555	-1				G2	0	5	0	0	0.0	0.0		https://gnps.ucsd.edu//ProteoSAFe/result.jsp?task=39758441a1694dda81b51608c61c961f&view=cluster_details&protein=3555&show=true	https://gnps.ucsd.edu/ProteoSAFe/result.jsp?view=network_displayer&componentindex=-1&task=39758441a1694dda81b51608c61c961f&show=true									3555	5	265165		133082	0.0	5015864	FALSE	3555				154656.0		GM(+)-LC-21M020-autoMSMS_20eV-G2_015.mzXML
	0	5571	6				G2,G3	0	2	2	0	0.0	0.0		https://gnps.ucsd.edu//ProteoSAFe/result.jsp?task=39758441a1694dda81b51608c61c961f&view=cluster_details&protein=5571&show=true	https://gnps.ucsd.edu/ProteoSAFe/result.jsp?view=network_displayer&componentindex=6&task=39758441a1694dda81b51608c61c961f&show=true									5571	4	242.15		242.15	0.0	1.8102e+16	FALSE	5571				726378.0		GM(+)-LC-21M020-autoMSMS_20eV-G3_020.mzXML|GM(+)-LC-21M020-autoMSMS_20eV-G2_011.mzXML
	0	10527	-1				G1,G2	1	2	0	0	0.0	0.0		https://gnps.ucsd.edu//ProteoSAFe/result.jsp?task=39758441a1694dda81b51608c61c961f&view=cluster_details&protein=10527&show=true	https://gnps.ucsd.edu/ProteoSAFe/result.jsp?view=network_displayer&componentindex=-1&task=39758441a1694dda81b51608c61c961f&show=true									10527	3	552435		552435	0.0	9311366666666660	FALSE	10527				246083.0		GM(+)-LC-21M020-autoMSMS_20eV-G2_011.mzXML|GM(+)-LC-21M020-autoMSMS_20eV-G1_001.mzXML|GM(+)-LC-21M020-autoMSMS_20eV-G2_016.mzXML
	0	7824	2				G2	0	3	0	0	0.0	0.0		https://gnps.ucsd.edu//ProteoSAFe/result.jsp?task=39758441a1694dda81b51608c61c961f&view=cluster_details&protein=7824&show=true	https://gnps.ucsd.edu/ProteoSAFe/result.jsp?view=network_displayer&componentindex=2&task=39758441a1694dda81b51608c61c961f&show=true									7824	3	872545		436772	0.0	3.53793e+16	FALSE	7824				321275.0		GM(+)-LC-21M020-autoMSMS_20eV-G2_010.mzXML|GM(+)-LC-21M020-autoMSMS_20eV-G2_011.mzXML
	0	4666	5				G2,G3	0	1	1	0	0.0	0.0		https://gnps.ucsd.edu//ProteoSAFe/result.jsp?task=39758441a1694dda81b51608c61c961f&view=cluster_details&protein=4666&show=true	https://gnps.ucsd.edu/ProteoSAFe/result.jsp?view=network_displayer&componentindex=5&task=39758441a1694dda81b51608c61c961f&show=true									4666	2	180102		180102	0.0	5673415	FALSE	4666				160765.0		GM(+)-LC-21M020-autoMSMS_20eV-G2_015.mzXML|GM(+)-LC-21M020-autoMSMS_20eV-G3_018.mzXML
	0	7994	-1				G2	0	2	0	0	0.0	0.0		https://gnps.ucsd.edu//ProteoSAFe/result.jsp?task=39758441a1694dda81b51608c61c961f&view=cluster_details&protein=7994&show=true	https://gnps.ucsd.edu/ProteoSAFe/result.jsp?view=network_displayer&componentindex=-1&task=39758441a1694dda81b51608c61c961f&show=true									7994	2	450359		450359	0.0	704384	FALSE	7994				31998.0		GM(+)-LC-21M020-autoMSMS_20eV-G2_012.mzXML|GM(+)-LC-21M020-autoMSMS_20eV-G2_014.mzXML
M+H	0	6733	4	Spectral Match to Glycerol 1-myristate from NIST14	Isolated	Data deposited by eriche	G1,G2,G3	10	9	14	0	0.0	0.0	http://gnps.ucsd.edu/ProteoSAFe/gnpslibraryspectrum.jsp?SpectrumID=CCMSLIB00003135635	https://gnps.ucsd.edu//ProteoSAFe/result.jsp?task=39758441a1694dda81b51608c61c961f&view=cluster_details&protein=6733&show=true	https://gnps.ucsd.edu/ProteoSAFe/result.jsp?view=network_displayer&componentindex=4&task=39758441a1694dda81b51608c61c961f&show=true	InChI=1S/C17H34O4/c1-2-3-4-5-6-7-8-9-10-11-12-13-17(20)21-15-16(19)14-18/h16,18-19H,2-15H2,1H3	QQQ	ESI	Positive	3	3995	841519	13173.8	6733	33	299258	Data from Piel	299258	0.0	6948346363636360	FALSE	6733	8	CCCCCCCCCCCCCC(=O)OCC(CO)O	CCMSLIB00003135635	984218.0	nan	GM(+)-LC-21M020-autoMSMS_20eV-G3_020.mzXML|GM(+)-LC-21M020-autoMSMS_20eV-G3_022.mzXML|GM(+)-LC-21M020-autoMSMS_20eV-G2_014.mzXML|GM(+)-LC-21M020-autoMSMS_20eV-G1_008.mzXML|GM(+)-LC-21M020-autoMSMS_20eV-G3_019.mzXML|GM(+)-LC-21M020-autoMSMS_20eV-G2_015.mzXML|GM(+)-LC-21M020-autoMSMS_20eV-G1_001.mzXML|GM(+)-LC-21M020-autoMSMS_20eV-G3_018.mzXML|GM(+)-LC-21M020-autoMSMS_20eV-G3_021.mzXML|GM(+)-LC-21M…
	0	4421	-1				G2	0	4	0	0	0.0	0.0		https://gnps.ucsd.edu//ProteoSAFe/result.jsp?task=39758441a1694dda81b51608c61c961f&view=cluster_details&protein=4421&show=true	https://gnps.ucsd.edu/ProteoSAFe/result.jsp?view=network_displayer&componentindex=-1&task=39758441a1694dda81b51608c61c961f&show=true									4421	4	353217		177108	0.0	5004105	FALSE	4421				53741.1		GM(+)-LC-21M020-autoMSMS_20eV-G2_011.mzXML|GM(+)-LC-21M020-autoMSMS_20eV-G2_015.mzXML
	0	10193	-1				G1,G2	1	1	0	0	0.0	0.0		https://gnps.ucsd.edu//ProteoSAFe/result.jsp?task=39758441a1694dda81b51608c61c961f&view=cluster_details&protein=10193&show=true	https://gnps.ucsd.edu/ProteoSAFe/result.jsp?view=network_displayer&componentindex=-1&task=39758441a1694dda81b51608c61c961f&show=true									10193	2	511235		511235	0.0	7606385	FALSE	10193				50434.4		GM(+)-LC-21M020-autoMSMS_20eV-G2_012.mzXML|GM(+)-LC-21M020-autoMSMS_20eV-G1_005.mzXML
M+H-H2O	0	5538	-1	Spectral Match to cis-11,14-Eicosadienoic acid from NIST14	Isolated	Data deposited by alchemistmatt	G1,G2,G3	10	2	6	0	0.0	0.0	http://gnps.ucsd.edu/ProteoSAFe/gnpslibraryspectrum.jsp?SpectrumID=CCMSLIB00003137770	https://gnps.ucsd.edu//ProteoSAFe/result.jsp?task=39758441a1694dda81b51608c61c961f&view=cluster_details&protein=5538&show=true	https://gnps.ucsd.edu/ProteoSAFe/result.jsp?view=network_displayer&componentindex=-1&task=39758441a1694dda81b51608c61c961f&show=true	nan	HCD	ESI	Positive	3	5.1071e+16	723833	175340.0	5538	18	240197	Data from Katrina Waters;Yoshihiro Kawaoka;Richard Smith;Thomas Metz;Ralph Baric	240197	0.0	2.74045e+16	FALSE	5538	6	nan	CCMSLIB00003137770	3110030.0	nan	GM(+)-LC-21M020-autoMSMS_20eV-G3_021.mzXML|GM(+)-LC-21M020-autoMSMS_20eV-G1_003.mzXML|GM(+)-LC-21M020-autoMSMS_20eV-G3_022.mzXML|GM(+)-LC-21M020-autoMSMS_20eV-G2_014.mzXML|GM(+)-LC-21M020-autoMSMS_20eV-G1_008.mzXML
	0	12314	33				G1,G2,G3	2	1	1	0	0.0	0.0		https://gnps.ucsd.edu//ProteoSAFe/result.jsp?task=39758441a1694dda81b51608c61c961f&view=cluster_details&protein=12314&show=true	https://gnps.ucsd.edu/ProteoSAFe/result.jsp?view=network_displayer&componentindex=33&task=39758441a1694dda81b51608c61c961f&show=true									12314	4	852513		852513	0.0	39594825	FALSE	12314				850721.0		GM(+)-LC-21M020-autoMSMS_20eV-G1_003.mzXML|GM(+)-LC-21M020-autoMSMS_20eV-G2_015.mzXML|GM(+)-LC-21M020-autoMSMS_20eV-G3_018.mzXML|GM(+)-LC-21M020-autoMSMS_20eV-G1_006.mzXML
	0	10725	-1				G2	0	3	0	0	0.0	0.0		https://gnps.ucsd.edu//ProteoSAFe/result.jsp?task=39758441a1694dda81b51608c61c961f&view=cluster_details&protein=10725&show=true	https://gnps.ucsd.edu/ProteoSAFe/result.jsp?view=network_displayer&componentindex=-1&task=39758441a1694dda81b51608c61c961f&show=true									10725	3	568.43		568.43	0.0	8778103333333330	FALSE	10725				1412190.0		GM(+)-LC-21M020-autoMSMS_20eV-G2_012.mzXML
	0	7883	-1				G1,G2,G3	1	3	4	0	0.0	0.0		https://gnps.ucsd.edu//ProteoSAFe/result.jsp?task=39758441a1694dda81b51608c61c961f&view=cluster_details&protein=7883&show=true	https://gnps.ucsd.edu/ProteoSAFe/result.jsp?view=network_displayer&componentindex=-1&task=39758441a1694dda81b51608c61c961f&show=true									7883	8	441371		441371	0.0	8033072500000000	FALSE	7883				2844930.0		GM(+)-LC-21M020-autoMSMS_20eV-G3_020.mzXML|GM(+)-LC-21M020-autoMSMS_20eV-G1_008.mzXML|GM(+)-LC-21M020-autoMSMS_20eV-G3_018.mzXML|GM(+)-LC-21M020-autoMSMS_20eV-G2_016.mzXML|GM(+)-LC-21M020-autoMSMS_20eV-G3_017.mzXML|GM(+)-LC-21M020-autoMSMS_20eV-G2_010.mzXML
	0	10749	-1				G1,G2	1	1	0	0	0.0	0.0		https://gnps.ucsd.edu//ProteoSAFe/result.jsp?task=39758441a1694dda81b51608c61c961f&view=cluster_details&protein=10749&show=true	https://gnps.ucsd.edu/ProteoSAFe/result.jsp?view=network_displayer&componentindex=-1&task=39758441a1694dda81b51608c61c961f&show=true									10749	2	568432		568432	0.0	1069605	FALSE	10749				442974.0		GM(+)-LC-21M020-autoMSMS_20eV-G2_011.mzXML|GM(+)-LC-21M020-autoMSMS_20eV-G1_006.mzXML
	0	10236	-1				G2	0	3	0	0	0.0	0.0		https://gnps.ucsd.edu//ProteoSAFe/result.jsp?task=39758441a1694dda81b51608c61c961f&view=cluster_details&protein=10236&show=true	https://gnps.ucsd.edu/ProteoSAFe/result.jsp?view=network_displayer&componentindex=-1&task=39758441a1694dda81b51608c61c961f&show=true									10236	3	518292		518292	0.0	4151816666666660	FALSE	10236				773846.0		GM(+)-LC-21M020-autoMSMS_20eV-G2_016.mzXML
	0	10768	-1				G3	0	0	2	0	0.0	0.0		https://gnps.ucsd.edu//ProteoSAFe/result.jsp?task=39758441a1694dda81b51608c61c961f&view=cluster_details&protein=10768&show=true	https://gnps.ucsd.edu/ProteoSAFe/result.jsp?view=network_displayer&componentindex=-1&task=39758441a1694dda81b51608c61c961f&show=true									10768	2	568431		568431	0.0	9731144999999990	FALSE	10768				1149340.0		GM(+)-LC-21M020-autoMSMS_20eV-G3_023.mzXML|GM(+)-LC-21M020-autoMSMS_20eV-G3_017.mzXML
	0	257	6				G1,G2,G3,G4	14	24	16	5	0.0	0.0		https://gnps.ucsd.edu//ProteoSAFe/result.jsp?task=39758441a1694dda81b51608c61c961f&view=cluster_details&protein=257&show=true	https://gnps.ucsd.edu/ProteoSAFe/result.jsp?view=network_displayer&componentindex=6&task=39758441a1694dda81b51608c61c961f&show=true									257	59	72937		72937	0.0	7736689491525420	FALSE	257				4054400.0		GM(+)-LC-21M020-autoMSMS_20eV-G3_020.mzXML|GM(+)-LC-21M020-autoMSMS_20eV-G2_011.mzXML|GM(+)-LC-21M020-autoMSMS_20eV-G1_008.mzXML|GM(+)-LC-21M020-autoMSMS_20eV-G3_019.mzXML|GM(+)-LC-21M020-autoMSMS_20eV-G2_015.mzXML|GM(+)-LC-21M020-autoMSMS_20eV-G1_001.mzXML|GM(+)-LC-21M020-autoMSMS_20eV-G1_005.mzXML|GM(+)-LC-21M020-autoMSMS_20eV-G2_012.mzXML|GM(+)-LC-21M020-autoMSMS_20eV-G2_016.mzXML|GM(+)-LC-21M…
	0	5626	-1				G1,G2	2	1	0	0	0.0	0.0		https://gnps.ucsd.edu//ProteoSAFe/result.jsp?task=39758441a1694dda81b51608c61c961f&view=cluster_details&protein=5626&show=true	https://gnps.ucsd.edu/ProteoSAFe/result.jsp?view=network_displayer&componentindex=-1&task=39758441a1694dda81b51608c61c961f&show=true									5626	3	246119		246119	0.0	58188	FALSE	5626				75222.6		GM(+)-LC-21M020-autoMSMS_20eV-G2_013.mzXML|GM(+)-LC-21M020-autoMSMS_20eV-G1_006.mzXML
	0	12046	-1				G1	4	0	0	0	0.0	0.0		https://gnps.ucsd.edu//ProteoSAFe/result.jsp?task=39758441a1694dda81b51608c61c961f&view=cluster_details&protein=12046&show=true	https://gnps.ucsd.edu/ProteoSAFe/result.jsp?view=network_displayer&componentindex=-1&task=39758441a1694dda81b51608c61c961f&show=true									12046	4	704391		704391	0.0	554258	FALSE	12046				1033980.0		GM(+)-LC-21M020-autoMSMS_20eV-G1_001.mzXML
M+H	0	4358	-1	lidocaine	Commercial	Pieters	G1,G2	1	3	0	0	0.0	0.0	http://gnps.ucsd.edu/ProteoSAFe/gnpslibraryspectrum.jsp?SpectrumID=CCMSLIB00009919332	https://gnps.ucsd.edu//ProteoSAFe/result.jsp?task=39758441a1694dda81b51608c61c961f&view=cluster_details&protein=4358&show=true	https://gnps.ucsd.edu/ProteoSAFe/result.jsp?view=network_displayer&componentindex=-1&task=39758441a1694dda81b51608c61c961f&show=true	"1S/C14H22N2O/c1-5-16(6-2)10-13(17)15-14-11(3)8-7-9-12(14)4/h7-9H,5-6,10H2,1-4H3,(H,15,17)"	qToF	LC-ESI	Positive	2	61175	7775449999999990	261052.0	4358	4	173165	Barkholtz	173165	0.0	7433725	FALSE	4358	7	CCN(CC)CC(=O)NC1=C(C=CC=C1C)C	CCMSLIB00009919332	61562.4	nan	GM(+)-LC-21M020-autoMSMS_20eV-G1_007.mzXML|GM(+)-LC-21M020-autoMSMS_20eV-G2_012.mzXML|GM(+)-LC-21M020-autoMSMS_20eV-G2_014.mzXML
	0	12361	47				G4	0	0	0	4	0.0	0.0		https://gnps.ucsd.edu//ProteoSAFe/result.jsp?task=39758441a1694dda81b51608c61c961f&view=cluster_details&protein=12361&show=true	https://gnps.ucsd.edu/ProteoSAFe/result.jsp?view=network_displayer&componentindex=47&task=39758441a1694dda81b51608c61c961f&show=true									12361	4	924271		924271	0.0	10149975	FALSE	12361				815144.0		GM(+)-LC-21M020-autoMSMS_20eV-Betaina.mzXML
	0	11586	-1				G1,G2,G3	10	10	10	0	0.0	0.0		https://gnps.ucsd.edu//ProteoSAFe/result.jsp?task=39758441a1694dda81b51608c61c961f&view=cluster_details&protein=11586&show=true	https://gnps.ucsd.edu/ProteoSAFe/result.jsp?view=network_displayer&componentindex=-1&task=39758441a1694dda81b51608c61c961f&show=true									11586	30	611341		611341	0.0	4871685	FALSE	11586				7156250.0		GM(+)-LC-21M020-autoMSMS_20eV-G3_020.mzXML|GM(+)-LC-21M020-autoMSMS_20eV-G2_014.mzXML|GM(+)-LC-21M020-autoMSMS_20eV-G1_008.mzXML|GM(+)-LC-21M020-autoMSMS_20eV-G3_019.mzXML|GM(+)-LC-21M020-autoMSMS_20eV-G2_012.mzXML|GM(+)-LC-21M020-autoMSMS_20eV-G1_001.mzXML|GM(+)-LC-21M020-autoMSMS_20eV-G1_005.mzXML|GM(+)-LC-21M020-autoMSMS_20eV-G2_016.mzXML|GM(+)-LC-21M020-autoMSMS_20eV-G1_009.mzXML|GM(+)-LC-21M…
	0	6905	60				G1,G2,G3	1	3	1	0	0.0	0.0		https://gnps.ucsd.edu//ProteoSAFe/result.jsp?task=39758441a1694dda81b51608c61c961f&view=cluster_details&protein=6905&show=true	https://gnps.ucsd.edu/ProteoSAFe/result.jsp?view=network_displayer&componentindex=60&task=39758441a1694dda81b51608c61c961f&show=true									6905	5	405299		405299	0.0	9417336	FALSE	6905				296982.0		GM(+)-LC-21M020-autoMSMS_20eV-G3_023.mzXML|GM(+)-LC-21M020-autoMSMS_20eV-G2_010.mzXML|GM(+)-LC-21M020-autoMSMS_20eV-G2_013.mzXML|GM(+)-LC-21M020-autoMSMS_20eV-G1_005.mzXML
	0	9822	73				G1,G2	2	1	0	0	0.0	0.0		https://gnps.ucsd.edu//ProteoSAFe/result.jsp?task=39758441a1694dda81b51608c61c961f&view=cluster_details&protein=9822&show=true	https://gnps.ucsd.edu/ProteoSAFe/result.jsp?view=network_displayer&componentindex=73&task=39758441a1694dda81b51608c61c961f&show=true									9822	3	485269		485269	0.0	577645	FALSE	9822				73073.3		GM(+)-LC-21M020-autoMSMS_20eV-G1_007.mzXML|GM(+)-LC-21M020-autoMSMS_20eV-G2_015.mzXML
M+H-H2O	0	3640	12	p-coumaric acid	commercial	JGI:209277	G1,G3	1	0	6	0	0.0	0.0	http://gnps.ucsd.edu/ProteoSAFe/gnpslibraryspectrum.jsp?SpectrumID=CCMSLIB00006702594	https://gnps.ucsd.edu//ProteoSAFe/result.jsp?task=39758441a1694dda81b51608c61c961f&view=cluster_details&protein=3640&show=true	https://gnps.ucsd.edu/ProteoSAFe/result.jsp?view=network_displayer&componentindex=12&task=39758441a1694dda81b51608c61c961f&show=true	InChI=1S/C9H8O3/c10-8-4-1-7(2-5-8)3-6-9(11)12/h1-6,10H,(H,11,12)/b6-3+	Orbitrap	LC-ESI	Positive	3	10968	758709	74590.1	3640	7	136076	Trent Northen	136076	0.0	2.04444e+16	FALSE	3640	6	O=C(O)C=Cc1ccc(O)cc1	CCMSLIB00006702594	158782.0	nan	GM(+)-LC-21M020-autoMSMS_20eV-G3_017.mzXML|GM(+)-LC-21M020-autoMSMS_20eV-G3_019.mzXML|GM(+)-LC-21M020-autoMSMS_20eV-G1_006.mzXML
	0	12332	14				G4	0	0	0	5	0.0	0.0		https://gnps.ucsd.edu//ProteoSAFe/result.jsp?task=39758441a1694dda81b51608c61c961f&view=cluster_details&protein=12332&show=true	https://gnps.ucsd.edu/ProteoSAFe/result.jsp?view=network_displayer&componentindex=14&task=39758441a1694dda81b51608c61c961f&show=true									12332	5	871757		871757	0.0	1043824	FALSE	12332				493327.0		GM(+)-LC-21M020-autoMSMS_20eV-Acetilcolina.mzXML
M+H	0	10073	-1	Spectral Match to Nonaethylene glycol from NIST14	Isolated	Data deposited by daniel	G2	0	2	0	0	0.0	0.0	http://gnps.ucsd.edu/ProteoSAFe/gnpslibraryspectrum.jsp?SpectrumID=CCMSLIB00003135822	https://gnps.ucsd.edu//ProteoSAFe/result.jsp?task=39758441a1694dda81b51608c61c961f&view=cluster_details&protein=10073&show=true	https://gnps.ucsd.edu/ProteoSAFe/result.jsp?view=network_displayer&componentindex=-1&task=39758441a1694dda81b51608c61c961f&show=true	InChI=1S/C18H38O10/c19-1-3-21-5-7-23-9-11-25-13-15-27-17-18-28-16-14-26-12-10-24-8-6-22-4-2-20/h19-20H,1-18H2	QQQ	ESI	Positive	3	5753530000000000	726826	193985.0	10073	2	990607	Data from Pieter Dorrestein	495803	0.0	3.52378e+16	FALSE	10073	9	C(COCCOCCOCCOCCOCCOCCOCCOCCO)O	CCMSLIB00003135822	127880.0	nan	GM(+)-LC-21M020-autoMSMS_20eV-G2_016.mzXML
	0	10729	-1				G3	0	0	3	0	0.0	0.0		https://gnps.ucsd.edu//ProteoSAFe/result.jsp?task=39758441a1694dda81b51608c61c961f&view=cluster_details&protein=10729&show=true	https://gnps.ucsd.edu/ProteoSAFe/result.jsp?view=network_displayer&componentindex=-1&task=39758441a1694dda81b51608c61c961f&show=true									10729	3	568.43		568.43	0.0	9401393333333330	FALSE	10729				1952080.0		GM(+)-LC-21M020-autoMSMS_20eV-G3_020.mzXML
	0	3385	44				G1	7	0	0	0	0.0	0.0		https://gnps.ucsd.edu//ProteoSAFe/result.jsp?task=39758441a1694dda81b51608c61c961f&view=cluster_details&protein=3385&show=true	https://gnps.ucsd.edu/ProteoSAFe/result.jsp?view=network_displayer&componentindex=44&task=39758441a1694dda81b51608c61c961f&show=true									3385	7	130065		130065	0.0	1907375714285710	FALSE	3385				1075610.0		GM(+)-LC-21M020-autoMSMS_20eV-G1_003.mzXML|GM(+)-LC-21M020-autoMSMS_20eV-G1_009.mzXML|GM(+)-LC-21M020-autoMSMS_20eV-G1_005.mzXML
	0	11438	18				G2,G3	0	1	37	0	0.0	0.0		https://gnps.ucsd.edu//ProteoSAFe/result.jsp?task=39758441a1694dda81b51608c61c961f&view=cluster_details&protein=11438&show=true	https://gnps.ucsd.edu/ProteoSAFe/result.jsp?view=network_displayer&componentindex=18&task=39758441a1694dda81b51608c61c961f&show=true									11438	38	597725		597725	0.0	9196244473684210	FALSE	11438				2095630000000		GM(+)-LC-21M020-autoMSMS_20eV-G2_013.mzXML|GM(+)-LC-21M020-autoMSMS_20eV-G3_021.mzXML|GM(+)-LC-21M020-autoMSMS_20eV-G3_019.mzXML
	0	11986	-1				G2	0	2	0	0	0.0	0.0		https://gnps.ucsd.edu//ProteoSAFe/result.jsp?task=39758441a1694dda81b51608c61c961f&view=cluster_details&protein=11986&show=true	https://gnps.ucsd.edu/ProteoSAFe/result.jsp?view=network_displayer&componentindex=-1&task=39758441a1694dda81b51608c61c961f&show=true									11986	2	681544		681544	0.0	8781469999999990	FALSE	11986				828999.0		GM(+)-LC-21M020-autoMSMS_20eV-G2_011.mzXML|GM(+)-LC-21M020-autoMSMS_20eV-G2_013.mzXML
	0	7143	-1				G3	0	0	3	0	0.0	0.0		https://gnps.ucsd.edu//ProteoSAFe/result.jsp?task=39758441a1694dda81b51608c61c961f&view=cluster_details&protein=7143&show=true	https://gnps.ucsd.edu/ProteoSAFe/result.jsp?view=network_displayer&componentindex=-1&task=39758441a1694dda81b51608c61c961f&show=true									7143	3	414338		414338	0.0	5.0643e+16	FALSE	7143				1289980.0		GM(+)-LC-21M020-autoMSMS_20eV-G3_022.mzXML|GM(+)-LC-21M020-autoMSMS_20eV-G3_021.mzXML
	0	3772	5				G4	0	0	0	3	0.0	0.0		https://gnps.ucsd.edu//ProteoSAFe/result.jsp?task=39758441a1694dda81b51608c61c961f&view=cluster_details&protein=3772&show=true	https://gnps.ucsd.edu/ProteoSAFe/result.jsp?view=network_displayer&componentindex=5&task=39758441a1694dda81b51608c61c961f&show=true									3772	3	140068		140068	0.0	5075966666666660	FALSE	3772				24463.4		GM(+)-LC-21M020-autoMSMS_20eV-Betaina.mzXML
	0	10960	-1				G1,G3	2	0	2	0	0.0	0.0		https://gnps.ucsd.edu//ProteoSAFe/result.jsp?task=39758441a1694dda81b51608c61c961f&view=cluster_details&protein=10960&show=true	https://gnps.ucsd.edu/ProteoSAFe/result.jsp?view=network_displayer&componentindex=-1&task=39758441a1694dda81b51608c61c961f&show=true									10960	4	588296		588296	0.0	10823475	FALSE	10960				495552.0		GM(+)-LC-21M020-autoMSMS_20eV-G3_023.mzXML|GM(+)-LC-21M020-autoMSMS_20eV-G3_022.mzXML|GM(+)-LC-21M020-autoMSMS_20eV-G1_001.mzXML
M+H	0	7160	2	Spectral Match to Nonaethylene glycol from NIST14	Isolated	Data deposited by daniel	G1,G2,G3	7	17	8	0	0.0	0.0	http://gnps.ucsd.edu/ProteoSAFe/gnpslibraryspectrum.jsp?SpectrumID=CCMSLIB00003137287	https://gnps.ucsd.edu//ProteoSAFe/result.jsp?task=39758441a1694dda81b51608c61c961f&view=cluster_details&protein=7160&show=true	https://gnps.ucsd.edu/ProteoSAFe/result.jsp?view=network_displayer&componentindex=2&task=39758441a1694dda81b51608c61c961f&show=true	InChI=1S/C18H38O10/c19-1-3-21-5-7-23-9-11-25-13-15-27-17-18-28-16-14-26-12-10-24-8-6-22-4-2-20/h19-20H,1-18H2	QQQ	ESI	Positive	3	690002	8928719999999990	1.66164e+16	7160	32	415185	Data from Pieter Dorrestein	415185	0.0	27292975	FALSE	7160	12	C(COCCOCCOCCOCCOCCOCCOCCOCCO)O	CCMSLIB00003137287	3151970.0	nan	GM(+)-LC-21M020-autoMSMS_20eV-G3_020.mzXML|GM(+)-LC-21M020-autoMSMS_20eV-G3_022.mzXML|GM(+)-LC-21M020-autoMSMS_20eV-G2_011.mzXML|GM(+)-LC-21M020-autoMSMS_20eV-G2_014.mzXML|GM(+)-LC-21M020-autoMSMS_20eV-G1_008.mzXML|GM(+)-LC-21M020-autoMSMS_20eV-G3_019.mzXML|GM(+)-LC-21M020-autoMSMS_20eV-G1_001.mzXML|GM(+)-LC-21M020-autoMSMS_20eV-G1_005.mzXML|GM(+)-LC-21M020-autoMSMS_20eV-G2_012.mzXML|GM(+)-LC-21M…
	0	7513	-1				G2	0	2	0	0	0.0	0.0		https://gnps.ucsd.edu//ProteoSAFe/result.jsp?task=39758441a1694dda81b51608c61c961f&view=cluster_details&protein=7513&show=true	https://gnps.ucsd.edu/ProteoSAFe/result.jsp?view=network_displayer&componentindex=-1&task=39758441a1694dda81b51608c61c961f&show=true									7513	2	430332		430332	0.0	388528	FALSE	7513				152551.0		GM(+)-LC-21M020-autoMSMS_20eV-G2_012.mzXML|GM(+)-LC-21M020-autoMSMS_20eV-G2_014.mzXML
	0	6997	-1				G1,G2	1	1	0	0	0.0	0.0		https://gnps.ucsd.edu//ProteoSAFe/result.jsp?task=39758441a1694dda81b51608c61c961f&view=cluster_details&protein=6997&show=true	https://gnps.ucsd.edu/ProteoSAFe/result.jsp?view=network_displayer&componentindex=-1&task=39758441a1694dda81b51608c61c961f&show=true									6997	2	412322		412322	0.0	480548	FALSE	6997				32024.9		GM(+)-LC-21M020-autoMSMS_20eV-G1_003.mzXML|GM(+)-LC-21M020-autoMSMS_20eV-G2_010.mzXML
	0	10506	-1				G2,G3	0	1	1	0	0.0	0.0		https://gnps.ucsd.edu//ProteoSAFe/result.jsp?task=39758441a1694dda81b51608c61c961f&view=cluster_details&protein=10506&show=true	https://gnps.ucsd.edu/ProteoSAFe/result.jsp?view=network_displayer&componentindex=-1&task=39758441a1694dda81b51608c61c961f&show=true									10506	2	551267		551267	0.0	848079	FALSE	10506				706156.0		GM(+)-LC-21M020-autoMSMS_20eV-G3_022.mzXML|GM(+)-LC-21M020-autoMSMS_20eV-G2_010.mzXML
M+H	0	8056	2	Spectral Match to Nonaethylene glycol from NIST14	Isolated	Data deposited by daniel	G1,G2,G3	6	16	4	0	0.0	0.0	http://gnps.ucsd.edu/ProteoSAFe/gnpslibraryspectrum.jsp?SpectrumID=CCMSLIB00003135822	https://gnps.ucsd.edu//ProteoSAFe/result.jsp?task=39758441a1694dda81b51608c61c961f&view=cluster_details&protein=8056&show=true	https://gnps.ucsd.edu/ProteoSAFe/result.jsp?view=network_displayer&componentindex=2&task=39758441a1694dda81b51608c61c961f&show=true	InChI=1S/C18H38O10/c19-1-3-21-5-7-23-9-11-25-13-15-27-17-18-28-16-14-26-12-10-24-8-6-22-4-2-20/h19-20H,1-18H2	QQQ	ESI	Positive	3	43.92	9339059999999990	105767.0	8056	26	459174	Data from Pieter Dorrestein	459174	0.0	2910835769230760	FALSE	8056	10	C(COCCOCCOCCOCCOCCOCCOCCOCCO)O	CCMSLIB00003135822	2178730.0	nan	GM(+)-LC-21M020-autoMSMS_20eV-G3_020.mzXML|GM(+)-LC-21M020-autoMSMS_20eV-G2_011.mzXML|GM(+)-LC-21M020-autoMSMS_20eV-G2_014.mzXML|GM(+)-LC-21M020-autoMSMS_20eV-G1_008.mzXML|GM(+)-LC-21M020-autoMSMS_20eV-G2_015.mzXML|GM(+)-LC-21M020-autoMSMS_20eV-G1_001.mzXML|GM(+)-LC-21M020-autoMSMS_20eV-G1_005.mzXML|GM(+)-LC-21M020-autoMSMS_20eV-G2_012.mzXML|GM(+)-LC-21M020-autoMSMS_20eV-G2_016.mzXML|GM(+)-LC-21M…
M+H	0	6916	-1	FruLeuIle	Isolated	Alesia Walker	G1,G3	4	0	5	0	0.0	0.0	http://gnps.ucsd.edu/ProteoSAFe/gnpslibraryspectrum.jsp?SpectrumID=CCMSLIB00005720268	https://gnps.ucsd.edu//ProteoSAFe/result.jsp?task=39758441a1694dda81b51608c61c961f&view=cluster_details&protein=6916&show=true	https://gnps.ucsd.edu/ProteoSAFe/result.jsp?view=network_displayer&componentindex=-1&task=39758441a1694dda81b51608c61c961f&show=true	HKOVMJGGVHCEHW-MDCITZLESA-N	qTof	LC-ESI	Positive	3	4.38019e+16	738146	1075.58	6916	9	406801	Alesia Walker	406801	0.0	2750572222222220	FALSE	6916	9	O=C(O)C(N=C(O)C(NCC1(O)OCC(O)C(O)C1O)CC(C)C)C(C)CC	CCMSLIB00005720268	1010380.0	Amadori Product[Chemical Family]||Human:Fecal[Sample Type Detected]	GM(+)-LC-21M020-autoMSMS_20eV-G1_003.mzXML|GM(+)-LC-21M020-autoMSMS_20eV-G1_007.mzXML|GM(+)-LC-21M020-autoMSMS_20eV-G3_017.mzXML
	0	12342	-1				G1,G2,G3	1	1	1	0	0.0	0.0		https://gnps.ucsd.edu//ProteoSAFe/result.jsp?task=39758441a1694dda81b51608c61c961f&view=cluster_details&protein=12342&show=true	https://gnps.ucsd.edu/ProteoSAFe/result.jsp?view=network_displayer&componentindex=-1&task=39758441a1694dda81b51608c61c961f&show=true									12342	3	885514		885514	0.0	4.753e+16	FALSE	12342				310556.0		GM(+)-LC-21M020-autoMSMS_20eV-G1_009.mzXML|GM(+)-LC-21M020-autoMSMS_20eV-G2_012.mzXML|GM(+)-LC-21M020-autoMSMS_20eV-G3_021.mzXML
M+NH4	0	11897	-1	TAG (12:0/12:0/14:0)	Other	Su Ding	G4	0	0	0	4	0.0	0.0	http://gnps.ucsd.edu/ProteoSAFe/gnpslibraryspectrum.jsp?SpectrumID=CCMSLIB00006678183	https://gnps.ucsd.edu//ProteoSAFe/result.jsp?task=39758441a1694dda81b51608c61c961f&view=cluster_details&protein=11897&show=true	https://gnps.ucsd.edu/ProteoSAFe/result.jsp?view=network_displayer&componentindex=-1&task=39758441a1694dda81b51608c61c961f&show=true	nan	Orbitrap	LC-ESI	Positive	3	27026	733688	39476.3	11897	4	657587	S Ding	657587	0.0	83279525	FALSE	11897	15	nan	CCMSLIB00006678183	90979.0	nan	GM(+)-LC-21M020-autoMSMS_20eV-Colina cloruro.mzXML
	0	10191	-1				G3	0	0	3	0	0.0	0.0		https://gnps.ucsd.edu//ProteoSAFe/result.jsp?task=39758441a1694dda81b51608c61c961f&view=cluster_details&protein=10191&show=true	https://gnps.ucsd.edu/ProteoSAFe/result.jsp?view=network_displayer&componentindex=-1&task=39758441a1694dda81b51608c61c961f&show=true									10191	3	510501		510501	0.0	8982026666666660	FALSE	10191				166550.0		GM(+)-LC-21M020-autoMSMS_20eV-G3_021.mzXML
	0	3865	44				G1,G2,G3	1	11	9	0	0.0	0.0		https://gnps.ucsd.edu//ProteoSAFe/result.jsp?task=39758441a1694dda81b51608c61c961f&view=cluster_details&protein=3865&show=true	https://gnps.ucsd.edu/ProteoSAFe/result.jsp?view=network_displayer&componentindex=44&task=39758441a1694dda81b51608c61c961f&show=true									3865	21	144081		144081	0.0	1.96914e+16	FALSE	3865				4062700.0		GM(+)-LC-21M020-autoMSMS_20eV-G3_019.mzXML|GM(+)-LC-21M020-autoMSMS_20eV-G2_012.mzXML|GM(+)-LC-21M020-autoMSMS_20eV-G2_016.mzXML|GM(+)-LC-21M020-autoMSMS_20eV-G1_006.mzXML|GM(+)-LC-21M020-autoMSMS_20eV-G3_023.mzXML|GM(+)-LC-21M020-autoMSMS_20eV-G3_017.mzXML|GM(+)-LC-21M020-autoMSMS_20eV-G2_010.mzXML
	0	11613	-1				G1,G2,G3	1	3	7	0	0.0	0.0		https://gnps.ucsd.edu//ProteoSAFe/result.jsp?task=39758441a1694dda81b51608c61c961f&view=cluster_details&protein=11613&show=true	https://gnps.ucsd.edu/ProteoSAFe/result.jsp?view=network_displayer&componentindex=-1&task=39758441a1694dda81b51608c61c961f&show=true									11613	11	616347		616347	0.0	696107	FALSE	11613				991489.0		GM(+)-LC-21M020-autoMSMS_20eV-G3_020.mzXML|GM(+)-LC-21M020-autoMSMS_20eV-G3_019.mzXML|GM(+)-LC-21M020-autoMSMS_20eV-G3_018.mzXML|GM(+)-LC-21M020-autoMSMS_20eV-G3_021.mzXML|GM(+)-LC-21M020-autoMSMS_20eV-G1_003.mzXML|GM(+)-LC-21M020-autoMSMS_20eV-G2_010.mzXML|GM(+)-LC-21M020-autoMSMS_20eV-G2_013.mzXML
[M+H]+	0	10144	22	MoNA:614504 Carboxyterfenadine	isolated	MoNA	G2,G3	0	7	1	0	0.0	0.0	http://gnps.ucsd.edu/ProteoSAFe/gnpslibraryspectrum.jsp?SpectrumID=CCMSLIB00000572952	https://gnps.ucsd.edu//ProteoSAFe/result.jsp?task=39758441a1694dda81b51608c61c961f&view=cluster_details&protein=10144&show=true	https://gnps.ucsd.edu/ProteoSAFe/result.jsp?view=network_displayer&componentindex=22&task=39758441a1694dda81b51608c61c961f&show=true	InChI=1S/C32H39NO4/c1-31(2,30(35)36)25-17-15-24(16-18-25)29(34)14-9-21-33-22-19-28(20-23-33)32(37,26-10-5-3-6-11-26)27-12-7-4-8-13-27/h3-8,10-13,15-18,28-29,34,37H,9,14,19-23H2,1-2H3,(H,35,36)	LC-ESI-QFT	LC-ESI-QFT	nan	3	101199	8805540000000000	2014.74	10144	8	503307	MoNA	503307	0.0	472529	FALSE	10144	11	CC(C)(C(=O)O)c1ccc(C(O)CCCN2CCC(C(O)(c3ccccc3)c3ccccc3)CC2)cc1	CCMSLIB00000572952	4880380.0	nan	GM(+)-LC-21M020-autoMSMS_20eV-G3_023.mzXML|GM(+)-LC-21M020-autoMSMS_20eV-G2_016.mzXML
	0	9727	-1				G1	2	0	0	0	0.0	0.0		https://gnps.ucsd.edu//ProteoSAFe/result.jsp?task=39758441a1694dda81b51608c61c961f&view=cluster_details&protein=9727&show=true	https://gnps.ucsd.edu/ProteoSAFe/result.jsp?view=network_displayer&componentindex=-1&task=39758441a1694dda81b51608c61c961f&show=true									9727	2	474414		474414	0.0	8829135	FALSE	9727				88022.2		GM(+)-LC-21M020-autoMSMS_20eV-G1_005.mzXML
	0	11180	-1				G2,G3	0	1	2	0	0.0	0.0		https://gnps.ucsd.edu//ProteoSAFe/result.jsp?task=39758441a1694dda81b51608c61c961f&view=cluster_details&protein=11180&show=true	https://gnps.ucsd.edu/ProteoSAFe/result.jsp?view=network_displayer&componentindex=-1&task=39758441a1694dda81b51608c61c961f&show=true									11180	3	595293		595293	0.0	9097926666666660	FALSE	11180				314932.0		GM(+)-LC-21M020-autoMSMS_20eV-G3_023.mzXML|GM(+)-LC-21M020-autoMSMS_20eV-G2_015.mzXML
M+NH4	0	8046	-1	Spectral Match to Cholic acid from NIST14	Isolated	Data deposited by amelnik	G1,G3	1	0	2	0	0.0	0.0	http://gnps.ucsd.edu/ProteoSAFe/gnpslibraryspectrum.jsp?SpectrumID=CCMSLIB00003138334	https://gnps.ucsd.edu//ProteoSAFe/result.jsp?task=39758441a1694dda81b51608c61c961f&view=cluster_details&protein=8046&show=true	https://gnps.ucsd.edu/ProteoSAFe/result.jsp?view=network_displayer&componentindex=-1&task=39758441a1694dda81b51608c61c961f&show=true	nan	QqQ	ESI	Positive	3	3.0048e+16	752372	70482.0	8046	3	456369	Data from PDorrestein	456369	0.0	5375366666666660	FALSE	8046	6	nan	CCMSLIB00003138334	79039.2	nan	GM(+)-LC-21M020-autoMSMS_20eV-G1_007.mzXML|GM(+)-LC-21M020-autoMSMS_20eV-G3_018.mzXML|GM(+)-LC-21M020-autoMSMS_20eV-G3_017.mzXML
	0	12312	-1				G2	0	5	0	0	0.0	0.0		https://gnps.ucsd.edu//ProteoSAFe/result.jsp?task=39758441a1694dda81b51608c61c961f&view=cluster_details&protein=12312&show=true	https://gnps.ucsd.edu/ProteoSAFe/result.jsp?view=network_displayer&componentindex=-1&task=39758441a1694dda81b51608c61c961f&show=true									12312	5	1696.8		848899	0.0	5814132	FALSE	12312				361536.0		GM(+)-LC-21M020-autoMSMS_20eV-G2_015.mzXML|GM(+)-LC-21M020-autoMSMS_20eV-G2_014.mzXML|GM(+)-LC-21M020-autoMSMS_20eV-G2_016.mzXML
	0	5038	-1				G2	0	3	0	0	0.0	0.0		https://gnps.ucsd.edu//ProteoSAFe/result.jsp?task=39758441a1694dda81b51608c61c961f&view=cluster_details&protein=5038&show=true	https://gnps.ucsd.edu/ProteoSAFe/result.jsp?view=network_displayer&componentindex=-1&task=39758441a1694dda81b51608c61c961f&show=true									5038	3	203005		203005	0.0	7109966666666660	FALSE	5038				212426.0		GM(+)-LC-21M020-autoMSMS_20eV-G2_013.mzXML
	0	4019	7				G3	0	0	7	0	0.0	0.0		https://gnps.ucsd.edu//ProteoSAFe/result.jsp?task=39758441a1694dda81b51608c61c961f&view=cluster_details&protein=4019&show=true	https://gnps.ucsd.edu/ProteoSAFe/result.jsp?view=network_displayer&componentindex=7&task=39758441a1694dda81b51608c61c961f&show=true									4019	7	152107		152107	0.0	1.63705e+16	FALSE	4019				1388640.0		GM(+)-LC-21M020-autoMSMS_20eV-G3_017.mzXML
	0	11789	-1				G1	2	0	0	0	0.0	0.0		https://gnps.ucsd.edu//ProteoSAFe/result.jsp?task=39758441a1694dda81b51608c61c961f&view=cluster_details&protein=11789&show=true	https://gnps.ucsd.edu/ProteoSAFe/result.jsp?view=network_displayer&componentindex=-1&task=39758441a1694dda81b51608c61c961f&show=true									11789	2	639325		639325	0.0	3.09056e+16	FALSE	11789				32354.0		GM(+)-LC-21M020-autoMSMS_20eV-G1_007.mzXML
	0	12006	68				G2,G3	0	4	2	0	0.0	0.0		https://gnps.ucsd.edu//ProteoSAFe/result.jsp?task=39758441a1694dda81b51608c61c961f&view=cluster_details&protein=12006&show=true	https://gnps.ucsd.edu/ProteoSAFe/result.jsp?view=network_displayer&componentindex=68&task=39758441a1694dda81b51608c61c961f&show=true									12006	6	688484		688484	0.0	6377171666666660	FALSE	12006				986392.0		GM(+)-LC-21M020-autoMSMS_20eV-G3_018.mzXML|GM(+)-LC-21M020-autoMSMS_20eV-G2_016.mzXML
	0	11025	-1				G2	0	3	0	0	0.0	0.0		https://gnps.ucsd.edu//ProteoSAFe/result.jsp?task=39758441a1694dda81b51608c61c961f&view=cluster_details&protein=11025&show=true	https://gnps.ucsd.edu/ProteoSAFe/result.jsp?view=network_displayer&componentindex=-1&task=39758441a1694dda81b51608c61c961f&show=true									11025	3	591.32		591.32	0.0	4130713333333330	FALSE	11025				930949.0		GM(+)-LC-21M020-autoMSMS_20eV-G2_010.mzXML
	0	7458	-1				G2,G3	0	1	1	0	0.0	0.0		https://gnps.ucsd.edu//ProteoSAFe/result.jsp?task=39758441a1694dda81b51608c61c961f&view=cluster_details&protein=7458&show=true	https://gnps.ucsd.edu/ProteoSAFe/result.jsp?view=network_displayer&componentindex=-1&task=39758441a1694dda81b51608c61c961f&show=true									7458	2	429712		429712	0.0	899288	FALSE	7458				32419.2		GM(+)-LC-21M020-autoMSMS_20eV-G3_018.mzXML|GM(+)-LC-21M020-autoMSMS_20eV-G2_014.mzXML
M+H	0	3614	16	1-AMINOADAMANTANE	isolated	MoNA:MoNA033227	G1,G2,G3	3	1	1	0	0.0	0.0	http://gnps.ucsd.edu/ProteoSAFe/gnpslibraryspectrum.jsp?SpectrumID=CCMSLIB00006683576	https://gnps.ucsd.edu//ProteoSAFe/result.jsp?task=39758441a1694dda81b51608c61c961f&view=cluster_details&protein=3614&show=true	https://gnps.ucsd.edu/ProteoSAFe/result.jsp?view=network_displayer&componentindex=16&task=39758441a1694dda81b51608c61c961f&show=true	"InChI=1S/C10H17N/c11-10-4-7-1-8(5-10)3-9(2-7)6-10/h7-9H,1-6,11H2"	qTof	ESI	positive	3	17026	726539	111908.0	3614	5	135117	MoNA	135117	0.0	7475664	FALSE	3614	6	C1C2CC3CC1CC(C2)(C3)N	CCMSLIB00006683576	898305.0	nan	GM(+)-LC-21M020-autoMSMS_20eV-G2_014.mzXML|GM(+)-LC-21M020-autoMSMS_20eV-G3_017.mzXML|GM(+)-LC-21M020-autoMSMS_20eV-G1_005.mzXML
M+H	0	3310	-1	4-Hydroxybenzaldehyde - 40.0 eV	Isolated	Data Collector	G1	2	0	0	0	0.0	0.0	http://gnps.ucsd.edu/ProteoSAFe/gnpslibraryspectrum.jsp?SpectrumID=CCMSLIB00006113594	https://gnps.ucsd.edu//ProteoSAFe/result.jsp?task=39758441a1694dda81b51608c61c961f&view=cluster_details&protein=3310&show=true	https://gnps.ucsd.edu/ProteoSAFe/result.jsp?view=network_displayer&componentindex=-1&task=39758441a1694dda81b51608c61c961f&show=true	InChI=1S/C7H6O2/c8-5-6-1-3-7(9)4-2-6/h1-5,9H	Orbitrap	ESI	Positive	1	0.38147	837041	310027	3310	2	123044	PI	123044	0.0	2.37409e+16	FALSE	3310	7	c1cc(ccc1C=O)O	CCMSLIB00006113594	74272.2	nan	GM(+)-LC-21M020-autoMSMS_20eV-G1_007.mzXML|GM(+)-LC-21M020-autoMSMS_20eV-G1_005.mzXML
M+H	0	5194	-1	"MLS001203376-01!1-methyl-9H-pyrido[3,4-b]indole-3-carboxylic acid"	NIH Natural Product Library	VVP/LMS	G1,G2	1	2	0	0	0.0	0.0	http://gnps.ucsd.edu/ProteoSAFe/gnpslibraryspectrum.jsp?SpectrumID=CCMSLIB00000080347	https://gnps.ucsd.edu//ProteoSAFe/result.jsp?task=39758441a1694dda81b51608c61c961f&view=cluster_details&protein=5194&show=true	https://gnps.ucsd.edu/ProteoSAFe/result.jsp?view=network_displayer&componentindex=-1&task=39758441a1694dda81b51608c61c961f&show=true	InChI=1S/C13H10N2O2/c1-7-12-9(6-11(14-7)13(16)17)8-4-2-3-5-10(8)15-12/h2-6,15H,1H3,(H,16,17)	qTof	LC-ESI	Positive	1	1.2996e+16	73425	57230.4	5194	3	214086	Dorrestein	214086	0.0	230447	FALSE	5194	6	Cc1nc(cc2c3ccccc3[nH]c12)C(=O)O	CCMSLIB00000080347	35482.9	nan	GM(+)-LC-21M020-autoMSMS_20eV-G2_016.mzXML|GM(+)-LC-21M020-autoMSMS_20eV-G1_008.mzXML
	0	6989	-1				G2	0	2	0	0	0.0	0.0		https://gnps.ucsd.edu//ProteoSAFe/result.jsp?task=39758441a1694dda81b51608c61c961f&view=cluster_details&protein=6989&show=true	https://gnps.ucsd.edu/ProteoSAFe/result.jsp?view=network_displayer&componentindex=-1&task=39758441a1694dda81b51608c61c961f&show=true									6989	2	412302		412302	0.0	468938	FALSE	6989				38570.4		GM(+)-LC-21M020-autoMSMS_20eV-G2_013.mzXML|GM(+)-LC-21M020-autoMSMS_20eV-G2_014.mzXML
	0	6927	-1				G1,G2,G3	8	3	3	0	0.0	0.0		https://gnps.ucsd.edu//ProteoSAFe/result.jsp?task=39758441a1694dda81b51608c61c961f&view=cluster_details&protein=6927&show=true	https://gnps.ucsd.edu/ProteoSAFe/result.jsp?view=network_displayer&componentindex=-1&task=39758441a1694dda81b51608c61c961f&show=true									6927	14	407328		407328	0.0	587639	FALSE	6927				2176870.0		GM(+)-LC-21M020-autoMSMS_20eV-G3_020.mzXML|GM(+)-LC-21M020-autoMSMS_20eV-G2_012.mzXML|GM(+)-LC-21M020-autoMSMS_20eV-G1_005.mzXML|GM(+)-LC-21M020-autoMSMS_20eV-G3_021.mzXML|GM(+)-LC-21M020-autoMSMS_20eV-G1_006.mzXML|GM(+)-LC-21M020-autoMSMS_20eV-G3_023.mzXML|GM(+)-LC-21M020-autoMSMS_20eV-G1_003.mzXML|GM(+)-LC-21M020-autoMSMS_20eV-G2_013.mzXML
	0	2696	12				G1,G2,G3	2	3	3	0	0.0	0.0		https://gnps.ucsd.edu//ProteoSAFe/result.jsp?task=39758441a1694dda81b51608c61c961f&view=cluster_details&protein=2696&show=true	https://gnps.ucsd.edu/ProteoSAFe/result.jsp?view=network_displayer&componentindex=12&task=39758441a1694dda81b51608c61c961f&show=true									2696	8	109101		109101	0.0	8338485000000000	FALSE	2696				458617.0		GM(+)-LC-21M020-autoMSMS_20eV-G1_009.mzXML|GM(+)-LC-21M020-autoMSMS_20eV-G3_017.mzXML|GM(+)-LC-21M020-autoMSMS_20eV-G2_010.mzXML|GM(+)-LC-21M020-autoMSMS_20eV-G2_015.mzXML|GM(+)-LC-21M020-autoMSMS_20eV-G1_001.mzXML
	0	7878	-1				G1,G2	19	16	0	0	0.0	0.0		https://gnps.ucsd.edu//ProteoSAFe/result.jsp?task=39758441a1694dda81b51608c61c961f&view=cluster_details&protein=7878&show=true	https://gnps.ucsd.edu/ProteoSAFe/result.jsp?view=network_displayer&componentindex=-1&task=39758441a1694dda81b51608c61c961f&show=true									7878	35	440411		440411	0.0	8371939428571420	FALSE	7878				1383370000000		GM(+)-LC-21M020-autoMSMS_20eV-G2_011.mzXML|GM(+)-LC-21M020-autoMSMS_20eV-G2_014.mzXML|GM(+)-LC-21M020-autoMSMS_20eV-G1_008.mzXML|GM(+)-LC-21M020-autoMSMS_20eV-G2_015.mzXML|GM(+)-LC-21M020-autoMSMS_20eV-G1_001.mzXML|GM(+)-LC-21M020-autoMSMS_20eV-G1_005.mzXML|GM(+)-LC-21M020-autoMSMS_20eV-G2_012.mzXML|GM(+)-LC-21M020-autoMSMS_20eV-G1_006.mzXML|GM(+)-LC-21M020-autoMSMS_20eV-G1_003.mzXML|GM(+)-LC-21M…
	0	7433	17				G1,G2,G3	6	8	2	0	0.0	0.0		https://gnps.ucsd.edu//ProteoSAFe/result.jsp?task=39758441a1694dda81b51608c61c961f&view=cluster_details&protein=7433&show=true	https://gnps.ucsd.edu/ProteoSAFe/result.jsp?view=network_displayer&componentindex=17&task=39758441a1694dda81b51608c61c961f&show=true									7433	16	429374		429374	0.0	1052.44	FALSE	7433				8943620.0		GM(+)-LC-21M020-autoMSMS_20eV-G2_014.mzXML|GM(+)-LC-21M020-autoMSMS_20eV-G2_012.mzXML|GM(+)-LC-21M020-autoMSMS_20eV-G2_016.mzXML|GM(+)-LC-21M020-autoMSMS_20eV-G1_006.mzXML|GM(+)-LC-21M020-autoMSMS_20eV-G3_023.mzXML|GM(+)-LC-21M020-autoMSMS_20eV-G1_003.mzXML|GM(+)-LC-21M020-autoMSMS_20eV-G3_017.mzXML
	0	12391	-1				G2	0	2	0	0	0.0	0.0		https://gnps.ucsd.edu//ProteoSAFe/result.jsp?task=39758441a1694dda81b51608c61c961f&view=cluster_details&protein=12391&show=true	https://gnps.ucsd.edu/ProteoSAFe/result.jsp?view=network_displayer&componentindex=-1&task=39758441a1694dda81b51608c61c961f&show=true									12391	2	1048.65		1048.65	0.0	3.73892e+16	FALSE	12391				430238.0		GM(+)-LC-21M020-autoMSMS_20eV-G2_011.mzXML
	0	3374	-1				G1,G3	9	0	3	0	0.0	0.0		https://gnps.ucsd.edu//ProteoSAFe/result.jsp?task=39758441a1694dda81b51608c61c961f&view=cluster_details&protein=3374&show=true	https://gnps.ucsd.edu/ProteoSAFe/result.jsp?view=network_displayer&componentindex=-1&task=39758441a1694dda81b51608c61c961f&show=true									3374	12	127.05		127.05	0.0	7489733333333330	FALSE	3374				486689.0		GM(+)-LC-21M020-autoMSMS_20eV-G3_021.mzXML|GM(+)-LC-21M020-autoMSMS_20eV-G1_001.mzXML|GM(+)-LC-21M020-autoMSMS_20eV-G1_005.mzXML|GM(+)-LC-21M020-autoMSMS_20eV-G1_008.mzXML
	0	11098	-1				G1,G2,G3	4	2	1	0	0.0	0.0		https://gnps.ucsd.edu//ProteoSAFe/result.jsp?task=39758441a1694dda81b51608c61c961f&view=cluster_details&protein=11098&show=true	https://gnps.ucsd.edu/ProteoSAFe/result.jsp?view=network_displayer&componentindex=-1&task=39758441a1694dda81b51608c61c961f&show=true									11098	7	593335		593335	0.0	4345078571428570	FALSE	11098				2384700.0		GM(+)-LC-21M020-autoMSMS_20eV-G2_014.mzXML|GM(+)-LC-21M020-autoMSMS_20eV-G3_019.mzXML|GM(+)-LC-21M020-autoMSMS_20eV-G1_008.mzXML|GM(+)-LC-21M020-autoMSMS_20eV-G1_009.mzXML|GM(+)-LC-21M020-autoMSMS_20eV-G1_003.mzXML|GM(+)-LC-21M020-autoMSMS_20eV-G2_013.mzXML
	0	10520	-1				G1,G2,G3	35	20	7	0	0.0	0.0		https://gnps.ucsd.edu//ProteoSAFe/result.jsp?task=39758441a1694dda81b51608c61c961f&view=cluster_details&protein=10520&show=true	https://gnps.ucsd.edu/ProteoSAFe/result.jsp?view=network_displayer&componentindex=-1&task=39758441a1694dda81b51608c61c961f&show=true									10520	62	552.45		552.45	0.0	1.01715e+16	FALSE	10520				2686050000000		GM(+)-LC-21M020-autoMSMS_20eV-G2_011.mzXML|GM(+)-LC-21M020-autoMSMS_20eV-G3_019.mzXML|GM(+)-LC-21M020-autoMSMS_20eV-G1_001.mzXML|GM(+)-LC-21M020-autoMSMS_20eV-G3_021.mzXML|GM(+)-LC-21M020-autoMSMS_20eV-G2_016.mzXML|GM(+)-LC-21M020-autoMSMS_20eV-G1_009.mzXML|GM(+)-LC-21M020-autoMSMS_20eV-G1_006.mzXML|GM(+)-LC-21M020-autoMSMS_20eV-G3_023.mzXML|GM(+)-LC-21M020-autoMSMS_20eV-G1_007.mzXML|GM(+)-LC-21M…
	0	10652	-1				G3	0	0	2	0	0.0	0.0		https://gnps.ucsd.edu//ProteoSAFe/result.jsp?task=39758441a1694dda81b51608c61c961f&view=cluster_details&protein=10652&show=true	https://gnps.ucsd.edu/ProteoSAFe/result.jsp?view=network_displayer&componentindex=-1&task=39758441a1694dda81b51608c61c961f&show=true									10652	2	567298		567298	0.0	8551405	FALSE	10652				1026500.0		GM(+)-LC-21M020-autoMSMS_20eV-G3_022.mzXML
M+H	0	10108	-1	N-behenoyl-5-hydroxytryptamide	Isolated	Najla Moufarreg	G1,G2,G3	6	2	5	0	0.0	0.0	http://gnps.ucsd.edu/ProteoSAFe/gnpslibraryspectrum.jsp?SpectrumID=CCMSLIB00003142444	https://gnps.ucsd.edu//ProteoSAFe/result.jsp?task=39758441a1694dda81b51608c61c961f&view=cluster_details&protein=10108&show=true	https://gnps.ucsd.edu/ProteoSAFe/result.jsp?view=network_displayer&componentindex=-1&task=39758441a1694dda81b51608c61c961f&show=true	InChI=1S/C32H54N2O2/c1-2-3-4-5-6-7-8-9-10-11-12-13-14-15-16-17-18-19-20-21-32(36)33-25-24-28-27-34-31-23-22-29(35)26-30(28)31/h22-23,26-27,34-35H,2-21,24-25H2,1H3,(H,33,36)	Orbitrap	LC-ESI	Positive	3	100708	8078649999999990	201647	10108	13	499428	Rafael Garrett	499428	0.0	1.00218e+16	FALSE	10108	10	OC1=CC(C(CCNC(CCCCCCCCCCCCCCCCCCCCC)=O)=CN2)=C2C=C1	CCMSLIB00003142444	4549780.0	nan	GM(+)-LC-21M020-autoMSMS_20eV-G2_014.mzXML|GM(+)-LC-21M020-autoMSMS_20eV-G2_015.mzXML|GM(+)-LC-21M020-autoMSMS_20eV-G3_021.mzXML|GM(+)-LC-21M020-autoMSMS_20eV-G1_005.mzXML|GM(+)-LC-21M020-autoMSMS_20eV-G3_017.mzXML|GM(+)-LC-21M020-autoMSMS_20eV-G3_023.mzXML|GM(+)-LC-21M020-autoMSMS_20eV-G1_007.mzXML
	0	28	6				G1,G2,G3,G4	3	5	4	3	0.0	0.0		https://gnps.ucsd.edu//ProteoSAFe/result.jsp?task=39758441a1694dda81b51608c61c961f&view=cluster_details&protein=28&show=true	https://gnps.ucsd.edu/ProteoSAFe/result.jsp?view=network_displayer&componentindex=6&task=39758441a1694dda81b51608c61c961f&show=true									28	15	72937		72937	0.0	7795522666666660	FALSE	28				1029180.0		GM(+)-LC-21M020-autoMSMS_20eV-G3_020.mzXML|GM(+)-LC-21M020-autoMSMS_20eV-G3_022.mzXML|GM(+)-LC-21M020-autoMSMS_20eV-G2_014.mzXML|GM(+)-LC-21M020-autoMSMS_20eV-G3_019.mzXML|GM(+)-LC-21M020-autoMSMS_20eV-G1_008.mzXML|GM(+)-LC-21M020-autoMSMS_20eV-G3_018.mzXML|GM(+)-LC-21M020-autoMSMS_20eV-G2_010.mzXML|GM(+)-LC-21M020-autoMSMS_20eV-Colina cloruro.mzXML|GM(+)-LC-21M020-autoMSMS_20eV-Trimetilamina.mzX…
M+H	0	8137	2	Spectral Match to Nonaethylene glycol from NIST14	Isolated	Data deposited by eriche	G2	0	4	0	0	0.0	0.0	http://gnps.ucsd.edu/ProteoSAFe/gnpslibraryspectrum.jsp?SpectrumID=CCMSLIB00003136412	https://gnps.ucsd.edu//ProteoSAFe/result.jsp?task=39758441a1694dda81b51608c61c961f&view=cluster_details&protein=8137&show=true	https://gnps.ucsd.edu/ProteoSAFe/result.jsp?view=network_displayer&componentindex=2&task=39758441a1694dda81b51608c61c961f&show=true	nan	QqQ	ESI	Positive	3	518481	84664	125512.0	8137	4	933731	Data from Piel	467365	0.0	45594125	FALSE	8137	10	nan	CCMSLIB00003136412	193560.0	nan	GM(+)-LC-21M020-autoMSMS_20eV-G2_010.mzXML|GM(+)-LC-21M020-autoMSMS_20eV-G2_011.mzXML|GM(+)-LC-21M020-autoMSMS_20eV-G2_012.mzXML
	0	8196	-1				G1,G2,G3	5	1	2	0	0.0	0.0		https://gnps.ucsd.edu//ProteoSAFe/result.jsp?task=39758441a1694dda81b51608c61c961f&view=cluster_details&protein=8196&show=true	https://gnps.ucsd.edu/ProteoSAFe/result.jsp?view=network_displayer&componentindex=-1&task=39758441a1694dda81b51608c61c961f&show=true									8196	8	472343		472343	0.0	69197275	FALSE	8196				475891.0		GM(+)-LC-21M020-autoMSMS_20eV-G1_008.mzXML|GM(+)-LC-21M020-autoMSMS_20eV-G1_001.mzXML|GM(+)-LC-21M020-autoMSMS_20eV-G1_005.mzXML|GM(+)-LC-21M020-autoMSMS_20eV-G2_016.mzXML|GM(+)-LC-21M020-autoMSMS_20eV-G1_003.mzXML|GM(+)-LC-21M020-autoMSMS_20eV-G3_022.mzXML
M+H	0	4864	76	Spectral Match to Dibutyl phthalate from NIST14	Isolated	Data deposited by abouslimani	G1,G2	1	1	0	0	0.0	0.0	http://gnps.ucsd.edu/ProteoSAFe/gnpslibraryspectrum.jsp?SpectrumID=CCMSLIB00003140244	https://gnps.ucsd.edu//ProteoSAFe/result.jsp?task=39758441a1694dda81b51608c61c961f&view=cluster_details&protein=4864&show=true	https://gnps.ucsd.edu/ProteoSAFe/result.jsp?view=network_displayer&componentindex=76&task=39758441a1694dda81b51608c61c961f&show=true	InChI=1S/C16H22O4/c1-3-5-11-19-15(17)13-9-7-8-10-14(13)16(18)20-12-6-4-2/h7-10H,3-6,11-12H2,1-2H3	qTof	LC-ESI	Positive	3	92133	7195060000000000	330035.0	4864	2	187028	Data from Maria Gloria Dominguez-Bello and Pieter Dorrestein	187028	0.0	526125	FALSE	4864	7	CCCCOC(c1c(C(OCCCC)=O)cccc1)=O	CCMSLIB00003140244	38484.4	nan	GM(+)-LC-21M020-autoMSMS_20eV-G2_011.mzXML|GM(+)-LC-21M020-autoMSMS_20eV-G1_006.mzXML
	0	6545	-1				G1,G2	1	3	0	0	0.0	0.0		https://gnps.ucsd.edu//ProteoSAFe/result.jsp?task=39758441a1694dda81b51608c61c961f&view=cluster_details&protein=6545&show=true	https://gnps.ucsd.edu/ProteoSAFe/result.jsp?view=network_displayer&componentindex=-1&task=39758441a1694dda81b51608c61c961f&show=true									6545	4	291233		291233	0.0	85120275	FALSE	6545				1772910.0		GM(+)-LC-21M020-autoMSMS_20eV-G1_003.mzXML|GM(+)-LC-21M020-autoMSMS_20eV-G2_011.mzXML|GM(+)-LC-21M020-autoMSMS_20eV-G2_013.mzXML
M+H	0	7823	99	Spectral Match to Psychosine from NIST14	Isolated	Data deposited by amelnik	G1,G2	1	4	0	0	0.0	0.0	http://gnps.ucsd.edu/ProteoSAFe/gnpslibraryspectrum.jsp?SpectrumID=CCMSLIB00003137103	https://gnps.ucsd.edu//ProteoSAFe/result.jsp?task=39758441a1694dda81b51608c61c961f&view=cluster_details&protein=7823&show=true	https://gnps.ucsd.edu/ProteoSAFe/result.jsp?view=network_displayer&componentindex=99&task=39758441a1694dda81b51608c61c961f&show=true	InChI=1S/C24H47NO7/c1-2-3-4-5-6-7-8-9-10-11-12-13-14-15-19(27)18(25)17-31-24-23(30)22(29)21(28)20(16-26)32-24/h14-15,18-24,26-30H,2-13,16-17,25H2,1H3/b15-14+/t18-,19+,20+,21-,22-,23+,24+/m0/s1	qTof	ESI	Positive	3	26059	7322649999999990	56363.1	7823	5	436283	Data from PDorrestein	436283	0.0	6945222	FALSE	7823	7	CCCCCCCCCCCCC/C=C/[C@H]([C@H](CO[C@H]1[C@@H]([C@H]([C@H]([C@H](O1)CO)O)O)O)N)O	CCMSLIB00003137103	408545.0	nan	GM(+)-LC-21M020-autoMSMS_20eV-G2_012.mzXML|GM(+)-LC-21M020-autoMSMS_20eV-G2_014.mzXML|GM(+)-LC-21M020-autoMSMS_20eV-G1_008.mzXML
	0	3718	-1				G2,G3	0	5	4	0	0.0	0.0		https://gnps.ucsd.edu//ProteoSAFe/result.jsp?task=39758441a1694dda81b51608c61c961f&view=cluster_details&protein=3718&show=true	https://gnps.ucsd.edu/ProteoSAFe/result.jsp?view=network_displayer&componentindex=-1&task=39758441a1694dda81b51608c61c961f&show=true									3718	9	137.06		137.06	0.0	1.66251e+16	FALSE	3718				916020.0		GM(+)-LC-21M020-autoMSMS_20eV-G2_010.mzXML|GM(+)-LC-21M020-autoMSMS_20eV-G3_018.mzXML
	0	6982	-1				G1,G2,G3	12	4	4	0	0.0	0.0		https://gnps.ucsd.edu//ProteoSAFe/result.jsp?task=39758441a1694dda81b51608c61c961f&view=cluster_details&protein=6982&show=true	https://gnps.ucsd.edu/ProteoSAFe/result.jsp?view=network_displayer&componentindex=-1&task=39758441a1694dda81b51608c61c961f&show=true									6982	20	411.36		411.36	0.0	7396659	FALSE	6982				3045820.0		GM(+)-LC-21M020-autoMSMS_20eV-G3_020.mzXML|GM(+)-LC-21M020-autoMSMS_20eV-G3_022.mzXML|GM(+)-LC-21M020-autoMSMS_20eV-G2_014.mzXML|GM(+)-LC-21M020-autoMSMS_20eV-G1_008.mzXML|GM(+)-LC-21M020-autoMSMS_20eV-G1_001.mzXML|GM(+)-LC-21M020-autoMSMS_20eV-G1_005.mzXML|GM(+)-LC-21M020-autoMSMS_20eV-G2_012.mzXML|GM(+)-LC-21M020-autoMSMS_20eV-G1_009.mzXML|GM(+)-LC-21M020-autoMSMS_20eV-G3_023.mzXML|GM(+)-LC-21M…
	0	11015	-1				G3	0	0	4	0	0.0	0.0		https://gnps.ucsd.edu//ProteoSAFe/result.jsp?task=39758441a1694dda81b51608c61c961f&view=cluster_details&protein=11015&show=true	https://gnps.ucsd.edu/ProteoSAFe/result.jsp?view=network_displayer&componentindex=-1&task=39758441a1694dda81b51608c61c961f&show=true									11015	4	591319		591319	0.0	44043925	FALSE	11015				997075.0		GM(+)-LC-21M020-autoMSMS_20eV-G3_023.mzXML
	0	11536	-1				G1,G2,G3,G4	12	3	8	47	0.0	0.0		https://gnps.ucsd.edu//ProteoSAFe/result.jsp?task=39758441a1694dda81b51608c61c961f&view=cluster_details&protein=11536&show=true	https://gnps.ucsd.edu/ProteoSAFe/result.jsp?view=network_displayer&componentindex=-1&task=39758441a1694dda81b51608c61c961f&show=true									11536	70	603.54		603.54	0.0	9068702857142850	FALSE	11536				4945580.0		GM(+)-LC-21M020-autoMSMS_20eV-G2_011.mzXML|GM(+)-LC-21M020-autoMSMS_20eV-G3_018.mzXML|GM(+)-LC-21M020-autoMSMS_20eV-G1_005.mzXML|GM(+)-LC-21M020-autoMSMS_20eV-Acetilcolina.mzXML|GM(+)-LC-21M020-autoMSMS_20eV-G1_003.mzXML|GM(+)-LC-21M020-autoMSMS_20eV-Betaina.mzXML
	0	10518	-1				G1,G3	3	0	1	0	0.0	0.0		https://gnps.ucsd.edu//ProteoSAFe/result.jsp?task=39758441a1694dda81b51608c61c961f&view=cluster_details&protein=10518&show=true	https://gnps.ucsd.edu/ProteoSAFe/result.jsp?view=network_displayer&componentindex=-1&task=39758441a1694dda81b51608c61c961f&show=true									10518	4	552435		552435	0.0	1045075	FALSE	10518				403376.0		GM(+)-LC-21M020-autoMSMS_20eV-G1_007.mzXML|GM(+)-LC-21M020-autoMSMS_20eV-G3_019.mzXML|GM(+)-LC-21M020-autoMSMS_20eV-G1_008.mzXML
	0	5049	-1				G1,G3	2	0	2	0	0.0	0.0		https://gnps.ucsd.edu//ProteoSAFe/result.jsp?task=39758441a1694dda81b51608c61c961f&view=cluster_details&protein=5049&show=true	https://gnps.ucsd.edu/ProteoSAFe/result.jsp?view=network_displayer&componentindex=-1&task=39758441a1694dda81b51608c61c961f&show=true									5049	4	204102		204102	0.0	691185	FALSE	5049				749736.0		GM(+)-LC-21M020-autoMSMS_20eV-G1_003.mzXML|GM(+)-LC-21M020-autoMSMS_20eV-G3_022.mzXML|GM(+)-LC-21M020-autoMSMS_20eV-G3_019.mzXML|GM(+)-LC-21M020-autoMSMS_20eV-G1_008.mzXML
M-2H2O+H	0	7126	-1	Ala-CDCA	Crude	Emily Gentry	G1,G2,G3	6	7	6	0	0.0	0.0	http://gnps.ucsd.edu/ProteoSAFe/gnpslibraryspectrum.jsp?SpectrumID=CCMSLIB00006582300	https://gnps.ucsd.edu//ProteoSAFe/result.jsp?task=39758441a1694dda81b51608c61c961f&view=cluster_details&protein=7126&show=true	https://gnps.ucsd.edu/ProteoSAFe/result.jsp?view=network_displayer&componentindex=-1&task=39758441a1694dda81b51608c61c961f&show=true	InChI=1S/C27H45NO5/c1-15(5-8-23(31)28-16(2)25(32)33)19-6-7-20-24-21(10-12-27(19,20)4)26(3)11-9-18(29)13-17(26)14-22(24)30/h15-22,24,29-30H,5-14H2,1-4H3,(H,28,31)(H,32,33)/t15-,16?,17+,18-,19-,20+,21+,22-,24+,26+,27-/m1/s1	Orbitrap	ESI	Positive	2	14015	701047	32721.2	7126	19	414301	Dorrestein	414301	0.0	5644501578947360	FALSE	7126	13	C[C@H](CCC(N[C@H](C(O)=O)C)=O)[C@H]1CC[C@@]2([H])[C@]3([H])[C@H](O)C[C@]4([H])C[C@H](O)CC[C@]4(C)[C@H]3CC[C@@]21C	CCMSLIB00006582300	3658910.0	nan	GM(+)-LC-21M020-autoMSMS_20eV-G3_022.mzXML|GM(+)-LC-21M020-autoMSMS_20eV-G2_014.mzXML|GM(+)-LC-21M020-autoMSMS_20eV-G3_019.mzXML|GM(+)-LC-21M020-autoMSMS_20eV-G2_015.mzXML|GM(+)-LC-21M020-autoMSMS_20eV-G2_012.mzXML|GM(+)-LC-21M020-autoMSMS_20eV-G1_005.mzXML|GM(+)-LC-21M020-autoMSMS_20eV-G3_021.mzXML|GM(+)-LC-21M020-autoMSMS_20eV-G1_009.mzXML|GM(+)-LC-21M020-autoMSMS_20eV-G1_006.mzXML|GM(+)-LC-21M…
M-H	0	5753	-1	Dihydrokaempferol - 10eV	Isolated	Sumner	G1,G2,G3	5	3	7	0	0.0	0.0	http://gnps.ucsd.edu/ProteoSAFe/gnpslibraryspectrum.jsp?SpectrumID=CCMSLIB00004684095	https://gnps.ucsd.edu//ProteoSAFe/result.jsp?task=39758441a1694dda81b51608c61c961f&view=cluster_details&protein=5753&show=true	https://gnps.ucsd.edu/ProteoSAFe/result.jsp?view=network_displayer&componentindex=-1&task=39758441a1694dda81b51608c61c961f&show=true	InChI=1S/C15H12O6/c16-8-3-1-7(2-4-8)15-14(20)13(19)12-10(18)5-9(17)6-11(12)21-15/h1-6,14-18,20H	impact HD	LC-ESI	Negative	3	2.9937e+16	741548	104288.0	5753	15	257123	Sumner	257123	0.0	8089418666666660	FALSE	5753	6	c1cc(ccc1C2C(C(=O)c3c(cc(cc3O2)O)O)O)O	CCMSLIB00004684095	1240470.0	nan	GM(+)-LC-21M020-autoMSMS_20eV-G3_020.mzXML|GM(+)-LC-21M020-autoMSMS_20eV-G2_014.mzXML|GM(+)-LC-21M020-autoMSMS_20eV-G3_019.mzXML|GM(+)-LC-21M020-autoMSMS_20eV-G1_008.mzXML|GM(+)-LC-21M020-autoMSMS_20eV-G2_012.mzXML|GM(+)-LC-21M020-autoMSMS_20eV-G3_021.mzXML|GM(+)-LC-21M020-autoMSMS_20eV-G1_003.mzXML|GM(+)-LC-21M020-autoMSMS_20eV-G3_022.mzXML|GM(+)-LC-21M020-autoMSMS_20eV-G2_013.mzXML
	0	11872	49				G4	0	0	0	160	0.0	0.0		https://gnps.ucsd.edu//ProteoSAFe/result.jsp?task=39758441a1694dda81b51608c61c961f&view=cluster_details&protein=11872&show=true	https://gnps.ucsd.edu/ProteoSAFe/result.jsp?view=network_displayer&componentindex=49&task=39758441a1694dda81b51608c61c961f&show=true									11872	160	656592		656592	0.0	867725725	FALSE	11872				4866280000000		GM(+)-LC-21M020-autoMSMS_20eV-Colina cloruro.mzXML|GM(+)-LC-21M020-autoMSMS_20eV-Betaina.mzXML|GM(+)-LC-21M020-autoMSMS_20eV-Trimetilamina.mzXML|GM(+)-LC-21M020-autoMSMS_20eV-PC.mzXML
	0	11852	-1				G3	0	0	2	0	0.0	0.0		https://gnps.ucsd.edu//ProteoSAFe/result.jsp?task=39758441a1694dda81b51608c61c961f&view=cluster_details&protein=11852&show=true	https://gnps.ucsd.edu/ProteoSAFe/result.jsp?view=network_displayer&componentindex=-1&task=39758441a1694dda81b51608c61c961f&show=true									11852	2	651446		651446	0.0	727499	FALSE	11852				774026.0		GM(+)-LC-21M020-autoMSMS_20eV-G3_019.mzXML
	0	11420	3				G1,G2,G3	24	37	34	0	0.0	0.0		https://gnps.ucsd.edu//ProteoSAFe/result.jsp?task=39758441a1694dda81b51608c61c961f&view=cluster_details&protein=11420&show=true	https://gnps.ucsd.edu/ProteoSAFe/result.jsp?view=network_displayer&componentindex=3&task=39758441a1694dda81b51608c61c961f&show=true									11420	95	597549		597549	0.0	5806521894736840	FALSE	11420				2892690000000		GM(+)-LC-21M020-autoMSMS_20eV-G3_020.mzXML|GM(+)-LC-21M020-autoMSMS_20eV-G2_011.mzXML|GM(+)-LC-21M020-autoMSMS_20eV-G2_014.mzXML|GM(+)-LC-21M020-autoMSMS_20eV-G1_008.mzXML|GM(+)-LC-21M020-autoMSMS_20eV-G3_019.mzXML|GM(+)-LC-21M020-autoMSMS_20eV-G2_015.mzXML|GM(+)-LC-21M020-autoMSMS_20eV-G1_001.mzXML|GM(+)-LC-21M020-autoMSMS_20eV-G1_005.mzXML|GM(+)-LC-21M020-autoMSMS_20eV-G2_012.mzXML|GM(+)-LC-21M…
	0	11999	2				G1,G2,G3	4	4	2	0	0.0	0.0		https://gnps.ucsd.edu//ProteoSAFe/result.jsp?task=39758441a1694dda81b51608c61c961f&view=cluster_details&protein=11999&show=true	https://gnps.ucsd.edu/ProteoSAFe/result.jsp?view=network_displayer&componentindex=2&task=39758441a1694dda81b51608c61c961f&show=true									11999	10	1371.36		686181	0.0	3775247	FALSE	11999				2000770.0		GM(+)-LC-21M020-autoMSMS_20eV-G2_011.mzXML|GM(+)-LC-21M020-autoMSMS_20eV-G2_014.mzXML|GM(+)-LC-21M020-autoMSMS_20eV-G1_008.mzXML|GM(+)-LC-21M020-autoMSMS_20eV-G2_015.mzXML|GM(+)-LC-21M020-autoMSMS_20eV-G2_012.mzXML|GM(+)-LC-21M020-autoMSMS_20eV-G3_021.mzXML|GM(+)-LC-21M020-autoMSMS_20eV-G1_006.mzXML
	0	5480	-1				G1,G2	1	6	0	0	0.0	0.0		https://gnps.ucsd.edu//ProteoSAFe/result.jsp?task=39758441a1694dda81b51608c61c961f&view=cluster_details&protein=5480&show=true	https://gnps.ucsd.edu/ProteoSAFe/result.jsp?view=network_displayer&componentindex=-1&task=39758441a1694dda81b51608c61c961f&show=true									5480	7	235169		235169	0.0	6539848571428570	FALSE	5480				1090900.0		GM(+)-LC-21M020-autoMSMS_20eV-G1_003.mzXML|GM(+)-LC-21M020-autoMSMS_20eV-G2_011.mzXML|GM(+)-LC-21M020-autoMSMS_20eV-G2_013.mzXML
	0	8151	-1				G1,G2	1	24	0	0	0.0	0.0		https://gnps.ucsd.edu//ProteoSAFe/result.jsp?task=39758441a1694dda81b51608c61c961f&view=cluster_details&protein=8151&show=true	https://gnps.ucsd.edu/ProteoSAFe/result.jsp?view=network_displayer&componentindex=-1&task=39758441a1694dda81b51608c61c961f&show=true									8151	25	470273		470273	0.0	74372192	FALSE	8151				7996100.0		GM(+)-LC-21M020-autoMSMS_20eV-G2_010.mzXML|GM(+)-LC-21M020-autoMSMS_20eV-G2_015.mzXML|GM(+)-LC-21M020-autoMSMS_20eV-G1_001.mzXML|GM(+)-LC-21M020-autoMSMS_20eV-G2_014.mzXML|GM(+)-LC-21M020-autoMSMS_20eV-G2_016.mzXML
	0	12121	-1				G3	0	0	2	0	0.0	0.0		https://gnps.ucsd.edu//ProteoSAFe/result.jsp?task=39758441a1694dda81b51608c61c961f&view=cluster_details&protein=12121&show=true	https://gnps.ucsd.edu/ProteoSAFe/result.jsp?view=network_displayer&componentindex=-1&task=39758441a1694dda81b51608c61c961f&show=true									12121	2	746527		746527	0.0	6781045	FALSE	12121				51385.1		GM(+)-LC-21M020-autoMSMS_20eV-G3_018.mzXML
	0	7918	-1				G4	0	0	0	2	0.0	0.0		https://gnps.ucsd.edu//ProteoSAFe/result.jsp?task=39758441a1694dda81b51608c61c961f&view=cluster_details&protein=7918&show=true	https://gnps.ucsd.edu/ProteoSAFe/result.jsp?view=network_displayer&componentindex=-1&task=39758441a1694dda81b51608c61c961f&show=true									7918	2	444376		444376	0.0	1069.69	FALSE	7918				111673.0		GM(+)-LC-21M020-autoMSMS_20eV-Acetilcolina.mzXML
M+H	0	7869	90	Spectral Match to 1-Palmitoyl-2-hydroxy-sn-glycero-3-phosphoethanolamine from NIST14	Isolated	Data deposited by lfnothias	G1,G2,G3	20	9	10	0	0.0	0.0	http://gnps.ucsd.edu/ProteoSAFe/gnpslibraryspectrum.jsp?SpectrumID=CCMSLIB00003139689	https://gnps.ucsd.edu//ProteoSAFe/result.jsp?task=39758441a1694dda81b51608c61c961f&view=cluster_details&protein=7869&show=true	https://gnps.ucsd.edu/ProteoSAFe/result.jsp?view=network_displayer&componentindex=90&task=39758441a1694dda81b51608c61c961f&show=true	nan	HCD	ESI	Positive	3	14015	79438	30850.1	7869	39	440278	Data from Pieter Dorrestein	440278	0.0	677297717948718	FALSE	7869	12	nan	CCMSLIB00003139689	5000170.0	nan	GM(+)-LC-21M020-autoMSMS_20eV-G2_011.mzXML|GM(+)-LC-21M020-autoMSMS_20eV-G1_008.mzXML|GM(+)-LC-21M020-autoMSMS_20eV-G2_015.mzXML|GM(+)-LC-21M020-autoMSMS_20eV-G1_001.mzXML|GM(+)-LC-21M020-autoMSMS_20eV-G1_005.mzXML|GM(+)-LC-21M020-autoMSMS_20eV-G3_018.mzXML|GM(+)-LC-21M020-autoMSMS_20eV-G3_021.mzXML|GM(+)-LC-21M020-autoMSMS_20eV-G1_009.mzXML|GM(+)-LC-21M020-autoMSMS_20eV-G3_017.mzXML|GM(+)-LC-21M…
	0	11962	2				G1,G2,G3	17	14	14	0	0.0	0.0		https://gnps.ucsd.edu//ProteoSAFe/result.jsp?task=39758441a1694dda81b51608c61c961f&view=cluster_details&protein=11962&show=true	https://gnps.ucsd.edu/ProteoSAFe/result.jsp?view=network_displayer&componentindex=2&task=39758441a1694dda81b51608c61c961f&show=true									11962	45	1343.81		672406	0.0	367.77	FALSE	11962				1.24E7		GM(+)-LC-21M020-autoMSMS_20eV-G3_020.mzXML|GM(+)-LC-21M020-autoMSMS_20eV-G2_011.mzXML|GM(+)-LC-21M020-autoMSMS_20eV-G2_014.mzXML|GM(+)-LC-21M020-autoMSMS_20eV-G1_008.mzXML|GM(+)-LC-21M020-autoMSMS_20eV-G3_019.mzXML|GM(+)-LC-21M020-autoMSMS_20eV-G2_015.mzXML|GM(+)-LC-21M020-autoMSMS_20eV-G1_001.mzXML|GM(+)-LC-21M020-autoMSMS_20eV-G1_005.mzXML|GM(+)-LC-21M020-autoMSMS_20eV-G2_012.mzXML|GM(+)-LC-21M…
	0	10815	68				G2,G3	0	5	3	0	0.0	0.0		https://gnps.ucsd.edu//ProteoSAFe/result.jsp?task=39758441a1694dda81b51608c61c961f&view=cluster_details&protein=10815&show=true	https://gnps.ucsd.edu/ProteoSAFe/result.jsp?view=network_displayer&componentindex=68&task=39758441a1694dda81b51608c61c961f&show=true									10815	8	572401		572401	0.0	557463375	FALSE	10815				638577.0		GM(+)-LC-21M020-autoMSMS_20eV-G3_018.mzXML|GM(+)-LC-21M020-autoMSMS_20eV-G2_016.mzXML
	0	4164	-1				G2	0	2	0	0	0.0	0.0		https://gnps.ucsd.edu//ProteoSAFe/result.jsp?task=39758441a1694dda81b51608c61c961f&view=cluster_details&protein=4164&show=true	https://gnps.ucsd.edu/ProteoSAFe/result.jsp?view=network_displayer&componentindex=-1&task=39758441a1694dda81b51608c61c961f&show=true									4164	2	162055		162055	0.0	115741	FALSE	4164				256362.0		GM(+)-LC-21M020-autoMSMS_20eV-G2_011.mzXML|GM(+)-LC-21M020-autoMSMS_20eV-G2_013.mzXML
	0	6316	6				G1,G2,G3	5	11	4	0	0.0	0.0		https://gnps.ucsd.edu//ProteoSAFe/result.jsp?task=39758441a1694dda81b51608c61c961f&view=cluster_details&protein=6316&show=true	https://gnps.ucsd.edu/ProteoSAFe/result.jsp?view=network_displayer&componentindex=6&task=39758441a1694dda81b51608c61c961f&show=true									6316	20	283167		283167	0.0	16901435	FALSE	6316				2948770.0		GM(+)-LC-21M020-autoMSMS_20eV-G3_020.mzXML|GM(+)-LC-21M020-autoMSMS_20eV-G2_011.mzXML|GM(+)-LC-21M020-autoMSMS_20eV-G1_008.mzXML|GM(+)-LC-21M020-autoMSMS_20eV-G2_015.mzXML|GM(+)-LC-21M020-autoMSMS_20eV-G2_012.mzXML|GM(+)-LC-21M020-autoMSMS_20eV-G2_016.mzXML|GM(+)-LC-21M020-autoMSMS_20eV-G1_009.mzXML|GM(+)-LC-21M020-autoMSMS_20eV-G1_006.mzXML|GM(+)-LC-21M020-autoMSMS_20eV-G1_003.mzXML
M+H	0	7509	11	Glycocholic acid	Commercial	Prasad	G1,G2,G3	2	3	2	0	0.0	0.0	http://gnps.ucsd.edu/ProteoSAFe/gnpslibraryspectrum.jsp?SpectrumID=CCMSLIB00000479700	https://gnps.ucsd.edu//ProteoSAFe/result.jsp?task=39758441a1694dda81b51608c61c961f&view=cluster_details&protein=7509&show=true	https://gnps.ucsd.edu/ProteoSAFe/result.jsp?view=network_displayer&componentindex=11&task=39758441a1694dda81b51608c61c961f&show=true	"InChI=1S/C26H43NO6/c1-14(4-7-22(31)27-13-23(32)33)17-5-6-18-24-19(12-21(30)26(17,18)3)25(2)9-8-16(28)10-15(25)11-20(24)29/h14-21,24,28-30H,4-13H2,1-3H3,(H,27,31)(H,32,33)/t14-,15+,16-,17-,18+,19+,20-,21+,24+,25+,26-/m1/s1"	Orbitrap	DI-ESI	Positive	1	36064	8411549999999990	77330.8	7509	7	430296	Alexandrov Theodore	430296	0.0	4912301428571420	FALSE	7509	15	nan	CCMSLIB00000479700	254346.0	nan	GM(+)-LC-21M020-autoMSMS_20eV-G3_019.mzXML|GM(+)-LC-21M020-autoMSMS_20eV-G2_015.mzXML|GM(+)-LC-21M020-autoMSMS_20eV-G2_012.mzXML|GM(+)-LC-21M020-autoMSMS_20eV-G1_005.mzXML|GM(+)-LC-21M020-autoMSMS_20eV-G1_009.mzXML|GM(+)-LC-21M020-autoMSMS_20eV-G3_023.mzXML|GM(+)-LC-21M020-autoMSMS_20eV-G2_010.mzXML
	0	9781	-1				G1	2	0	0	0	0.0	0.0		https://gnps.ucsd.edu//ProteoSAFe/result.jsp?task=39758441a1694dda81b51608c61c961f&view=cluster_details&protein=9781&show=true	https://gnps.ucsd.edu/ProteoSAFe/result.jsp?view=network_displayer&componentindex=-1&task=39758441a1694dda81b51608c61c961f&show=true									9781	2	479375		479375	0.0	9739645	FALSE	9781				126099.0		GM(+)-LC-21M020-autoMSMS_20eV-G1_005.mzXML
	0	8153	55				G1,G2,G3	18	17	4	0	0.0	0.0		https://gnps.ucsd.edu//ProteoSAFe/result.jsp?task=39758441a1694dda81b51608c61c961f&view=cluster_details&protein=8153&show=true	https://gnps.ucsd.edu/ProteoSAFe/result.jsp?view=network_displayer&componentindex=55&task=39758441a1694dda81b51608c61c961f&show=true									8153	39	468443		468443	0.0	9164001282051280	FALSE	8153				4869470.0		GM(+)-LC-21M020-autoMSMS_20eV-G3_020.mzXML|GM(+)-LC-21M020-autoMSMS_20eV-G2_011.mzXML|GM(+)-LC-21M020-autoMSMS_20eV-G2_014.mzXML|GM(+)-LC-21M020-autoMSMS_20eV-G2_015.mzXML|GM(+)-LC-21M020-autoMSMS_20eV-G1_001.mzXML|GM(+)-LC-21M020-autoMSMS_20eV-G1_005.mzXML|GM(+)-LC-21M020-autoMSMS_20eV-G2_012.mzXML|GM(+)-LC-21M020-autoMSMS_20eV-G3_017.mzXML|GM(+)-LC-21M020-autoMSMS_20eV-G1_006.mzXML|GM(+)-LC-21M…
	0	9820	-1				G1,G3	3	0	2	0	0.0	0.0		https://gnps.ucsd.edu//ProteoSAFe/result.jsp?task=39758441a1694dda81b51608c61c961f&view=cluster_details&protein=9820&show=true	https://gnps.ucsd.edu/ProteoSAFe/result.jsp?view=network_displayer&componentindex=-1&task=39758441a1694dda81b51608c61c961f&show=true									9820	5	484438		484438	0.0	986.66	FALSE	9820				1224240.0		GM(+)-LC-21M020-autoMSMS_20eV-G3_023.mzXML|GM(+)-LC-21M020-autoMSMS_20eV-G1_005.mzXML
	0	6496	-1				G3	0	0	2	0	0.0	0.0		https://gnps.ucsd.edu//ProteoSAFe/result.jsp?task=39758441a1694dda81b51608c61c961f&view=cluster_details&protein=6496&show=true	https://gnps.ucsd.edu/ProteoSAFe/result.jsp?view=network_displayer&componentindex=-1&task=39758441a1694dda81b51608c61c961f&show=true									6496	2	289.14		289.14	0.0	515685	FALSE	6496				65943.4		GM(+)-LC-21M020-autoMSMS_20eV-G3_017.mzXML
M+H	0	10843	2	Spectral Match to Undecaethylene glycol from NIST14	Isolated	Data deposited by fevargas	G1,G2,G3	5	13	6	0	0.0	0.0	http://gnps.ucsd.edu/ProteoSAFe/gnpslibraryspectrum.jsp?SpectrumID=CCMSLIB00003135327	https://gnps.ucsd.edu//ProteoSAFe/result.jsp?task=39758441a1694dda81b51608c61c961f&view=cluster_details&protein=10843&show=true	https://gnps.ucsd.edu/ProteoSAFe/result.jsp?view=network_displayer&componentindex=2&task=39758441a1694dda81b51608c61c961f&show=true	nan	QqQ	ESI	Positive	3	648756	819591	145489.0	10843	24	1152.07	Data from Karly Nisson	576533	0.0	348909875	FALSE	10843	17	nan	CCMSLIB00003135327	3473040.0	Mouse:Tissue[Sample Type Detected]	GM(+)-LC-21M020-autoMSMS_20eV-G3_022.mzXML|GM(+)-LC-21M020-autoMSMS_20eV-G2_011.mzXML|GM(+)-LC-21M020-autoMSMS_20eV-G2_014.mzXML|GM(+)-LC-21M020-autoMSMS_20eV-G1_008.mzXML|GM(+)-LC-21M020-autoMSMS_20eV-G3_019.mzXML|GM(+)-LC-21M020-autoMSMS_20eV-G2_015.mzXML|GM(+)-LC-21M020-autoMSMS_20eV-G1_001.mzXML|GM(+)-LC-21M020-autoMSMS_20eV-G1_005.mzXML|GM(+)-LC-21M020-autoMSMS_20eV-G2_012.mzXML|GM(+)-LC-21M…
	0	7313	-1				G1,G2,G3	7	3	3	0	0.0	0.0		https://gnps.ucsd.edu//ProteoSAFe/result.jsp?task=39758441a1694dda81b51608c61c961f&view=cluster_details&protein=7313&show=true	https://gnps.ucsd.edu/ProteoSAFe/result.jsp?view=network_displayer&componentindex=-1&task=39758441a1694dda81b51608c61c961f&show=true									7313	13	420229		420229	0.0	3.95756e+16	FALSE	7313				2631390.0		GM(+)-LC-21M020-autoMSMS_20eV-G3_020.mzXML|GM(+)-LC-21M020-autoMSMS_20eV-G1_008.mzXML|GM(+)-LC-21M020-autoMSMS_20eV-G3_019.mzXML|GM(+)-LC-21M020-autoMSMS_20eV-G1_005.mzXML|GM(+)-LC-21M020-autoMSMS_20eV-G2_016.mzXML|GM(+)-LC-21M020-autoMSMS_20eV-G3_021.mzXML|GM(+)-LC-21M020-autoMSMS_20eV-G1_003.mzXML|GM(+)-LC-21M020-autoMSMS_20eV-G1_007.mzXML|GM(+)-LC-21M020-autoMSMS_20eV-G2_013.mzXML
	0	5630	-1				G3	0	0	3	0	0.0	0.0		https://gnps.ucsd.edu//ProteoSAFe/result.jsp?task=39758441a1694dda81b51608c61c961f&view=cluster_details&protein=5630&show=true	https://gnps.ucsd.edu/ProteoSAFe/result.jsp?view=network_displayer&componentindex=-1&task=39758441a1694dda81b51608c61c961f&show=true									5630	3	247.1		247.1	0.0	213256	FALSE	5630				337591.0		GM(+)-LC-21M020-autoMSMS_20eV-G3_018.mzXML
	0	8124	-1				G1,G2	1	1	0	0	0.0	0.0		https://gnps.ucsd.edu//ProteoSAFe/result.jsp?task=39758441a1694dda81b51608c61c961f&view=cluster_details&protein=8124&show=true	https://gnps.ucsd.edu/ProteoSAFe/result.jsp?view=network_displayer&componentindex=-1&task=39758441a1694dda81b51608c61c961f&show=true									8124	2	467012		467012	0.0	5297515	FALSE	8124				36249.0		GM(+)-LC-21M020-autoMSMS_20eV-G1_003.mzXML|GM(+)-LC-21M020-autoMSMS_20eV-G2_014.mzXML
	0	7947	-1				G2,G3	0	1	1	0	0.0	0.0		https://gnps.ucsd.edu//ProteoSAFe/result.jsp?task=39758441a1694dda81b51608c61c961f&view=cluster_details&protein=7947&show=true	https://gnps.ucsd.edu/ProteoSAFe/result.jsp?view=network_displayer&componentindex=-1&task=39758441a1694dda81b51608c61c961f&show=true									7947	2	447.31		447.31	0.0	7776800000000000	FALSE	7947				71742.5		GM(+)-LC-21M020-autoMSMS_20eV-G3_017.mzXML|GM(+)-LC-21M020-autoMSMS_20eV-G2_011.mzXML
	0	11653	20				G1,G3	4	0	7	0	0.0	0.0		https://gnps.ucsd.edu//ProteoSAFe/result.jsp?task=39758441a1694dda81b51608c61c961f&view=cluster_details&protein=11653&show=true	https://gnps.ucsd.edu/ProteoSAFe/result.jsp?view=network_displayer&componentindex=20&task=39758441a1694dda81b51608c61c961f&show=true									11653	11	623345		623345	0.0	388823	FALSE	11653				1785490.0		GM(+)-LC-21M020-autoMSMS_20eV-G3_023.mzXML|GM(+)-LC-21M020-autoMSMS_20eV-G1_007.mzXML|GM(+)-LC-21M020-autoMSMS_20eV-G3_022.mzXML|GM(+)-LC-21M020-autoMSMS_20eV-G1_001.mzXML|GM(+)-LC-21M020-autoMSMS_20eV-G3_017.mzXML
	0	8015	2				G1,G2,G3	5	9	5	0	0.0	0.0		https://gnps.ucsd.edu//ProteoSAFe/result.jsp?task=39758441a1694dda81b51608c61c961f&view=cluster_details&protein=8015&show=true	https://gnps.ucsd.edu/ProteoSAFe/result.jsp?view=network_displayer&componentindex=2&task=39758441a1694dda81b51608c61c961f&show=true									8015	19	455222		455222	0.0	2.61597e+16	FALSE	8015				2467140.0		GM(+)-LC-21M020-autoMSMS_20eV-G3_020.mzXML|GM(+)-LC-21M020-autoMSMS_20eV-G2_014.mzXML|GM(+)-LC-21M020-autoMSMS_20eV-G1_008.mzXML|GM(+)-LC-21M020-autoMSMS_20eV-G2_012.mzXML|GM(+)-LC-21M020-autoMSMS_20eV-G1_001.mzXML|GM(+)-LC-21M020-autoMSMS_20eV-G2_016.mzXML|GM(+)-LC-21M020-autoMSMS_20eV-G3_021.mzXML|GM(+)-LC-21M020-autoMSMS_20eV-G1_009.mzXML|GM(+)-LC-21M020-autoMSMS_20eV-G3_017.mzXML|GM(+)-LC-21M…
	0	3424	-1				G1,G2	5	6	0	0	0.0	0.0		https://gnps.ucsd.edu//ProteoSAFe/result.jsp?task=39758441a1694dda81b51608c61c961f&view=cluster_details&protein=3424&show=true	https://gnps.ucsd.edu/ProteoSAFe/result.jsp?view=network_displayer&componentindex=-1&task=39758441a1694dda81b51608c61c961f&show=true									3424	11	131001		131001	0.0	7556881818181810	FALSE	3424				157013.0		GM(+)-LC-21M020-autoMSMS_20eV-G2_011.mzXML|GM(+)-LC-21M020-autoMSMS_20eV-G2_015.mzXML|GM(+)-LC-21M020-autoMSMS_20eV-G1_001.mzXML|GM(+)-LC-21M020-autoMSMS_20eV-G1_006.mzXML|GM(+)-LC-21M020-autoMSMS_20eV-G1_003.mzXML|GM(+)-LC-21M020-autoMSMS_20eV-G2_013.mzXML
	0	6288	-1				G1,G2,G3	1	1	1	0	0.0	0.0		https://gnps.ucsd.edu//ProteoSAFe/result.jsp?task=39758441a1694dda81b51608c61c961f&view=cluster_details&protein=6288&show=true	https://gnps.ucsd.edu/ProteoSAFe/result.jsp?view=network_displayer&componentindex=-1&task=39758441a1694dda81b51608c61c961f&show=true									6288	3	281117		281117	0.0	3358846666666660	FALSE	6288				203463.0		GM(+)-LC-21M020-autoMSMS_20eV-G1_009.mzXML|GM(+)-LC-21M020-autoMSMS_20eV-G2_013.mzXML|GM(+)-LC-21M020-autoMSMS_20eV-G3_018.mzXML
	0	8092	-1				G2	0	3	0	0	0.0	0.0		https://gnps.ucsd.edu//ProteoSAFe/result.jsp?task=39758441a1694dda81b51608c61c961f&view=cluster_details&protein=8092&show=true	https://gnps.ucsd.edu/ProteoSAFe/result.jsp?view=network_displayer&componentindex=-1&task=39758441a1694dda81b51608c61c961f&show=true									8092	3	463304		463304	0.0	8732073333333330	FALSE	8092				1297090.0		GM(+)-LC-21M020-autoMSMS_20eV-G2_011.mzXML
	0	12285	-1				G1	2	0	0	0	0.0	0.0		https://gnps.ucsd.edu//ProteoSAFe/result.jsp?task=39758441a1694dda81b51608c61c961f&view=cluster_details&protein=12285&show=true	https://gnps.ucsd.edu/ProteoSAFe/result.jsp?view=network_displayer&componentindex=-1&task=39758441a1694dda81b51608c61c961f&show=true									12285	2	817583		817583	0.0	4.73372e+16	FALSE	12285				810844.0		GM(+)-LC-21M020-autoMSMS_20eV-G1_001.mzXML|GM(+)-LC-21M020-autoMSMS_20eV-G1_008.mzXML
	0	11951	-1				G1,G3	1	0	1	0	0.0	0.0		https://gnps.ucsd.edu//ProteoSAFe/result.jsp?task=39758441a1694dda81b51608c61c961f&view=cluster_details&protein=11951&show=true	https://gnps.ucsd.edu/ProteoSAFe/result.jsp?view=network_displayer&componentindex=-1&task=39758441a1694dda81b51608c61c961f&show=true									11951	2	665355		665355	0.0	388577	FALSE	11951				359164.0		GM(+)-LC-21M020-autoMSMS_20eV-G3_023.mzXML|GM(+)-LC-21M020-autoMSMS_20eV-G1_007.mzXML
	0	11786	18				G3	0	0	7	0	0.0	0.0		https://gnps.ucsd.edu//ProteoSAFe/result.jsp?task=39758441a1694dda81b51608c61c961f&view=cluster_details&protein=11786&show=true	https://gnps.ucsd.edu/ProteoSAFe/result.jsp?view=network_displayer&componentindex=18&task=39758441a1694dda81b51608c61c961f&show=true									11786	7	639378		639378	0.0	9118227142857140	FALSE	11786				2048280.0		GM(+)-LC-21M020-autoMSMS_20eV-G3_019.mzXML
	0	4516	5				G2,G3	0	3	2	0	0.0	0.0		https://gnps.ucsd.edu//ProteoSAFe/result.jsp?task=39758441a1694dda81b51608c61c961f&view=cluster_details&protein=4516&show=true	https://gnps.ucsd.edu/ProteoSAFe/result.jsp?view=network_displayer&componentindex=5&task=39758441a1694dda81b51608c61c961f&show=true									4516	5	180102		180102	0.0	5123502	FALSE	4516				265001.0		GM(+)-LC-21M020-autoMSMS_20eV-G3_020.mzXML|GM(+)-LC-21M020-autoMSMS_20eV-G2_012.mzXML|GM(+)-LC-21M020-autoMSMS_20eV-G2_014.mzXML|GM(+)-LC-21M020-autoMSMS_20eV-G3_019.mzXML
	0	10885	-1				G1,G2,G3	20	9	36	0	0.0	0.0		https://gnps.ucsd.edu//ProteoSAFe/result.jsp?task=39758441a1694dda81b51608c61c961f&view=cluster_details&protein=10885&show=true	https://gnps.ucsd.edu/ProteoSAFe/result.jsp?view=network_displayer&componentindex=-1&task=39758441a1694dda81b51608c61c961f&show=true									10885	65	584433		584433	0.0	1.03786e+16	FALSE	10885				2358340000000		GM(+)-LC-21M020-autoMSMS_20eV-G3_020.mzXML|GM(+)-LC-21M020-autoMSMS_20eV-G3_022.mzXML|GM(+)-LC-21M020-autoMSMS_20eV-G2_011.mzXML|GM(+)-LC-21M020-autoMSMS_20eV-G2_014.mzXML|GM(+)-LC-21M020-autoMSMS_20eV-G1_008.mzXML|GM(+)-LC-21M020-autoMSMS_20eV-G3_019.mzXML|GM(+)-LC-21M020-autoMSMS_20eV-G1_001.mzXML|GM(+)-LC-21M020-autoMSMS_20eV-G1_005.mzXML|GM(+)-LC-21M020-autoMSMS_20eV-G2_012.mzXML|GM(+)-LC-21M…
	0	11495	-1				G1,G3	1	0	1	0	0.0	0.0		https://gnps.ucsd.edu//ProteoSAFe/result.jsp?task=39758441a1694dda81b51608c61c961f&view=cluster_details&protein=11495&show=true	https://gnps.ucsd.edu/ProteoSAFe/result.jsp?view=network_displayer&componentindex=-1&task=39758441a1694dda81b51608c61c961f&show=true									11495	2	600.42		600.42	0.0	9242105	FALSE	11495				114943.0		GM(+)-LC-21M020-autoMSMS_20eV-G3_017.mzXML|GM(+)-LC-21M020-autoMSMS_20eV-G1_005.mzXML
	0	11679	68				G2,G3	0	4	3	0	0.0	0.0		https://gnps.ucsd.edu//ProteoSAFe/result.jsp?task=39758441a1694dda81b51608c61c961f&view=cluster_details&protein=11679&show=true	https://gnps.ucsd.edu/ProteoSAFe/result.jsp?view=network_displayer&componentindex=68&task=39758441a1694dda81b51608c61c961f&show=true									11679	7	630443		630443	0.0	6011842857142850	FALSE	11679				942019.0		GM(+)-LC-21M020-autoMSMS_20eV-G3_018.mzXML|GM(+)-LC-21M020-autoMSMS_20eV-G2_016.mzXML
M+H	0	10631	2	Spectral Match to Undecaethylene glycol from NIST14	Isolated	Data deposited by amelnik	G1,G2,G3	12	21	13	0	0.0	0.0	http://gnps.ucsd.edu/ProteoSAFe/gnpslibraryspectrum.jsp?SpectrumID=CCMSLIB00003136774	https://gnps.ucsd.edu//ProteoSAFe/result.jsp?task=39758441a1694dda81b51608c61c961f&view=cluster_details&protein=10631&show=true	https://gnps.ucsd.edu/ProteoSAFe/result.jsp?view=network_displayer&componentindex=2&task=39758441a1694dda81b51608c61c961f&show=true	InChI=1S/C22H46O12/c23-1-3-25-5-7-27-9-11-29-13-15-31-17-19-33-21-22-34-20-18-32-16-14-30-12-10-28-8-6-26-4-2-24/h23-24H,1-22H2	QQQ	ESI	Positive	3	61173	7552	121542.0	10631	46	564479	Data from Rob Knight	564479	0.0	3008621304347820	FALSE	10631	15	C(COCCOCCOCCOCCOCCOCCOCCOCCOCCOCCO)O	CCMSLIB00003136774	1918320000000	nan	GM(+)-LC-21M020-autoMSMS_20eV-G3_020.mzXML|GM(+)-LC-21M020-autoMSMS_20eV-G3_022.mzXML|GM(+)-LC-21M020-autoMSMS_20eV-G2_011.mzXML|GM(+)-LC-21M020-autoMSMS_20eV-G2_014.mzXML|GM(+)-LC-21M020-autoMSMS_20eV-G1_008.mzXML|GM(+)-LC-21M020-autoMSMS_20eV-G3_019.mzXML|GM(+)-LC-21M020-autoMSMS_20eV-G2_015.mzXML|GM(+)-LC-21M020-autoMSMS_20eV-G1_001.mzXML|GM(+)-LC-21M020-autoMSMS_20eV-G1_005.mzXML|GM(+)-LC-21M…
	0	2908	5				G4	0	0	0	37	0.0	0.0		https://gnps.ucsd.edu//ProteoSAFe/result.jsp?task=39758441a1694dda81b51608c61c961f&view=cluster_details&protein=2908&show=true	https://gnps.ucsd.edu/ProteoSAFe/result.jsp?view=network_displayer&componentindex=5&task=39758441a1694dda81b51608c61c961f&show=true									2908	37	118086		118086	0.0	1.00671e+16	FALSE	2908				1635970.0		GM(+)-LC-21M020-autoMSMS_20eV-Betaina.mzXML
	0	10666	-1				G2,G3	0	1	1	0	0.0	0.0		https://gnps.ucsd.edu//ProteoSAFe/result.jsp?task=39758441a1694dda81b51608c61c961f&view=cluster_details&protein=10666&show=true	https://gnps.ucsd.edu/ProteoSAFe/result.jsp?view=network_displayer&componentindex=-1&task=39758441a1694dda81b51608c61c961f&show=true									10666	2	568431		568431	0.0	8291585	FALSE	10666				840025.0		GM(+)-LC-21M020-autoMSMS_20eV-G2_013.mzXML|GM(+)-LC-21M020-autoMSMS_20eV-G3_021.mzXML
M+H-H2O	0	6036	46	Sphinganine	commercial	JGI:204691	G1,G2,G3	19	16	23	0	0.0	0.0	http://gnps.ucsd.edu/ProteoSAFe/gnpslibraryspectrum.jsp?SpectrumID=CCMSLIB00006698008	https://gnps.ucsd.edu//ProteoSAFe/result.jsp?task=39758441a1694dda81b51608c61c961f&view=cluster_details&protein=6036&show=true	https://gnps.ucsd.edu/ProteoSAFe/result.jsp?view=network_displayer&componentindex=46&task=39758441a1694dda81b51608c61c961f&show=true	InChI=1S/C18H39NO2/c1-2-3-4-5-6-7-8-9-10-11-12-13-14-15-18(21)17(19)16-20/h17-18,20-21H,2-16,19H2,1H3/t17-,18+/m0/s1	Orbitrap	LC-ESI	Positive	3	140718	9305770000000000	49497.1	6036	58	270223	Trent Northen	270223	0.0	6599985689655170	FALSE	6036	9	CCCCCCCCCCCCCCCC(O)C(N)CO	CCMSLIB00006698008	1661960.0	nan	GM(+)-LC-21M020-autoMSMS_20eV-G2_011.mzXML|GM(+)-LC-21M020-autoMSMS_20eV-G2_014.mzXML|GM(+)-LC-21M020-autoMSMS_20eV-G1_008.mzXML|GM(+)-LC-21M020-autoMSMS_20eV-G1_001.mzXML|GM(+)-LC-21M020-autoMSMS_20eV-G1_005.mzXML|GM(+)-LC-21M020-autoMSMS_20eV-G2_012.mzXML|GM(+)-LC-21M020-autoMSMS_20eV-G2_016.mzXML|GM(+)-LC-21M020-autoMSMS_20eV-G1_009.mzXML|GM(+)-LC-21M020-autoMSMS_20eV-G3_018.mzXML|GM(+)-LC-21M…
	0	10539	-1				G1,G3	1	0	1	0	0.0	0.0		https://gnps.ucsd.edu//ProteoSAFe/result.jsp?task=39758441a1694dda81b51608c61c961f&view=cluster_details&protein=10539&show=true	https://gnps.ucsd.edu/ProteoSAFe/result.jsp?view=network_displayer&componentindex=-1&task=39758441a1694dda81b51608c61c961f&show=true									10539	2	552435		552435	0.0	1003.8	FALSE	10539				164809.0		GM(+)-LC-21M020-autoMSMS_20eV-G1_003.mzXML|GM(+)-LC-21M020-autoMSMS_20eV-G3_021.mzXML
	0	7440	-1				G2,G3	0	2	28	0	0.0	0.0		https://gnps.ucsd.edu//ProteoSAFe/result.jsp?task=39758441a1694dda81b51608c61c961f&view=cluster_details&protein=7440&show=true	https://gnps.ucsd.edu/ProteoSAFe/result.jsp?view=network_displayer&componentindex=-1&task=39758441a1694dda81b51608c61c961f&show=true									7440	30	430418		430418	0.0	7917799666666660	FALSE	7440				8645780.0		GM(+)-LC-21M020-autoMSMS_20eV-G2_010.mzXML|GM(+)-LC-21M020-autoMSMS_20eV-G3_018.mzXML
	0	3433	-1				G2	0	3	0	0	0.0	0.0		https://gnps.ucsd.edu//ProteoSAFe/result.jsp?task=39758441a1694dda81b51608c61c961f&view=cluster_details&protein=3433&show=true	https://gnps.ucsd.edu/ProteoSAFe/result.jsp?view=network_displayer&componentindex=-1&task=39758441a1694dda81b51608c61c961f&show=true									3433	3	131001		131001	0.0	9890433333333330	FALSE	3433				440976.0		GM(+)-LC-21M020-autoMSMS_20eV-G2_013.mzXML
	0	11094	-1				G1,G3	1	0	1	0	0.0	0.0		https://gnps.ucsd.edu//ProteoSAFe/result.jsp?task=39758441a1694dda81b51608c61c961f&view=cluster_details&protein=11094&show=true	https://gnps.ucsd.edu/ProteoSAFe/result.jsp?view=network_displayer&componentindex=-1&task=39758441a1694dda81b51608c61c961f&show=true									11094	2	593334		593334	0.0	425241	FALSE	11094				79654.2		GM(+)-LC-21M020-autoMSMS_20eV-G1_007.mzXML|GM(+)-LC-21M020-autoMSMS_20eV-G3_017.mzXML
	0	7445	-1				G1,G3	1	0	1	0	0.0	0.0		https://gnps.ucsd.edu//ProteoSAFe/result.jsp?task=39758441a1694dda81b51608c61c961f&view=cluster_details&protein=7445&show=true	https://gnps.ucsd.edu/ProteoSAFe/result.jsp?view=network_displayer&componentindex=-1&task=39758441a1694dda81b51608c61c961f&show=true									7445	2	429374		429374	0.0	9431735000000000	FALSE	7445				36082.0		GM(+)-LC-21M020-autoMSMS_20eV-G1_003.mzXML|GM(+)-LC-21M020-autoMSMS_20eV-G3_018.mzXML
	0	12294	-1				G3	0	0	2	0	0.0	0.0		https://gnps.ucsd.edu//ProteoSAFe/result.jsp?task=39758441a1694dda81b51608c61c961f&view=cluster_details&protein=12294&show=true	https://gnps.ucsd.edu/ProteoSAFe/result.jsp?view=network_displayer&componentindex=-1&task=39758441a1694dda81b51608c61c961f&show=true									12294	2	824485		824485	0.0	338.6	FALSE	12294				49659.4		GM(+)-LC-21M020-autoMSMS_20eV-G3_017.mzXML|GM(+)-LC-21M020-autoMSMS_20eV-G3_019.mzXML
	0	6751	-1				G1,G2,G3	14	7	9	0	0.0	0.0		https://gnps.ucsd.edu//ProteoSAFe/result.jsp?task=39758441a1694dda81b51608c61c961f&view=cluster_details&protein=6751&show=true	https://gnps.ucsd.edu/ProteoSAFe/result.jsp?view=network_displayer&componentindex=-1&task=39758441a1694dda81b51608c61c961f&show=true									6751	30	400574		400574	0.0	4991911333333330	FALSE	6751				125660000000		GM(+)-LC-21M020-autoMSMS_20eV-G3_020.mzXML|GM(+)-LC-21M020-autoMSMS_20eV-G2_014.mzXML|GM(+)-LC-21M020-autoMSMS_20eV-G3_019.mzXML|GM(+)-LC-21M020-autoMSMS_20eV-G2_015.mzXML|GM(+)-LC-21M020-autoMSMS_20eV-G2_012.mzXML|GM(+)-LC-21M020-autoMSMS_20eV-G1_001.mzXML|GM(+)-LC-21M020-autoMSMS_20eV-G1_005.mzXML|GM(+)-LC-21M020-autoMSMS_20eV-G3_018.mzXML|GM(+)-LC-21M020-autoMSMS_20eV-G3_021.mzXML|GM(+)-LC-21M…
M+H	0	7422	-1	LAUROYLCARNITINE	isolated	MoNA:MoNA037182	G1,G2,G3	2	5	1	0	0.0	0.0	http://gnps.ucsd.edu/ProteoSAFe/gnpslibraryspectrum.jsp?SpectrumID=CCMSLIB00006679896	https://gnps.ucsd.edu//ProteoSAFe/result.jsp?task=39758441a1694dda81b51608c61c961f&view=cluster_details&protein=7422&show=true	https://gnps.ucsd.edu/ProteoSAFe/result.jsp?view=network_displayer&componentindex=-1&task=39758441a1694dda81b51608c61c961f&show=true	"InChI=1S/C19H37NO4/c1-5-6-7-8-9-10-11-12-13-14-19(23)24-17(15-18(21)22)16-20(2,3)4/h17H,5-16H2,1-4H3/t17-/m1/s1"	Orbitrap	ESI	positive	3	84095	802433	244263.0	7422	8	428375	MoNA	428375	0.0	88629475	FALSE	7422	6	CCCCCCCCCCCC(=O)O[C@H](CC(=O)[O-])C[N+](C)(C)C	CCMSLIB00006679896	360056.0	nan	GM(+)-LC-21M020-autoMSMS_20eV-G3_021.mzXML|GM(+)-LC-21M020-autoMSMS_20eV-G1_009.mzXML|GM(+)-LC-21M020-autoMSMS_20eV-G2_015.mzXML|GM(+)-LC-21M020-autoMSMS_20eV-G2_014.mzXML|GM(+)-LC-21M020-autoMSMS_20eV-G1_008.mzXML
M+NH4	0	9722	41	Spectral Match to Cyclohexasiloxane, dodecamethyl- from NIST14	Isolated	Data deposited by alchemistmatt	G2	0	4	0	0	0.0	0.0	http://gnps.ucsd.edu/ProteoSAFe/gnpslibraryspectrum.jsp?SpectrumID=CCMSLIB00003136983	https://gnps.ucsd.edu//ProteoSAFe/result.jsp?task=39758441a1694dda81b51608c61c961f&view=cluster_details&protein=9722&show=true	https://gnps.ucsd.edu/ProteoSAFe/result.jsp?view=network_displayer&componentindex=41&task=39758441a1694dda81b51608c61c961f&show=true	InChI=1S/C12H36O6Si6/c1-19(2)13-20(3,4)15-22(7,8)17-24(11,12)18-23(9,10)16-21(5,6)14-19/h1-12H3	QQQ	ESI	Positive	3	12269	810724	26548.0	9722	4	474414	Data from Katrina Waters;Yoshihiro Kawaoka;Richard Smith;Thomas Metz;Ralph Baric	474414	0.0	8699382499999990	FALSE	9722	9	C[Si]1(O[Si](O[Si](O[Si](O[Si](O[Si](O1)(C)C)(C)C)(C)C)(C)C)(C)C)C	CCMSLIB00003136983	177357.0	nan	GM(+)-LC-21M020-autoMSMS_20eV-G2_010.mzXML
	0	2966	-1				G3	0	0	2	0	0.0	0.0		https://gnps.ucsd.edu//ProteoSAFe/result.jsp?task=39758441a1694dda81b51608c61c961f&view=cluster_details&protein=2966&show=true	https://gnps.ucsd.edu/ProteoSAFe/result.jsp?view=network_displayer&componentindex=-1&task=39758441a1694dda81b51608c61c961f&show=true									2966	2	119086		119086	0.0	6370160000000000	FALSE	2966				42467.1		GM(+)-LC-21M020-autoMSMS_20eV-G3_023.mzXML|GM(+)-LC-21M020-autoMSMS_20eV-G3_019.mzXML
M+H	0	5697	4	Massbank:LU068306 N-Dodecanoyl-N-methylglycine|N-Lauroylsarcosine|2-[dodecanoyl(methyl)amino]acetic acid	Isolated	Massbank	G1,G2,G3	31	17	27	0	0.0	0.0	http://gnps.ucsd.edu/ProteoSAFe/gnpslibraryspectrum.jsp?SpectrumID=CCMSLIB00005763636	https://gnps.ucsd.edu//ProteoSAFe/result.jsp?task=39758441a1694dda81b51608c61c961f&view=cluster_details&protein=5697&show=true	https://gnps.ucsd.edu/ProteoSAFe/result.jsp?view=network_displayer&componentindex=4&task=39758441a1694dda81b51608c61c961f&show=true	1S/C15H29NO3/c1-3-4-5-6-7-8-9-10-11-12-14(17)16(2)13-15(18)19/h3-13H2,1-2H3,(H,18,19)	Hybrid FT	ESI	Positive	3	1.8978e+16	851766	69715.1	5697	75	253244	Massbank	253244	0.0	8303143866666660	FALSE	5697	6	CCCCCCCCCCCC(=O)N(C)CC(O)=O	CCMSLIB00005763636	112250000000	nan	GM(+)-LC-21M020-autoMSMS_20eV-G3_020.mzXML|GM(+)-LC-21M020-autoMSMS_20eV-G3_022.mzXML|GM(+)-LC-21M020-autoMSMS_20eV-G2_011.mzXML|GM(+)-LC-21M020-autoMSMS_20eV-G2_014.mzXML|GM(+)-LC-21M020-autoMSMS_20eV-G1_008.mzXML|GM(+)-LC-21M020-autoMSMS_20eV-G2_015.mzXML|GM(+)-LC-21M020-autoMSMS_20eV-G1_001.mzXML|GM(+)-LC-21M020-autoMSMS_20eV-G1_005.mzXML|GM(+)-LC-21M020-autoMSMS_20eV-G2_012.mzXML|GM(+)-LC-21M…
	0	9729	-1				G2,G4	0	2	0	1	0.0	0.0		https://gnps.ucsd.edu//ProteoSAFe/result.jsp?task=39758441a1694dda81b51608c61c961f&view=cluster_details&protein=9729&show=true	https://gnps.ucsd.edu/ProteoSAFe/result.jsp?view=network_displayer&componentindex=-1&task=39758441a1694dda81b51608c61c961f&show=true									9729	3	474833		474833	0.0	3467966666666660	FALSE	9729				127064.0		GM(+)-LC-21M020-autoMSMS_20eV-Betaina.mzXML|GM(+)-LC-21M020-autoMSMS_20eV-G2_013.mzXML|GM(+)-LC-21M020-autoMSMS_20eV-G2_014.mzXML
M+H	0	12213	29	SM(d18:2/18:1); [M+H]+ C41H80N2O6P1	Commercial	Thomas Metz	G4	0	0	0	34	0.0	0.0	http://gnps.ucsd.edu/ProteoSAFe/gnpslibraryspectrum.jsp?SpectrumID=CCMSLIB00003099047	https://gnps.ucsd.edu//ProteoSAFe/result.jsp?task=39758441a1694dda81b51608c61c961f&view=cluster_details&protein=12213&show=true	https://gnps.ucsd.edu/ProteoSAFe/result.jsp?view=network_displayer&componentindex=29&task=39758441a1694dda81b51608c61c961f&show=true	nan	CID; Velos	LC-ESI	Positive	1	56003	771018	77078.8	12213	34	782571	Thomas Metz	782571	0.0	8331457058823520	FALSE	12213	10	nan	CCMSLIB00003099047	773934.0	nan	GM(+)-LC-21M020-autoMSMS_20eV-Colina cloruro.mzXML|GM(+)-LC-21M020-autoMSMS_20eV-Betaina.mzXML
M+H	0	11917	-1	PE(18:1/18:1); [M+H]+ C41H79N1O8P1	Commercial	Thomas Metz	G4	0	0	0	2	0.0	0.0	http://gnps.ucsd.edu/ProteoSAFe/gnpslibraryspectrum.jsp?SpectrumID=CCMSLIB00003120115	https://gnps.ucsd.edu//ProteoSAFe/result.jsp?task=39758441a1694dda81b51608c61c961f&view=cluster_details&protein=11917&show=true	https://gnps.ucsd.edu/ProteoSAFe/result.jsp?view=network_displayer&componentindex=-1&task=39758441a1694dda81b51608c61c961f&show=true	nan	CID; Velos	LC-ESI	Positive	1	82008	774753	110293.0	11917	2	661539	Thomas Metz	661539	0.0	854019	FALSE	11917	8	nan	CCMSLIB00003120115	49511.9	nan	GM(+)-LC-21M020-autoMSMS_20eV-Betaina.mzXML
	0	11642	20				G2,G3	0	2	5	0	0.0	0.0		https://gnps.ucsd.edu//ProteoSAFe/result.jsp?task=39758441a1694dda81b51608c61c961f&view=cluster_details&protein=11642&show=true	https://gnps.ucsd.edu/ProteoSAFe/result.jsp?view=network_displayer&componentindex=20&task=39758441a1694dda81b51608c61c961f&show=true									11642	7	621.33		621.33	0.0	4084664285714280	FALSE	11642				1066100.0		GM(+)-LC-21M020-autoMSMS_20eV-G3_023.mzXML|GM(+)-LC-21M020-autoMSMS_20eV-G2_010.mzXML
	0	12147	25				G4	0	0	0	83	0.0	0.0		https://gnps.ucsd.edu//ProteoSAFe/result.jsp?task=39758441a1694dda81b51608c61c961f&view=cluster_details&protein=12147&show=true	https://gnps.ucsd.edu/ProteoSAFe/result.jsp?view=network_displayer&componentindex=25&task=39758441a1694dda81b51608c61c961f&show=true									12147	83	758573		758573	0.0	8447645060240960	FALSE	12147				2920830000000		GM(+)-LC-21M020-autoMSMS_20eV-Colina cloruro.mzXML|GM(+)-LC-21M020-autoMSMS_20eV-PC.mzXML
	0	5953	-1				G2	0	2	0	0	0.0	0.0		https://gnps.ucsd.edu//ProteoSAFe/result.jsp?task=39758441a1694dda81b51608c61c961f&view=cluster_details&protein=5953&show=true	https://gnps.ucsd.edu/ProteoSAFe/result.jsp?view=network_displayer&componentindex=-1&task=39758441a1694dda81b51608c61c961f&show=true									5953	2	266139		266139	0.0	1715165	FALSE	5953				25644.9		GM(+)-LC-21M020-autoMSMS_20eV-G2_010.mzXML
	0	9907	-1				G1,G3	7	0	1	0	0.0	0.0		https://gnps.ucsd.edu//ProteoSAFe/result.jsp?task=39758441a1694dda81b51608c61c961f&view=cluster_details&protein=9907&show=true	https://gnps.ucsd.edu/ProteoSAFe/result.jsp?view=network_displayer&componentindex=-1&task=39758441a1694dda81b51608c61c961f&show=true									9907	8	490369		490369	0.0	67905225	FALSE	9907				2146100.0		GM(+)-LC-21M020-autoMSMS_20eV-G3_023.mzXML|GM(+)-LC-21M020-autoMSMS_20eV-G1_003.mzXML|GM(+)-LC-21M020-autoMSMS_20eV-G1_006.mzXML
M+H	0	10439	-1	Spectral Match to 1-Arachidoyl-2-hydroxy-sn-glycero-3-phosphocholine from NIST14	Isolated	Data deposited by amelnik	G3	0	0	2	0	0.0	0.0	http://gnps.ucsd.edu/ProteoSAFe/gnpslibraryspectrum.jsp?SpectrumID=CCMSLIB00003137965	https://gnps.ucsd.edu//ProteoSAFe/result.jsp?task=39758441a1694dda81b51608c61c961f&view=cluster_details&protein=10439&show=true	https://gnps.ucsd.edu/ProteoSAFe/result.jsp?view=network_displayer&componentindex=-1&task=39758441a1694dda81b51608c61c961f&show=true	nan	HCD	ESI	Positive	3	10076	704252	18240.4	10439	2	542325	Data from PDorrestein	542325	0.0	6583455	FALSE	10439	8	nan	CCMSLIB00003137965	618025.0	nan	GM(+)-LC-21M020-autoMSMS_20eV-G3_017.mzXML
	0	4606	-1				G1,G2	2	1	0	0	0.0	0.0		https://gnps.ucsd.edu//ProteoSAFe/result.jsp?task=39758441a1694dda81b51608c61c961f&view=cluster_details&protein=4606&show=true	https://gnps.ucsd.edu/ProteoSAFe/result.jsp?view=network_displayer&componentindex=-1&task=39758441a1694dda81b51608c61c961f&show=true									4606	3	180102		180102	0.0	526.94	FALSE	4606				599278.0		GM(+)-LC-21M020-autoMSMS_20eV-G1_007.mzXML|GM(+)-LC-21M020-autoMSMS_20eV-G1_001.mzXML|GM(+)-LC-21M020-autoMSMS_20eV-G2_014.mzXML
	0	5649	-1				G1	2	0	0	0	0.0	0.0		https://gnps.ucsd.edu//ProteoSAFe/result.jsp?task=39758441a1694dda81b51608c61c961f&view=cluster_details&protein=5649&show=true	https://gnps.ucsd.edu/ProteoSAFe/result.jsp?view=network_displayer&componentindex=-1&task=39758441a1694dda81b51608c61c961f&show=true									5649	2	248114		248114	0.0	1375675	FALSE	5649				235656.0		GM(+)-LC-21M020-autoMSMS_20eV-G1_009.mzXML|GM(+)-LC-21M020-autoMSMS_20eV-G1_005.mzXML
	0	6855	8				G1,G2	2	1	0	0	0.0	0.0		https://gnps.ucsd.edu//ProteoSAFe/result.jsp?task=39758441a1694dda81b51608c61c961f&view=cluster_details&protein=6855&show=true	https://gnps.ucsd.edu/ProteoSAFe/result.jsp?view=network_displayer&componentindex=8&task=39758441a1694dda81b51608c61c961f&show=true									6855	3	403283		403283	0.0	9657973333333330	FALSE	6855				193392.0		GM(+)-LC-21M020-autoMSMS_20eV-G1_003.mzXML|GM(+)-LC-21M020-autoMSMS_20eV-G2_012.mzXML
	0	6964	2				G1,G2,G3	4	7	2	0	0.0	0.0		https://gnps.ucsd.edu//ProteoSAFe/result.jsp?task=39758441a1694dda81b51608c61c961f&view=cluster_details&protein=6964&show=true	https://gnps.ucsd.edu/ProteoSAFe/result.jsp?view=network_displayer&componentindex=2&task=39758441a1694dda81b51608c61c961f&show=true									6964	13	411223		411223	0.0	242858	FALSE	6964				1446200.0		GM(+)-LC-21M020-autoMSMS_20eV-G2_011.mzXML|GM(+)-LC-21M020-autoMSMS_20eV-G2_014.mzXML|GM(+)-LC-21M020-autoMSMS_20eV-G1_008.mzXML|GM(+)-LC-21M020-autoMSMS_20eV-G2_012.mzXML|GM(+)-LC-21M020-autoMSMS_20eV-G1_001.mzXML|GM(+)-LC-21M020-autoMSMS_20eV-G2_016.mzXML|GM(+)-LC-21M020-autoMSMS_20eV-G3_021.mzXML
	0	11621	18				G3	0	0	5	0	0.0	0.0		https://gnps.ucsd.edu//ProteoSAFe/result.jsp?task=39758441a1694dda81b51608c61c961f&view=cluster_details&protein=11621&show=true	https://gnps.ucsd.edu/ProteoSAFe/result.jsp?view=network_displayer&componentindex=18&task=39758441a1694dda81b51608c61c961f&show=true									11621	5	617442		617442	0.0	973506	FALSE	11621				1258240.0		GM(+)-LC-21M020-autoMSMS_20eV-G3_019.mzXML
M+H	0	7488	17	Spectral Match to (+)-.alpha.-Tocopherol from NIST14	Isolated	Data deposited by pmallard	G1,G2,G3	13	2	4	0	0.0	0.0	http://gnps.ucsd.edu/ProteoSAFe/gnpslibraryspectrum.jsp?SpectrumID=CCMSLIB00003136309	https://gnps.ucsd.edu//ProteoSAFe/result.jsp?task=39758441a1694dda81b51608c61c961f&view=cluster_details&protein=7488&show=true	https://gnps.ucsd.edu/ProteoSAFe/result.jsp?view=network_displayer&componentindex=17&task=39758441a1694dda81b51608c61c961f&show=true	nan	Q-TOF	ESI	Positive	3	1129	7943	2617.18	7488	19	430251	Data from Wolfender/Litaudon	430251	0.0	1.07527e+16	FALSE	7488	12	nan	CCMSLIB00003136309	1312560000000	nan	GM(+)-LC-21M020-autoMSMS_20eV-G3_019.mzXML|GM(+)-LC-21M020-autoMSMS_20eV-G2_015.mzXML|GM(+)-LC-21M020-autoMSMS_20eV-G1_001.mzXML|GM(+)-LC-21M020-autoMSMS_20eV-G1_003.mzXML|GM(+)-LC-21M020-autoMSMS_20eV-G1_007.mzXML|GM(+)-LC-21M020-autoMSMS_20eV-G3_022.mzXML
[M-H2O+H]+	0	5624	12	NCGC00385642-01!1,4-dihydroxyheptadec-16-en-2-yl acetate [IIN-based: Match]	Commercial	lfnothias/robinschmid	G1,G2,G3	33	46	39	0	0.0	0.0	http://gnps.ucsd.edu/ProteoSAFe/gnpslibraryspectrum.jsp?SpectrumID=CCMSLIB00005722082	https://gnps.ucsd.edu//ProteoSAFe/result.jsp?task=39758441a1694dda81b51608c61c961f&view=cluster_details&protein=5624&show=true	https://gnps.ucsd.edu/ProteoSAFe/result.jsp?view=network_displayer&componentindex=12&task=39758441a1694dda81b51608c61c961f&show=true	InChI=1S/C19H36O4/c1-3-4-5-6-7-8-9-10-11-12-13-14-18(22)15-19(16-20)23-17(2)21/h3,18-20,22H,1,4-16H2,2H3	Orbitrap	LC-ESI	Positive	3	630456	817659	202551.0	5624	118	248212	Pieter Dorrestein	248212	0.0	7637733898305080	FALSE	5624	7	CC(=O)OC(CO)CC(O)CCCCCCCCCCCC=C	CCMSLIB00005722082	1964240000000	nan	GM(+)-LC-21M020-autoMSMS_20eV-G3_020.mzXML|GM(+)-LC-21M020-autoMSMS_20eV-G3_022.mzXML|GM(+)-LC-21M020-autoMSMS_20eV-G2_011.mzXML|GM(+)-LC-21M020-autoMSMS_20eV-G2_014.mzXML|GM(+)-LC-21M020-autoMSMS_20eV-G1_008.mzXML|GM(+)-LC-21M020-autoMSMS_20eV-G3_019.mzXML|GM(+)-LC-21M020-autoMSMS_20eV-G2_015.mzXML|GM(+)-LC-21M020-autoMSMS_20eV-G1_001.mzXML|GM(+)-LC-21M020-autoMSMS_20eV-G1_005.mzXML|GM(+)-LC-21M…
	0	7341	-1				G3	0	0	2	0	0.0	0.0		https://gnps.ucsd.edu//ProteoSAFe/result.jsp?task=39758441a1694dda81b51608c61c961f&view=cluster_details&protein=7341&show=true	https://gnps.ucsd.edu/ProteoSAFe/result.jsp?view=network_displayer&componentindex=-1&task=39758441a1694dda81b51608c61c961f&show=true									7341	2	422379		422379	0.0	994752	FALSE	7341				165258.0		GM(+)-LC-21M020-autoMSMS_20eV-G3_021.mzXML
	0	6649	-1				G2	0	4	0	0	0.0	0.0		https://gnps.ucsd.edu//ProteoSAFe/result.jsp?task=39758441a1694dda81b51608c61c961f&view=cluster_details&protein=6649&show=true	https://gnps.ucsd.edu/ProteoSAFe/result.jsp?view=network_displayer&componentindex=-1&task=39758441a1694dda81b51608c61c961f&show=true									6649	4	297181		297181	0.0	20495525	FALSE	6649				431031.0		GM(+)-LC-21M020-autoMSMS_20eV-G2_011.mzXML|GM(+)-LC-21M020-autoMSMS_20eV-G2_016.mzXML
	0	11509	-1				G1,G2,G3	2	5	9	0	0.0	0.0		https://gnps.ucsd.edu//ProteoSAFe/result.jsp?task=39758441a1694dda81b51608c61c961f&view=cluster_details&protein=11509&show=true	https://gnps.ucsd.edu/ProteoSAFe/result.jsp?view=network_displayer&componentindex=-1&task=39758441a1694dda81b51608c61c961f&show=true									11509	16	602484		602484	0.0	950403625	FALSE	11509				2093690.0		GM(+)-LC-21M020-autoMSMS_20eV-G1_003.mzXML|GM(+)-LC-21M020-autoMSMS_20eV-G3_017.mzXML|GM(+)-LC-21M020-autoMSMS_20eV-G2_010.mzXML|GM(+)-LC-21M020-autoMSMS_20eV-G1_009.mzXML|GM(+)-LC-21M020-autoMSMS_20eV-G3_018.mzXML
	0	12105	-1				G1,G2	3	1	0	0	0.0	0.0		https://gnps.ucsd.edu//ProteoSAFe/result.jsp?task=39758441a1694dda81b51608c61c961f&view=cluster_details&protein=12105&show=true	https://gnps.ucsd.edu/ProteoSAFe/result.jsp?view=network_displayer&componentindex=-1&task=39758441a1694dda81b51608c61c961f&show=true									12105	4	730589		730589	0.0	94301475	FALSE	12105				399556.0		GM(+)-LC-21M020-autoMSMS_20eV-G1_001.mzXML|GM(+)-LC-21M020-autoMSMS_20eV-G2_016.mzXML
	0	7339	-1				G1,G2,G3	3	2	2	0	0.0	0.0		https://gnps.ucsd.edu//ProteoSAFe/result.jsp?task=39758441a1694dda81b51608c61c961f&view=cluster_details&protein=7339&show=true	https://gnps.ucsd.edu/ProteoSAFe/result.jsp?view=network_displayer&componentindex=-1&task=39758441a1694dda81b51608c61c961f&show=true									7339	7	422244		422244	0.0	5366367142857140	FALSE	7339				295729.0		GM(+)-LC-21M020-autoMSMS_20eV-G3_020.mzXML|GM(+)-LC-21M020-autoMSMS_20eV-G1_003.mzXML|GM(+)-LC-21M020-autoMSMS_20eV-G2_013.mzXML|GM(+)-LC-21M020-autoMSMS_20eV-G3_019.mzXML|GM(+)-LC-21M020-autoMSMS_20eV-G1_008.mzXML
	0	11599	18				G3	0	0	41	0	0.0	0.0		https://gnps.ucsd.edu//ProteoSAFe/result.jsp?task=39758441a1694dda81b51608c61c961f&view=cluster_details&protein=11599&show=true	https://gnps.ucsd.edu/ProteoSAFe/result.jsp?view=network_displayer&componentindex=18&task=39758441a1694dda81b51608c61c961f&show=true									11599	41	613431		613431	0.0	8077155853658530	FALSE	11599				2233320000000		GM(+)-LC-21M020-autoMSMS_20eV-G3_021.mzXML|GM(+)-LC-21M020-autoMSMS_20eV-G3_019.mzXML
	0	5543	-1				G4	0	0	0	6	0.0	0.0		https://gnps.ucsd.edu//ProteoSAFe/result.jsp?task=39758441a1694dda81b51608c61c961f&view=cluster_details&protein=5543&show=true	https://gnps.ucsd.edu/ProteoSAFe/result.jsp?view=network_displayer&componentindex=-1&task=39758441a1694dda81b51608c61c961f&show=true									5543	6	240232		240232	0.0	5430676666666660	FALSE	5543				427092.0		GM(+)-LC-21M020-autoMSMS_20eV-Colina cloruro.mzXML|GM(+)-LC-21M020-autoMSMS_20eV-Trimetilamina.mzXML|GM(+)-LC-21M020-autoMSMS_20eV-PC.mzXML|GM(+)-LC-21M020-autoMSMS_20eV-Acetilcolina.mzXML
	0	9806	-1				G1,G2,G3	4	1	4	0	0.0	0.0		https://gnps.ucsd.edu//ProteoSAFe/result.jsp?task=39758441a1694dda81b51608c61c961f&view=cluster_details&protein=9806&show=true	https://gnps.ucsd.edu/ProteoSAFe/result.jsp?view=network_displayer&componentindex=-1&task=39758441a1694dda81b51608c61c961f&show=true									9806	9	482422		482422	0.0	9546218888888880	FALSE	9806				1160340.0		GM(+)-LC-21M020-autoMSMS_20eV-G3_023.mzXML|GM(+)-LC-21M020-autoMSMS_20eV-G2_012.mzXML|GM(+)-LC-21M020-autoMSMS_20eV-G1_008.mzXML
M+H-H2O	0	2679	12	Spectral Match to (-)-Carveol from NIST14	Isolated	Data deposited by mjmeehan	G1,G2,G3	20	21	12	0	0.0	0.0	http://gnps.ucsd.edu/ProteoSAFe/gnpslibraryspectrum.jsp?SpectrumID=CCMSLIB00003136529	https://gnps.ucsd.edu//ProteoSAFe/result.jsp?task=39758441a1694dda81b51608c61c961f&view=cluster_details&protein=2679&show=true	https://gnps.ucsd.edu/ProteoSAFe/result.jsp?view=network_displayer&componentindex=12&task=39758441a1694dda81b51608c61c961f&show=true	InChI=1S/C10H16O/c1-7(2)9-5-4-8(3)10(11)6-9/h4,9-11H,1,5-6H2,2-3H3	qTof	ESI	Positive	3	26017	82973	192552.0	2679	53	109.1	Data from Gabriel Haddad	109.1	0.0	7743500754716980	FALSE	2679	6	CC1=CCC(CC1O)C(=C)C	CCMSLIB00003136529	2412160.0	nan	GM(+)-LC-21M020-autoMSMS_20eV-G3_022.mzXML|GM(+)-LC-21M020-autoMSMS_20eV-G2_011.mzXML|GM(+)-LC-21M020-autoMSMS_20eV-G2_014.mzXML|GM(+)-LC-21M020-autoMSMS_20eV-G1_008.mzXML|GM(+)-LC-21M020-autoMSMS_20eV-G2_015.mzXML|GM(+)-LC-21M020-autoMSMS_20eV-G1_001.mzXML|GM(+)-LC-21M020-autoMSMS_20eV-G1_005.mzXML|GM(+)-LC-21M020-autoMSMS_20eV-G2_012.mzXML|GM(+)-LC-21M020-autoMSMS_20eV-G3_021.mzXML|GM(+)-LC-21M…
	0	10505	-1				G1,G2	1	1	0	0	0.0	0.0		https://gnps.ucsd.edu//ProteoSAFe/result.jsp?task=39758441a1694dda81b51608c61c961f&view=cluster_details&protein=10505&show=true	https://gnps.ucsd.edu/ProteoSAFe/result.jsp?view=network_displayer&componentindex=-1&task=39758441a1694dda81b51608c61c961f&show=true									10505	2	551267		551267	0.0	8877575	FALSE	10505				876890.0		GM(+)-LC-21M020-autoMSMS_20eV-G2_010.mzXML|GM(+)-LC-21M020-autoMSMS_20eV-G1_008.mzXML
M+NH4	0	11892	-1	TG(10:0/12:0/14:0); [M+NH4]+ C39H78N1O6	Commercial	Thomas Metz	G4	0	0	0	2	0.0	0.0	http://gnps.ucsd.edu/ProteoSAFe/gnpslibraryspectrum.jsp?SpectrumID=CCMSLIB00003103565	https://gnps.ucsd.edu//ProteoSAFe/result.jsp?task=39758441a1694dda81b51608c61c961f&view=cluster_details&protein=11892&show=true	https://gnps.ucsd.edu/ProteoSAFe/result.jsp?view=network_displayer&componentindex=-1&task=39758441a1694dda81b51608c61c961f&show=true	nan	CID; Velos	LC-ESI	Positive	1	18035	843255	28243.7	11892	2	656584	Thomas Metz	656584	0.0	765837	FALSE	11892	10	nan	CCMSLIB00003103565	34414.2	nan	GM(+)-LC-21M020-autoMSMS_20eV-Colina cloruro.mzXML
	0	11480	-1				G1,G3	1	0	3	0	0.0	0.0		https://gnps.ucsd.edu//ProteoSAFe/result.jsp?task=39758441a1694dda81b51608c61c961f&view=cluster_details&protein=11480&show=true	https://gnps.ucsd.edu/ProteoSAFe/result.jsp?view=network_displayer&componentindex=-1&task=39758441a1694dda81b51608c61c961f&show=true									11480	4	599905		599905	0.0	911.94	FALSE	11480				554557.0		GM(+)-LC-21M020-autoMSMS_20eV-G3_017.mzXML|GM(+)-LC-21M020-autoMSMS_20eV-G1_005.mzXML
	0	11562	3				G3	0	0	2	0	0.0	0.0		https://gnps.ucsd.edu//ProteoSAFe/result.jsp?task=39758441a1694dda81b51608c61c961f&view=cluster_details&protein=11562&show=true	https://gnps.ucsd.edu/ProteoSAFe/result.jsp?view=network_displayer&componentindex=3&task=39758441a1694dda81b51608c61c961f&show=true									11562	2	607313		607313	0.0	4373105	FALSE	11562				424243.0		GM(+)-LC-21M020-autoMSMS_20eV-G3_022.mzXML
	0	10868	-1				G3	0	0	2	0	0.0	0.0		https://gnps.ucsd.edu//ProteoSAFe/result.jsp?task=39758441a1694dda81b51608c61c961f&view=cluster_details&protein=10868&show=true	https://gnps.ucsd.edu/ProteoSAFe/result.jsp?view=network_displayer&componentindex=-1&task=39758441a1694dda81b51608c61c961f&show=true									10868	2	582.56		582.56	0.0	9921955	FALSE	10868				176387.0		GM(+)-LC-21M020-autoMSMS_20eV-G3_021.mzXML
	0	3950	-1				G4	0	0	0	14	0.0	0.0		https://gnps.ucsd.edu//ProteoSAFe/result.jsp?task=39758441a1694dda81b51608c61c961f&view=cluster_details&protein=3950&show=true	https://gnps.ucsd.edu/ProteoSAFe/result.jsp?view=network_displayer&componentindex=-1&task=39758441a1694dda81b51608c61c961f&show=true									3950	14	146206		146206	0.0	6.20088e+16	FALSE	3950				1170140.0		GM(+)-LC-21M020-autoMSMS_20eV-Betaina.mzXML|GM(+)-LC-21M020-autoMSMS_20eV-Acetilcolina.mzXML
	0	10414	-1				G4	0	0	0	6	0.0	0.0		https://gnps.ucsd.edu//ProteoSAFe/result.jsp?task=39758441a1694dda81b51608c61c961f&view=cluster_details&protein=10414&show=true	https://gnps.ucsd.edu/ProteoSAFe/result.jsp?view=network_displayer&componentindex=-1&task=39758441a1694dda81b51608c61c961f&show=true									10414	6	540536		540536	0.0	7724335	FALSE	10414				56452.6		GM(+)-LC-21M020-autoMSMS_20eV-Acetilcolina.mzXML
	0	5781	-1				G2,G3	0	1	2	0	0.0	0.0		https://gnps.ucsd.edu//ProteoSAFe/result.jsp?task=39758441a1694dda81b51608c61c961f&view=cluster_details&protein=5781&show=true	https://gnps.ucsd.edu/ProteoSAFe/result.jsp?view=network_displayer&componentindex=-1&task=39758441a1694dda81b51608c61c961f&show=true									5781	3	258218		258218	0.0	9614999999999990	FALSE	5781				56727.7		GM(+)-LC-21M020-autoMSMS_20eV-G3_022.mzXML|GM(+)-LC-21M020-autoMSMS_20eV-G2_012.mzXML
[M+H]+	0	3961	16	Umbelliferone	Commercial standard	BMDMS-NP	G1,G2,G3	5	9	36	0	0.0	0.0	http://gnps.ucsd.edu/ProteoSAFe/gnpslibraryspectrum.jsp?SpectrumID=CCMSLIB00006380608	https://gnps.ucsd.edu//ProteoSAFe/result.jsp?task=39758441a1694dda81b51608c61c961f&view=cluster_details&protein=3961&show=true	https://gnps.ucsd.edu/ProteoSAFe/result.jsp?view=network_displayer&componentindex=16&task=39758441a1694dda81b51608c61c961f&show=true	InChI=1S/C9H6O3/c10-7-3-1-6-2-4-9(11)12-8(6)5-7/h1-5,10H	Orbitrap	ESI	Positive	1	13967	8946280000000000	85666.1	3961	50	149073	BMDMS-NP	149073	0.0	76402376	FALSE	3961	7	O=C1OC=2C=C(O)C=CC2C=C1	CCMSLIB00006380608	5467510.0	nan	GM(+)-LC-21M020-autoMSMS_20eV-G3_020.mzXML|GM(+)-LC-21M020-autoMSMS_20eV-G2_011.mzXML|GM(+)-LC-21M020-autoMSMS_20eV-G2_014.mzXML|GM(+)-LC-21M020-autoMSMS_20eV-G1_008.mzXML|GM(+)-LC-21M020-autoMSMS_20eV-G1_005.mzXML|GM(+)-LC-21M020-autoMSMS_20eV-G3_021.mzXML|GM(+)-LC-21M020-autoMSMS_20eV-G1_006.mzXML|GM(+)-LC-21M020-autoMSMS_20eV-G2_013.mzXML
	0	10638	-1				G2,G3	0	1	3	0	0.0	0.0		https://gnps.ucsd.edu//ProteoSAFe/result.jsp?task=39758441a1694dda81b51608c61c961f&view=cluster_details&protein=10638&show=true	https://gnps.ucsd.edu/ProteoSAFe/result.jsp?view=network_displayer&componentindex=-1&task=39758441a1694dda81b51608c61c961f&show=true									10638	4	565339		565339	0.0	5493567499999990	FALSE	10638				392085.0		GM(+)-LC-21M020-autoMSMS_20eV-G3_022.mzXML|GM(+)-LC-21M020-autoMSMS_20eV-G2_013.mzXML|GM(+)-LC-21M020-autoMSMS_20eV-G3_021.mzXML
	0	10503	-1				G2	0	9	0	0	0.0	0.0		https://gnps.ucsd.edu//ProteoSAFe/result.jsp?task=39758441a1694dda81b51608c61c961f&view=cluster_details&protein=10503&show=true	https://gnps.ucsd.edu/ProteoSAFe/result.jsp?view=network_displayer&componentindex=-1&task=39758441a1694dda81b51608c61c961f&show=true									10503	9	550419		550419	0.0	9978528888888880	FALSE	10503				2003050.0		GM(+)-LC-21M020-autoMSMS_20eV-G2_013.mzXML|GM(+)-LC-21M020-autoMSMS_20eV-G2_012.mzXML
	0	7950	-1				G1,G2,G3	14	4	3	0	0.0	0.0		https://gnps.ucsd.edu//ProteoSAFe/result.jsp?task=39758441a1694dda81b51608c61c961f&view=cluster_details&protein=7950&show=true	https://gnps.ucsd.edu/ProteoSAFe/result.jsp?view=network_displayer&componentindex=-1&task=39758441a1694dda81b51608c61c961f&show=true									7950	21	447311		447311	0.0	5635333333333330	FALSE	7950				4186090.0		GM(+)-LC-21M020-autoMSMS_20eV-G2_014.mzXML|GM(+)-LC-21M020-autoMSMS_20eV-G1_008.mzXML|GM(+)-LC-21M020-autoMSMS_20eV-G2_012.mzXML|GM(+)-LC-21M020-autoMSMS_20eV-G1_005.mzXML|GM(+)-LC-21M020-autoMSMS_20eV-G1_009.mzXML|GM(+)-LC-21M020-autoMSMS_20eV-G1_003.mzXML|GM(+)-LC-21M020-autoMSMS_20eV-G3_017.mzXML|GM(+)-LC-21M020-autoMSMS_20eV-G2_013.mzXML
M+H	0	4959	-1	Pesticide9_Mexacarbate_C12H18N2O2_4-(Dimethylamino)-3,5-dimethylphenyl methylcarbamate		lfnothias	G3	0	0	2	0	0.0	0.0	http://gnps.ucsd.edu/ProteoSAFe/gnpslibraryspectrum.jsp?SpectrumID=CCMSLIB00001058607	https://gnps.ucsd.edu//ProteoSAFe/result.jsp?task=39758441a1694dda81b51608c61c961f&view=cluster_details&protein=4959&show=true	https://gnps.ucsd.edu/ProteoSAFe/result.jsp?view=network_displayer&componentindex=-1&task=39758441a1694dda81b51608c61c961f&show=true	InChI=1S/C12H18N2O2/c1-8-6-10(16-12(15)13-3)7-9(2)11(8)14(4)5/h6-7H,1-5H3,(H,13,15)	Maxis HD qTOF		positive	1	29026	728785	130077.0	4959	2	194118	Dorrestein/Touboul	194118	0.0	415905	FALSE	4959	7	CC1=CC(=CC(=C1N(C)C)C)OC(=O)NC	CCMSLIB00001058607	43142.6	nan	GM(+)-LC-21M020-autoMSMS_20eV-G3_022.mzXML
M+H	0	12274	-1	[2,3-bis(hexadecanoyloxy)propoxy]({[2,3,4,5,6-pentahydroxycyclohexyl]oxy})phosphinic acid	Lysate		G3	0	0	3	0	0.0	0.0	http://gnps.ucsd.edu/ProteoSAFe/gnpslibraryspectrum.jsp?SpectrumID=CCMSLIB00006112524	https://gnps.ucsd.edu//ProteoSAFe/result.jsp?task=39758441a1694dda81b51608c61c961f&view=cluster_details&protein=12274&show=true	https://gnps.ucsd.edu/ProteoSAFe/result.jsp?view=network_displayer&componentindex=-1&task=39758441a1694dda81b51608c61c961f&show=true	InChI=1S/C41H79O13P/c1-3-5-7-9-11-13-15-17-19-21-23-25-27-29-34(42)51-31-33(32-52-55(49,50)54-41-39(47)37(45)36(44)38(46)40(41)48)53-35(43)30-28-26-24-22-20-18-16-14-12-10-8-6-4-2/h33,36-41,44-48H,3-32H2,1-2H3,(H,49,50)/t33-,36?,37-,38?,39?,40?,41-/m1/s1	qTof	LC-ESI	Positive	3	103302	751273	1272.92	12274	3	812567	N Auzeil	812567	0.0	878543	FALSE	12274	11	[H][C@@](COC(=O)CCCCCCCCCCCCCCC)(COP(O)(=O)O[C@H]1C(O)C(O)C(O)[C@@H](O)C1O)OC(=O)CCCCCCCCCCCCCCC	CCMSLIB00006112524	503597.0	nan	GM(+)-LC-21M020-autoMSMS_20eV-G3_023.mzXML|GM(+)-LC-21M020-autoMSMS_20eV-G3_022.mzXML
M+H	0	12035	25	PC(18:0/18:3); [M+H]+ C44H83N1O8P1	Commercial	Thomas Metz	G1,G2	1	1	0	0	0.0	0.0	http://gnps.ucsd.edu/ProteoSAFe/gnpslibraryspectrum.jsp?SpectrumID=CCMSLIB00003104461	https://gnps.ucsd.edu//ProteoSAFe/result.jsp?task=39758441a1694dda81b51608c61c961f&view=cluster_details&protein=12035&show=true	https://gnps.ucsd.edu/ProteoSAFe/result.jsp?view=network_displayer&componentindex=25&task=39758441a1694dda81b51608c61c961f&show=true	nan	CID; Velos	LC-ESI	Positive	1	80001	8710129999999990	102097.0	12035	2	703577	Thomas Metz	703577	0.0	1016175	FALSE	12035	7	nan	CCMSLIB00003104461	135909.0	nan	GM(+)-LC-21M020-autoMSMS_20eV-G1_009.mzXML|GM(+)-LC-21M020-autoMSMS_20eV-G2_015.mzXML
	0	4732	-1				G3	0	0	2	0	0.0	0.0		https://gnps.ucsd.edu//ProteoSAFe/result.jsp?task=39758441a1694dda81b51608c61c961f&view=cluster_details&protein=4732&show=true	https://gnps.ucsd.edu/ProteoSAFe/result.jsp?view=network_displayer&componentindex=-1&task=39758441a1694dda81b51608c61c961f&show=true									4732	2	180102		180102	0.0	5643734999999990	FALSE	4732				600230.0		GM(+)-LC-21M020-autoMSMS_20eV-G3_020.mzXML
	0	8112	-1				G1,G2	2	1	0	0	0.0	0.0		https://gnps.ucsd.edu//ProteoSAFe/result.jsp?task=39758441a1694dda81b51608c61c961f&view=cluster_details&protein=8112&show=true	https://gnps.ucsd.edu/ProteoSAFe/result.jsp?view=network_displayer&componentindex=-1&task=39758441a1694dda81b51608c61c961f&show=true									8112	3	466161		466161	0.0	1.93544e+16	FALSE	8112				472417.0		GM(+)-LC-21M020-autoMSMS_20eV-G2_015.mzXML|GM(+)-LC-21M020-autoMSMS_20eV-G1_006.mzXML
	0	11851	18				G3	0	0	15	0	0.0	0.0		https://gnps.ucsd.edu//ProteoSAFe/result.jsp?task=39758441a1694dda81b51608c61c961f&view=cluster_details&protein=11851&show=true	https://gnps.ucsd.edu/ProteoSAFe/result.jsp?view=network_displayer&componentindex=18&task=39758441a1694dda81b51608c61c961f&show=true									11851	15	651446		651446	0.0	7269446666666660	FALSE	11851				1404480.0		GM(+)-LC-21M020-autoMSMS_20eV-G3_019.mzXML
	0	3400	-1				G3	0	0	3	0	0.0	0.0		https://gnps.ucsd.edu//ProteoSAFe/result.jsp?task=39758441a1694dda81b51608c61c961f&view=cluster_details&protein=3400&show=true	https://gnps.ucsd.edu/ProteoSAFe/result.jsp?view=network_displayer&componentindex=-1&task=39758441a1694dda81b51608c61c961f&show=true									3400	3	130065		130065	0.0	183704	FALSE	3400				528840.0		GM(+)-LC-21M020-autoMSMS_20eV-G3_023.mzXML
	0	11184	3				G1,G2,G3	16	21	20	0	0.0	0.0		https://gnps.ucsd.edu//ProteoSAFe/result.jsp?task=39758441a1694dda81b51608c61c961f&view=cluster_details&protein=11184&show=true	https://gnps.ucsd.edu/ProteoSAFe/result.jsp?view=network_displayer&componentindex=3&task=39758441a1694dda81b51608c61c961f&show=true									11184	57	595.35		595.35	0.0	5424231929824560	FALSE	11184				1393930000000		GM(+)-LC-21M020-autoMSMS_20eV-G3_020.mzXML|GM(+)-LC-21M020-autoMSMS_20eV-G3_022.mzXML|GM(+)-LC-21M020-autoMSMS_20eV-G2_011.mzXML|GM(+)-LC-21M020-autoMSMS_20eV-G2_014.mzXML|GM(+)-LC-21M020-autoMSMS_20eV-G1_008.mzXML|GM(+)-LC-21M020-autoMSMS_20eV-G3_019.mzXML|GM(+)-LC-21M020-autoMSMS_20eV-G2_015.mzXML|GM(+)-LC-21M020-autoMSMS_20eV-G1_001.mzXML|GM(+)-LC-21M020-autoMSMS_20eV-G1_005.mzXML|GM(+)-LC-21M…
	0	12278	-1				G1,G3	5	0	2	0	0.0	0.0		https://gnps.ucsd.edu//ProteoSAFe/result.jsp?task=39758441a1694dda81b51608c61c961f&view=cluster_details&protein=12278&show=true	https://gnps.ucsd.edu/ProteoSAFe/result.jsp?view=network_displayer&componentindex=-1&task=39758441a1694dda81b51608c61c961f&show=true									12278	7	813533		813533	0.0	1.02223e+16	FALSE	12278				4257700.0		GM(+)-LC-21M020-autoMSMS_20eV-G1_007.mzXML|GM(+)-LC-21M020-autoMSMS_20eV-G3_018.mzXML
	0	9936	-1				G3	0	0	2	0	0.0	0.0		https://gnps.ucsd.edu//ProteoSAFe/result.jsp?task=39758441a1694dda81b51608c61c961f&view=cluster_details&protein=9936&show=true	https://gnps.ucsd.edu/ProteoSAFe/result.jsp?view=network_displayer&componentindex=-1&task=39758441a1694dda81b51608c61c961f&show=true									9936	2	490373		490373	0.0	8201585	FALSE	9936				992202.0		GM(+)-LC-21M020-autoMSMS_20eV-G3_021.mzXML
	0	11657	20				G1,G2,G3	22	12	13	0	0.0	0.0		https://gnps.ucsd.edu//ProteoSAFe/result.jsp?task=39758441a1694dda81b51608c61c961f&view=cluster_details&protein=11657&show=true	https://gnps.ucsd.edu/ProteoSAFe/result.jsp?view=network_displayer&componentindex=20&task=39758441a1694dda81b51608c61c961f&show=true									11657	47	625361		625361	0.0	4100441914893610	FALSE	11657				8267570.0		GM(+)-LC-21M020-autoMSMS_20eV-G3_020.mzXML|GM(+)-LC-21M020-autoMSMS_20eV-G2_011.mzXML|GM(+)-LC-21M020-autoMSMS_20eV-G1_008.mzXML|GM(+)-LC-21M020-autoMSMS_20eV-G3_019.mzXML|GM(+)-LC-21M020-autoMSMS_20eV-G1_001.mzXML|GM(+)-LC-21M020-autoMSMS_20eV-G1_005.mzXML|GM(+)-LC-21M020-autoMSMS_20eV-G2_012.mzXML|GM(+)-LC-21M020-autoMSMS_20eV-G2_016.mzXML|GM(+)-LC-21M020-autoMSMS_20eV-G1_009.mzXML|GM(+)-LC-21M…
	0	10510	-1				G1,G2,G3	12	8	8	0	0.0	0.0		https://gnps.ucsd.edu//ProteoSAFe/result.jsp?task=39758441a1694dda81b51608c61c961f&view=cluster_details&protein=10510&show=true	https://gnps.ucsd.edu/ProteoSAFe/result.jsp?view=network_displayer&componentindex=-1&task=39758441a1694dda81b51608c61c961f&show=true									10510	28	551361		551361	0.0	4677949642857140	FALSE	10510				9455980.0		GM(+)-LC-21M020-autoMSMS_20eV-G3_020.mzXML|GM(+)-LC-21M020-autoMSMS_20eV-G2_014.mzXML|GM(+)-LC-21M020-autoMSMS_20eV-G1_008.mzXML|GM(+)-LC-21M020-autoMSMS_20eV-G3_019.mzXML|GM(+)-LC-21M020-autoMSMS_20eV-G2_012.mzXML|GM(+)-LC-21M020-autoMSMS_20eV-G1_001.mzXML|GM(+)-LC-21M020-autoMSMS_20eV-G1_005.mzXML|GM(+)-LC-21M020-autoMSMS_20eV-G3_021.mzXML|GM(+)-LC-21M020-autoMSMS_20eV-G1_009.mzXML|GM(+)-LC-21M…
[M+H]+	0	10229	22	MoNA:614504 Carboxyterfenadine	isolated	MoNA	G2,G3	0	7	6	0	0.0	0.0	http://gnps.ucsd.edu/ProteoSAFe/gnpslibraryspectrum.jsp?SpectrumID=CCMSLIB00000572952	https://gnps.ucsd.edu//ProteoSAFe/result.jsp?task=39758441a1694dda81b51608c61c961f&view=cluster_details&protein=10229&show=true	https://gnps.ucsd.edu/ProteoSAFe/result.jsp?view=network_displayer&componentindex=22&task=39758441a1694dda81b51608c61c961f&show=true	InChI=1S/C32H39NO4/c1-31(2,30(35)36)25-17-15-24(16-18-25)29(34)14-9-21-33-22-19-28(20-23-33)32(37,26-10-5-3-6-11-26)27-12-7-4-8-13-27/h3-8,10-13,15-18,28-29,34,37H,9,14,19-23H2,1-2H3,(H,35,36)	LC-ESI-QFT	LC-ESI-QFT	nan	3	2022-02-14	8698170000000000	27911.9	10229	13	516315	MoNA	516315	0.0	5353975384615380	FALSE	10229	10	CC(C)(C(=O)O)c1ccc(C(O)CCCN2CCC(C(O)(c3ccccc3)c3ccccc3)CC2)cc1	CCMSLIB00000572952	3939470.0	nan	GM(+)-LC-21M020-autoMSMS_20eV-G3_023.mzXML|GM(+)-LC-21M020-autoMSMS_20eV-G2_016.mzXML
	0	4586	5				G2,G3	0	1	1	0	0.0	0.0		https://gnps.ucsd.edu//ProteoSAFe/result.jsp?task=39758441a1694dda81b51608c61c961f&view=cluster_details&protein=4586&show=true	https://gnps.ucsd.edu/ProteoSAFe/result.jsp?view=network_displayer&componentindex=5&task=39758441a1694dda81b51608c61c961f&show=true									4586	2	180102		180102	0.0	643822	FALSE	4586				70008.1		GM(+)-LC-21M020-autoMSMS_20eV-G3_020.mzXML|GM(+)-LC-21M020-autoMSMS_20eV-G2_012.mzXML
	0	6102	-1				G2,G3	0	3	2	0	0.0	0.0		https://gnps.ucsd.edu//ProteoSAFe/result.jsp?task=39758441a1694dda81b51608c61c961f&view=cluster_details&protein=6102&show=true	https://gnps.ucsd.edu/ProteoSAFe/result.jsp?view=network_displayer&componentindex=-1&task=39758441a1694dda81b51608c61c961f&show=true									6102	5	271165		271165	0.0	200527	FALSE	6102				947532.0		GM(+)-LC-21M020-autoMSMS_20eV-G3_020.mzXML|GM(+)-LC-21M020-autoMSMS_20eV-G2_015.mzXML|GM(+)-LC-21M020-autoMSMS_20eV-G2_013.mzXML|GM(+)-LC-21M020-autoMSMS_20eV-G2_012.mzXML|GM(+)-LC-21M020-autoMSMS_20eV-G3_019.mzXML
	0	11580	-1				G1	2	0	0	0	0.0	0.0		https://gnps.ucsd.edu//ProteoSAFe/result.jsp?task=39758441a1694dda81b51608c61c961f&view=cluster_details&protein=11580&show=true	https://gnps.ucsd.edu/ProteoSAFe/result.jsp?view=network_displayer&componentindex=-1&task=39758441a1694dda81b51608c61c961f&show=true									11580	2	609329		609329	0.0	490921	FALSE	11580				70370.8		GM(+)-LC-21M020-autoMSMS_20eV-G1_003.mzXML
	0	10321	-1				G2,G3	0	6	3	0	0.0	0.0		https://gnps.ucsd.edu//ProteoSAFe/result.jsp?task=39758441a1694dda81b51608c61c961f&view=cluster_details&protein=10321&show=true	https://gnps.ucsd.edu/ProteoSAFe/result.jsp?view=network_displayer&componentindex=-1&task=39758441a1694dda81b51608c61c961f&show=true									10321	9	532218		532218	0.0	2.56955e+16	FALSE	10321				2120340.0		GM(+)-LC-21M020-autoMSMS_20eV-G2_015.mzXML|GM(+)-LC-21M020-autoMSMS_20eV-G2_012.mzXML|GM(+)-LC-21M020-autoMSMS_20eV-G3_021.mzXML|GM(+)-LC-21M020-autoMSMS_20eV-G3_019.mzXML
	0	10098	-1				G3	0	0	2	0	0.0	0.0		https://gnps.ucsd.edu//ProteoSAFe/result.jsp?task=39758441a1694dda81b51608c61c961f&view=cluster_details&protein=10098&show=true	https://gnps.ucsd.edu/ProteoSAFe/result.jsp?view=network_displayer&componentindex=-1&task=39758441a1694dda81b51608c61c961f&show=true									10098	2	497163		497163	0.0	7017949999999990	FALSE	10098				380467.0		GM(+)-LC-21M020-autoMSMS_20eV-G3_020.mzXML
	0	12022	20				G1	2	0	0	0	0.0	0.0		https://gnps.ucsd.edu//ProteoSAFe/result.jsp?task=39758441a1694dda81b51608c61c961f&view=cluster_details&protein=12022&show=true	https://gnps.ucsd.edu/ProteoSAFe/result.jsp?view=network_displayer&componentindex=20&task=39758441a1694dda81b51608c61c961f&show=true									12022	2	699397		699397	0.0	3.88431e+16	FALSE	12022				55604.2		GM(+)-LC-21M020-autoMSMS_20eV-G1_009.mzXML
	0	8152	-1				G1,G2	1	1	0	0	0.0	0.0		https://gnps.ucsd.edu//ProteoSAFe/result.jsp?task=39758441a1694dda81b51608c61c961f&view=cluster_details&protein=8152&show=true	https://gnps.ucsd.edu/ProteoSAFe/result.jsp?view=network_displayer&componentindex=-1&task=39758441a1694dda81b51608c61c961f&show=true									8152	2	469031		469031	0.0	7775635	FALSE	8152				45593.7		GM(+)-LC-21M020-autoMSMS_20eV-G2_011.mzXML|GM(+)-LC-21M020-autoMSMS_20eV-G1_005.mzXML
	0	11589	18				G3	0	0	10	0	0.0	0.0		https://gnps.ucsd.edu//ProteoSAFe/result.jsp?task=39758441a1694dda81b51608c61c961f&view=cluster_details&protein=11589&show=true	https://gnps.ucsd.edu/ProteoSAFe/result.jsp?view=network_displayer&componentindex=18&task=39758441a1694dda81b51608c61c961f&show=true									11589	10	611345		611345	0.0	7698306	FALSE	11589				1816340.0		GM(+)-LC-21M020-autoMSMS_20eV-G3_019.mzXML
M+H	0	4285	83	4-METHYLCATECHOL	isolated	MoNA:MoNA037679	G1,G2,G3	81	79	138	0	0.0	0.0	http://gnps.ucsd.edu/ProteoSAFe/gnpslibraryspectrum.jsp?SpectrumID=CCMSLIB00006678309	https://gnps.ucsd.edu//ProteoSAFe/result.jsp?task=39758441a1694dda81b51608c61c961f&view=cluster_details&protein=4285&show=true	https://gnps.ucsd.edu/ProteoSAFe/result.jsp?view=network_displayer&componentindex=83&task=39758441a1694dda81b51608c61c961f&show=true	"InChI=1S/C7H8O2/c1-5-2-3-6(8)7(9)4-5/h2-4,8-9H,1H3"	Orbitrap	ESI	positive	3	40031	772504	320094.0	4285	298	165091	MoNA	165091	0.0	8470981174496640	FALSE	4285	6	CC1=CC=C(C(=C1)O)O	CCMSLIB00006678309	7350330000000	nan	GM(+)-LC-21M020-autoMSMS_20eV-G3_020.mzXML|GM(+)-LC-21M020-autoMSMS_20eV-G3_022.mzXML|GM(+)-LC-21M020-autoMSMS_20eV-G2_011.mzXML|GM(+)-LC-21M020-autoMSMS_20eV-G2_014.mzXML|GM(+)-LC-21M020-autoMSMS_20eV-G1_008.mzXML|GM(+)-LC-21M020-autoMSMS_20eV-G2_015.mzXML|GM(+)-LC-21M020-autoMSMS_20eV-G1_001.mzXML|GM(+)-LC-21M020-autoMSMS_20eV-G1_005.mzXML|GM(+)-LC-21M020-autoMSMS_20eV-G2_012.mzXML|GM(+)-LC-21M…
2M+Na	0	12261	-1	"(4R)-4-((3R,5R,7R,9S,10S,13R,14S,17R)-3,7-dihydroxy-10,13-dimethylhexadecahydro-1H-cyclopenta[a]phenanthren-17-yl)pentanoic acid"	crude	Emily Gentry	G1,G2,G3	3	3	2	0	0.0	0.0	http://gnps.ucsd.edu/ProteoSAFe/gnpslibraryspectrum.jsp?SpectrumID=CCMSLIB00005465030	https://gnps.ucsd.edu//ProteoSAFe/result.jsp?task=39758441a1694dda81b51608c61c961f&view=cluster_details&protein=12261&show=true	https://gnps.ucsd.edu/ProteoSAFe/result.jsp?view=network_displayer&componentindex=-1&task=39758441a1694dda81b51608c61c961f&show=true	"InChI=1S/C24H40O4/c1-14(4-7-21(27)28)17-5-6-18-22-19(9-11-24(17,18)3)23(2)10-8-16(25)12-15(23)13-20(22)26/h14-20,22,25-26H,4-13H2,1-3H3,(H,27,28)/t14-,15-,16-,17-,18+,19+,20-,22+,23+,24-/m1/s1"	qTof	ESI	Positive	1	9765619999999990	71886	120925	12261	8	807576	Dorrestein	807576	0.0	6656475	FALSE	12261	9	C[C@H](CCC(O)=O)[C@H]1CC[C@H]2[C@]([C@@H]3CC[C@@]21C)([H])[C@H](O)C[C@]4([H])[C@]3(C)CC[C@@H](O)C4	CCMSLIB00005465030	602803.0	nan	GM(+)-LC-21M020-autoMSMS_20eV-G2_011.mzXML|GM(+)-LC-21M020-autoMSMS_20eV-G2_014.mzXML|GM(+)-LC-21M020-autoMSMS_20eV-G1_005.mzXML|GM(+)-LC-21M020-autoMSMS_20eV-G3_018.mzXML|GM(+)-LC-21M020-autoMSMS_20eV-G1_006.mzXML|GM(+)-LC-21M020-autoMSMS_20eV-G1_007.mzXML|GM(+)-LC-21M020-autoMSMS_20eV-G2_010.mzXML
	0	5888	-1				G2	0	3	0	0	0.0	0.0		https://gnps.ucsd.edu//ProteoSAFe/result.jsp?task=39758441a1694dda81b51608c61c961f&view=cluster_details&protein=5888&show=true	https://gnps.ucsd.edu/ProteoSAFe/result.jsp?view=network_displayer&componentindex=-1&task=39758441a1694dda81b51608c61c961f&show=true									5888	3	265216		265216	0.0	8080903333333330	FALSE	5888				1233210.0		GM(+)-LC-21M020-autoMSMS_20eV-G2_011.mzXML|GM(+)-LC-21M020-autoMSMS_20eV-G2_013.mzXML
	0	12186	-1				G1,G2	1	1	0	0	0.0	0.0		https://gnps.ucsd.edu//ProteoSAFe/result.jsp?task=39758441a1694dda81b51608c61c961f&view=cluster_details&protein=12186&show=true	https://gnps.ucsd.edu/ProteoSAFe/result.jsp?view=network_displayer&componentindex=-1&task=39758441a1694dda81b51608c61c961f&show=true									12186	2	767583		767583	0.0	739117	FALSE	12186				357210.0		GM(+)-LC-21M020-autoMSMS_20eV-G2_015.mzXML|GM(+)-LC-21M020-autoMSMS_20eV-G1_006.mzXML
	0	11982	-1				G1	2	0	0	0	0.0	0.0		https://gnps.ucsd.edu//ProteoSAFe/result.jsp?task=39758441a1694dda81b51608c61c961f&view=cluster_details&protein=11982&show=true	https://gnps.ucsd.edu/ProteoSAFe/result.jsp?view=network_displayer&componentindex=-1&task=39758441a1694dda81b51608c61c961f&show=true									11982	2	680404		680404	0.0	5295855	FALSE	11982				679663.0		GM(+)-LC-21M020-autoMSMS_20eV-G1_001.mzXML
	0	10972	3				G1,G2,G3	41	15	37	0	0.0	0.0		https://gnps.ucsd.edu//ProteoSAFe/result.jsp?task=39758441a1694dda81b51608c61c961f&view=cluster_details&protein=10972&show=true	https://gnps.ucsd.edu/ProteoSAFe/result.jsp?view=network_displayer&componentindex=3&task=39758441a1694dda81b51608c61c961f&show=true									10972	93	591638		591638	0.0	6920542043010750	FALSE	10972				1494950000000		GM(+)-LC-21M020-autoMSMS_20eV-G3_020.mzXML|GM(+)-LC-21M020-autoMSMS_20eV-G3_022.mzXML|GM(+)-LC-21M020-autoMSMS_20eV-G2_011.mzXML|GM(+)-LC-21M020-autoMSMS_20eV-G2_014.mzXML|GM(+)-LC-21M020-autoMSMS_20eV-G3_019.mzXML|GM(+)-LC-21M020-autoMSMS_20eV-G2_015.mzXML|GM(+)-LC-21M020-autoMSMS_20eV-G1_001.mzXML|GM(+)-LC-21M020-autoMSMS_20eV-G1_005.mzXML|GM(+)-LC-21M020-autoMSMS_20eV-G2_016.mzXML|GM(+)-LC-21M…
M+H	0	10342	88	Spectral Match to N-Oleoyl-4-sphingenine from NIST14	Isolated	Data deposited by amelnik	G1,G2,G3,G4	3	8	1	19	0.0	0.0	http://gnps.ucsd.edu/ProteoSAFe/gnpslibraryspectrum.jsp?SpectrumID=CCMSLIB00003136188	https://gnps.ucsd.edu//ProteoSAFe/result.jsp?task=39758441a1694dda81b51608c61c961f&view=cluster_details&protein=10342&show=true	https://gnps.ucsd.edu/ProteoSAFe/result.jsp?view=network_displayer&componentindex=88&task=39758441a1694dda81b51608c61c961f&show=true	nan	QqIT	ESI	Positive	3	2.6492e+16	8578530000000000	46926.8	10342	31	538047	Data from PDorrestein	538047	0.0	9580149677419350	FALSE	10342	7	nan	CCMSLIB00003136188	2466920.0	nan	GM(+)-LC-21M020-autoMSMS_20eV-G3_022.mzXML|GM(+)-LC-21M020-autoMSMS_20eV-G2_011.mzXML|GM(+)-LC-21M020-autoMSMS_20eV-G2_014.mzXML|GM(+)-LC-21M020-autoMSMS_20eV-G1_008.mzXML|GM(+)-LC-21M020-autoMSMS_20eV-G1_009.mzXML|GM(+)-LC-21M020-autoMSMS_20eV-Acetilcolina.mzXML|GM(+)-LC-21M020-autoMSMS_20eV-G1_003.mzXML|GM(+)-LC-21M020-autoMSMS_20eV-G2_010.mzXML|GM(+)-LC-21M020-autoMSMS_20eV-Betaina.mzXML
M+H	0	12034	25	SM(d18:1/22:0); [M+H]+ C45H92N2O6P1	Commercial	Thomas Metz	G1,G2,G3	11	3	8	0	0.0	0.0	http://gnps.ucsd.edu/ProteoSAFe/gnpslibraryspectrum.jsp?SpectrumID=CCMSLIB00003122680	https://gnps.ucsd.edu//ProteoSAFe/result.jsp?task=39758441a1694dda81b51608c61c961f&view=cluster_details&protein=12034&show=true	https://gnps.ucsd.edu/ProteoSAFe/result.jsp?view=network_displayer&componentindex=25&task=39758441a1694dda81b51608c61c961f&show=true	nan	CID; Velos	LC-ESI	Positive	1	83083	861276	105615.0	12034	22	703578	Thomas Metz	703578	0.0	9980516818181810	FALSE	12034	9	nan	CCMSLIB00003122680	2728900.0	nan	GM(+)-LC-21M020-autoMSMS_20eV-G3_022.mzXML|GM(+)-LC-21M020-autoMSMS_20eV-G1_008.mzXML|GM(+)-LC-21M020-autoMSMS_20eV-G2_015.mzXML|GM(+)-LC-21M020-autoMSMS_20eV-G1_005.mzXML|GM(+)-LC-21M020-autoMSMS_20eV-G3_018.mzXML|GM(+)-LC-21M020-autoMSMS_20eV-G1_009.mzXML|GM(+)-LC-21M020-autoMSMS_20eV-G3_017.mzXML|GM(+)-LC-21M020-autoMSMS_20eV-G3_023.mzXML|GM(+)-LC-21M020-autoMSMS_20eV-G1_007.mzXML|GM(+)-LC-21M…
	0	4744	-1				G2,G3	0	1	1	0	0.0	0.0		https://gnps.ucsd.edu//ProteoSAFe/result.jsp?task=39758441a1694dda81b51608c61c961f&view=cluster_details&protein=4744&show=true	https://gnps.ucsd.edu/ProteoSAFe/result.jsp?view=network_displayer&componentindex=-1&task=39758441a1694dda81b51608c61c961f&show=true									4744	2	180102		180102	0.0	4983245	FALSE	4744				27962.3		GM(+)-LC-21M020-autoMSMS_20eV-G3_023.mzXML|GM(+)-LC-21M020-autoMSMS_20eV-G2_015.mzXML
[M+Na]+	0	6292	4	linoleic acid	Commercial standard	BMDMS-NP	G1,G2,G3	23	15	20	0	0.0	0.0	http://gnps.ucsd.edu/ProteoSAFe/gnpslibraryspectrum.jsp?SpectrumID=CCMSLIB00006553999	https://gnps.ucsd.edu//ProteoSAFe/result.jsp?task=39758441a1694dda81b51608c61c961f&view=cluster_details&protein=6292&show=true	https://gnps.ucsd.edu/ProteoSAFe/result.jsp?view=network_displayer&componentindex=4&task=39758441a1694dda81b51608c61c961f&show=true	InChI=1S/C18H32O2/c1-2-3-4-5-6-7-8-9-10-11-12-13-14-15-16-17-18(19)20/h6-7,9-10H,2-5,8,11-17H2,1H3,(H,19,20)	Orbitrap	ESI	Positive	1	21.98	731834	72486.3	6292	58	281.25	BMDMS-NP	281.25	0.0	8136706379310340	FALSE	6292	7	O=C(O)CCCCCCCC=CCC=CCCCCC	CCMSLIB00006553999	2353540000000	nan	GM(+)-LC-21M020-autoMSMS_20eV-G3_020.mzXML|GM(+)-LC-21M020-autoMSMS_20eV-G3_022.mzXML|GM(+)-LC-21M020-autoMSMS_20eV-G2_011.mzXML|GM(+)-LC-21M020-autoMSMS_20eV-G2_014.mzXML|GM(+)-LC-21M020-autoMSMS_20eV-G1_008.mzXML|GM(+)-LC-21M020-autoMSMS_20eV-G2_015.mzXML|GM(+)-LC-21M020-autoMSMS_20eV-G1_001.mzXML|GM(+)-LC-21M020-autoMSMS_20eV-G1_005.mzXML|GM(+)-LC-21M020-autoMSMS_20eV-G2_012.mzXML|GM(+)-LC-21M…
	0	10873	-1				G1,G2	2	1	0	0	0.0	0.0		https://gnps.ucsd.edu//ProteoSAFe/result.jsp?task=39758441a1694dda81b51608c61c961f&view=cluster_details&protein=10873&show=true	https://gnps.ucsd.edu/ProteoSAFe/result.jsp?view=network_displayer&componentindex=-1&task=39758441a1694dda81b51608c61c961f&show=true									10873	3	583256		583256	0.0	5498003333333330	FALSE	10873				64352.4		GM(+)-LC-21M020-autoMSMS_20eV-G2_013.mzXML|GM(+)-LC-21M020-autoMSMS_20eV-G1_001.mzXML|GM(+)-LC-21M020-autoMSMS_20eV-G1_005.mzXML
	0	4335	-1				G2	0	2	0	0	0.0	0.0		https://gnps.ucsd.edu//ProteoSAFe/result.jsp?task=39758441a1694dda81b51608c61c961f&view=cluster_details&protein=4335&show=true	https://gnps.ucsd.edu/ProteoSAFe/result.jsp?view=network_displayer&componentindex=-1&task=39758441a1694dda81b51608c61c961f&show=true									4335	2	170058		170058	0.0	405245	FALSE	4335				374321.0		GM(+)-LC-21M020-autoMSMS_20eV-G2_012.mzXML
	0	6825	14				G2	0	4	0	0	0.0	0.0		https://gnps.ucsd.edu//ProteoSAFe/result.jsp?task=39758441a1694dda81b51608c61c961f&view=cluster_details&protein=6825&show=true	https://gnps.ucsd.edu/ProteoSAFe/result.jsp?view=network_displayer&componentindex=14&task=39758441a1694dda81b51608c61c961f&show=true									6825	4	403283		403283	0.0	96896425	FALSE	6825				187608.0		GM(+)-LC-21M020-autoMSMS_20eV-G2_011.mzXML|GM(+)-LC-21M020-autoMSMS_20eV-G2_014.mzXML
M+H	0	7424	-1	PALMITOYLCARNITINE	Commercial	Kelly Weldon	G1,G2,G3	4	7	3	0	0.0	0.0	http://gnps.ucsd.edu/ProteoSAFe/gnpslibraryspectrum.jsp?SpectrumID=CCMSLIB00005464564	https://gnps.ucsd.edu//ProteoSAFe/result.jsp?task=39758441a1694dda81b51608c61c961f&view=cluster_details&protein=7424&show=true	https://gnps.ucsd.edu/ProteoSAFe/result.jsp?view=network_displayer&componentindex=-1&task=39758441a1694dda81b51608c61c961f&show=true	"InChI=1S/C23H45NO4/c1-5-6-7-8-9-10-11-12-13-14-15-16-17-18-23(27)28-21(19-22(25)26)20-24(2,3)4/h21H,5-20H2,1-4H3"	Orbitrap	ESI	Positive	1	28143	802311	70297.3	7424	14	428485	Dorrestein	428485	0.0	8660792857142850	FALSE	7424	11	CCCCCCCCCCCCCCCC(OC(C[N+](C)(C)C)CC([O-])=O)=O	CCMSLIB00005464564	484204.0	nan	GM(+)-LC-21M020-autoMSMS_20eV-G2_014.mzXML|GM(+)-LC-21M020-autoMSMS_20eV-G1_009.mzXML|GM(+)-LC-21M020-autoMSMS_20eV-G1_006.mzXML|GM(+)-LC-21M020-autoMSMS_20eV-G1_003.mzXML|GM(+)-LC-21M020-autoMSMS_20eV-G3_017.mzXML|GM(+)-LC-21M020-autoMSMS_20eV-G2_010.mzXML
	0	6306	-1				G1	7	0	0	0	0.0	0.0		https://gnps.ucsd.edu//ProteoSAFe/result.jsp?task=39758441a1694dda81b51608c61c961f&view=cluster_details&protein=6306&show=true	https://gnps.ucsd.edu/ProteoSAFe/result.jsp?view=network_displayer&componentindex=-1&task=39758441a1694dda81b51608c61c961f&show=true									6306	7	282.28		282.28	0.0	700017	FALSE	6306				111451.0		GM(+)-LC-21M020-autoMSMS_20eV-G1_007.mzXML|GM(+)-LC-21M020-autoMSMS_20eV-G1_008.mzXML|GM(+)-LC-21M020-autoMSMS_20eV-G1_006.mzXML
	0	12058	-1				G1,G2	1	1	0	0	0.0	0.0		https://gnps.ucsd.edu//ProteoSAFe/result.jsp?task=39758441a1694dda81b51608c61c961f&view=cluster_details&protein=12058&show=true	https://gnps.ucsd.edu/ProteoSAFe/result.jsp?view=network_displayer&componentindex=-1&task=39758441a1694dda81b51608c61c961f&show=true									12058	2	706.42		706.42	0.0	569745	FALSE	12058				498788.0		GM(+)-LC-21M020-autoMSMS_20eV-G2_010.mzXML|GM(+)-LC-21M020-autoMSMS_20eV-G1_001.mzXML
	0	12205	29				G4	0	0	0	33	0.0	0.0		https://gnps.ucsd.edu//ProteoSAFe/result.jsp?task=39758441a1694dda81b51608c61c961f&view=cluster_details&protein=12205&show=true	https://gnps.ucsd.edu/ProteoSAFe/result.jsp?view=network_displayer&componentindex=29&task=39758441a1694dda81b51608c61c961f&show=true									12205	33	782571		782571	0.0	8017289696969690	FALSE	12205				1023550.0		GM(+)-LC-21M020-autoMSMS_20eV-Colina cloruro.mzXML
[M+H]+	0	4260	7	Massbank:CE000128 Indole-3-carboxylic_acid	Isolated	Massbank	G1,G2,G3	3	6	12	0	0.0	0.0	http://gnps.ucsd.edu/ProteoSAFe/gnpslibraryspectrum.jsp?SpectrumID=CCMSLIB00000205715	https://gnps.ucsd.edu//ProteoSAFe/result.jsp?task=39758441a1694dda81b51608c61c961f&view=cluster_details&protein=4260&show=true	https://gnps.ucsd.edu/ProteoSAFe/result.jsp?view=network_displayer&componentindex=7&task=39758441a1694dda81b51608c61c961f&show=true	1S/C9H7NO2/c11-9(12)7-5-10-8-4-2-1-3-6(7)8/h1-5,10H,(H,11,12)	LC-ESI-ITFT	ESI	Positive	3	2.99901e+16	893065	18506.1	4260	21	165054	Putative Massbank Match	165054	0.0	9949009523809520	FALSE	4260	6	C1=CC=C2C(=C1)C(=CN2)C(=O)O	CCMSLIB00000205715	423100.0	nan	GM(+)-LC-21M020-autoMSMS_20eV-G3_022.mzXML|GM(+)-LC-21M020-autoMSMS_20eV-G3_019.mzXML|GM(+)-LC-21M020-autoMSMS_20eV-G2_012.mzXML|GM(+)-LC-21M020-autoMSMS_20eV-G1_001.mzXML|GM(+)-LC-21M020-autoMSMS_20eV-G3_018.mzXML|GM(+)-LC-21M020-autoMSMS_20eV-G3_021.mzXML|GM(+)-LC-21M020-autoMSMS_20eV-G3_023.mzXML|GM(+)-LC-21M020-autoMSMS_20eV-G3_017.mzXML|GM(+)-LC-21M020-autoMSMS_20eV-G2_010.mzXML
	0	11093	-1				G1,G3	1	0	1	0	0.0	0.0		https://gnps.ucsd.edu//ProteoSAFe/result.jsp?task=39758441a1694dda81b51608c61c961f&view=cluster_details&protein=11093&show=true	https://gnps.ucsd.edu/ProteoSAFe/result.jsp?view=network_displayer&componentindex=-1&task=39758441a1694dda81b51608c61c961f&show=true									11093	2	593334		593334	0.0	4194635	FALSE	11093				609592.0		GM(+)-LC-21M020-autoMSMS_20eV-G1_007.mzXML|GM(+)-LC-21M020-autoMSMS_20eV-G3_017.mzXML
	0	11110	-1				G1,G2,G3	7	5	7	0	0.0	0.0		https://gnps.ucsd.edu//ProteoSAFe/result.jsp?task=39758441a1694dda81b51608c61c961f&view=cluster_details&protein=11110&show=true	https://gnps.ucsd.edu/ProteoSAFe/result.jsp?view=network_displayer&componentindex=-1&task=39758441a1694dda81b51608c61c961f&show=true									11110	19	593335		593335	0.0	4255321052631570	FALSE	11110				4636170.0		GM(+)-LC-21M020-autoMSMS_20eV-G2_015.mzXML|GM(+)-LC-21M020-autoMSMS_20eV-G1_001.mzXML|GM(+)-LC-21M020-autoMSMS_20eV-G1_005.mzXML|GM(+)-LC-21M020-autoMSMS_20eV-G1_006.mzXML|GM(+)-LC-21M020-autoMSMS_20eV-G3_023.mzXML|GM(+)-LC-21M020-autoMSMS_20eV-G3_017.mzXML|GM(+)-LC-21M020-autoMSMS_20eV-G3_022.mzXML
	0	8094	-1				G1,G2,G3	4	1	2	0	0.0	0.0		https://gnps.ucsd.edu//ProteoSAFe/result.jsp?task=39758441a1694dda81b51608c61c961f&view=cluster_details&protein=8094&show=true	https://gnps.ucsd.edu/ProteoSAFe/result.jsp?view=network_displayer&componentindex=-1&task=39758441a1694dda81b51608c61c961f&show=true									8094	7	464283		464283	0.0	4901385714285710	FALSE	8094				166549.0		GM(+)-LC-21M020-autoMSMS_20eV-G3_023.mzXML|GM(+)-LC-21M020-autoMSMS_20eV-G1_009.mzXML|GM(+)-LC-21M020-autoMSMS_20eV-G1_007.mzXML|GM(+)-LC-21M020-autoMSMS_20eV-G2_013.mzXML|GM(+)-LC-21M020-autoMSMS_20eV-G1_005.mzXML
	0	11407	-1				G2	0	3	0	0	0.0	0.0		https://gnps.ucsd.edu//ProteoSAFe/result.jsp?task=39758441a1694dda81b51608c61c961f&view=cluster_details&protein=11407&show=true	https://gnps.ucsd.edu/ProteoSAFe/result.jsp?view=network_displayer&componentindex=-1&task=39758441a1694dda81b51608c61c961f&show=true									11407	3	595351		595351	0.0	4107606666666660	FALSE	11407				435055.0		GM(+)-LC-21M020-autoMSMS_20eV-G2_011.mzXML
	0	11193	-1				G1	2	0	0	0	0.0	0.0		https://gnps.ucsd.edu//ProteoSAFe/result.jsp?task=39758441a1694dda81b51608c61c961f&view=cluster_details&protein=11193&show=true	https://gnps.ucsd.edu/ProteoSAFe/result.jsp?view=network_displayer&componentindex=-1&task=39758441a1694dda81b51608c61c961f&show=true									11193	2	595.35		595.35	0.0	476095	FALSE	11193				879173.0		GM(+)-LC-21M020-autoMSMS_20eV-G1_001.mzXML|GM(+)-LC-21M020-autoMSMS_20eV-G1_008.mzXML
	0	10670	-1				G1,G2,G3	1	1	2	0	0.0	0.0		https://gnps.ucsd.edu//ProteoSAFe/result.jsp?task=39758441a1694dda81b51608c61c961f&view=cluster_details&protein=10670&show=true	https://gnps.ucsd.edu/ProteoSAFe/result.jsp?view=network_displayer&componentindex=-1&task=39758441a1694dda81b51608c61c961f&show=true									10670	4	568431		568431	0.0	94547625	FALSE	10670				1998080.0		GM(+)-LC-21M020-autoMSMS_20eV-G3_021.mzXML|GM(+)-LC-21M020-autoMSMS_20eV-G2_013.mzXML|GM(+)-LC-21M020-autoMSMS_20eV-G1_005.mzXML
M+H	0	12164	26	PC(18:0/22:6); [M+H]+ C48H85N1O8P1	Commercial	Thomas Metz	G4	0	0	0	2	0.0	0.0	http://gnps.ucsd.edu/ProteoSAFe/gnpslibraryspectrum.jsp?SpectrumID=CCMSLIB00003133706	https://gnps.ucsd.edu//ProteoSAFe/result.jsp?task=39758441a1694dda81b51608c61c961f&view=cluster_details&protein=12164&show=true	https://gnps.ucsd.edu/ProteoSAFe/result.jsp?view=network_displayer&componentindex=26&task=39758441a1694dda81b51608c61c961f&show=true	nan	CID; Velos	LC-ESI	Positive	1	7502199999999990	855972	89998.4	12164	2	758571	Thomas Metz	758571	0.0	8250545	FALSE	12164	6	nan	CCMSLIB00003133706	63508.2	nan	GM(+)-LC-21M020-autoMSMS_20eV-PC.mzXML
	0	4713	-1				G3	0	0	2	0	0.0	0.0		https://gnps.ucsd.edu//ProteoSAFe/result.jsp?task=39758441a1694dda81b51608c61c961f&view=cluster_details&protein=4713&show=true	https://gnps.ucsd.edu/ProteoSAFe/result.jsp?view=network_displayer&componentindex=-1&task=39758441a1694dda81b51608c61c961f&show=true									4713	2	180102		180102	0.0	3407715	FALSE	4713				60529.1		GM(+)-LC-21M020-autoMSMS_20eV-G3_020.mzXML|GM(+)-LC-21M020-autoMSMS_20eV-G3_022.mzXML
	0	6242	-1				G1	3	0	0	0	0.0	0.0		https://gnps.ucsd.edu//ProteoSAFe/result.jsp?task=39758441a1694dda81b51608c61c961f&view=cluster_details&protein=6242&show=true	https://gnps.ucsd.edu/ProteoSAFe/result.jsp?view=network_displayer&componentindex=-1&task=39758441a1694dda81b51608c61c961f&show=true									6242	3	278.15		278.15	0.0	2.50542e+16	FALSE	6242				421843.0		GM(+)-LC-21M020-autoMSMS_20eV-G1_009.mzXML
M+H	0	4546	5	2'-Hydroxyflavanone	commercial	JGI:193833	G3	0	0	2	0	0.0	0.0	http://gnps.ucsd.edu/ProteoSAFe/gnpslibraryspectrum.jsp?SpectrumID=CCMSLIB00006687150	https://gnps.ucsd.edu//ProteoSAFe/result.jsp?task=39758441a1694dda81b51608c61c961f&view=cluster_details&protein=4546&show=true	https://gnps.ucsd.edu/ProteoSAFe/result.jsp?view=network_displayer&componentindex=5&task=39758441a1694dda81b51608c61c961f&show=true	InChI=1S/C15H12O3/c16-12-7-3-1-5-10(12)15-9-13(17)11-6-2-4-8-14(11)18-15/h1-8,15-16H,9H2	Orbitrap	LC-ESI	Positive	3	609839	777987	252955.0	4546	2	180102	Trent Northen	180102	0.0	5593015	FALSE	4546	6	O=C1CC(c2ccccc2O)Oc2ccccc21	CCMSLIB00006687150	67387.0	nan	GM(+)-LC-21M020-autoMSMS_20eV-G3_020.mzXML|GM(+)-LC-21M020-autoMSMS_20eV-G3_019.mzXML
	0	10893	-1				G1,G2	1	1	0	0	0.0	0.0		https://gnps.ucsd.edu//ProteoSAFe/result.jsp?task=39758441a1694dda81b51608c61c961f&view=cluster_details&protein=10893&show=true	https://gnps.ucsd.edu/ProteoSAFe/result.jsp?view=network_displayer&componentindex=-1&task=39758441a1694dda81b51608c61c961f&show=true									10893	2	584425		584425	0.0	966462	FALSE	10893				89850.0		GM(+)-LC-21M020-autoMSMS_20eV-G2_011.mzXML|GM(+)-LC-21M020-autoMSMS_20eV-G1_008.mzXML
[M+H]+	0	7392	17	5-[(Z)-12-(3,5-dihydroxyphenyl)dodec-8-enyl]benzene-1,3-diol	isolated	MoNA:VF-NPL-QEHF021788	G1,G2,G3	11	14	28	0	0.0	0.0	http://gnps.ucsd.edu/ProteoSAFe/gnpslibraryspectrum.jsp?SpectrumID=CCMSLIB00004712851	https://gnps.ucsd.edu//ProteoSAFe/result.jsp?task=39758441a1694dda81b51608c61c961f&view=cluster_details&protein=7392&show=true	https://gnps.ucsd.edu/ProteoSAFe/result.jsp?view=network_displayer&componentindex=17&task=39758441a1694dda81b51608c61c961f&show=true	InChI=1S/C24H32O4/c25-21-13-19(14-22(26)17-21)11-9-7-5-3-1-2-4-6-8-10-12-20-15-23(27)18-24(28)16-20/h3,5,13-18,25-28H,1-2,4,6-12H2/b5-3-	ESI-QFT	nan	positive	3	42122	872497	109341.0	7392	53	427359	MoNA	427359	0.0	8556338867924520	FALSE	7392	11	Oc1cc(O)cc(CCC/C=C\\CCCCCCCc2cc(O)cc(O)c2)c1	CCMSLIB00004712851	5916990.0	nan	GM(+)-LC-21M020-autoMSMS_20eV-G3_020.mzXML|GM(+)-LC-21M020-autoMSMS_20eV-G2_011.mzXML|GM(+)-LC-21M020-autoMSMS_20eV-G2_014.mzXML|GM(+)-LC-21M020-autoMSMS_20eV-G1_008.mzXML|GM(+)-LC-21M020-autoMSMS_20eV-G1_005.mzXML|GM(+)-LC-21M020-autoMSMS_20eV-G2_016.mzXML|GM(+)-LC-21M020-autoMSMS_20eV-G3_018.mzXML|GM(+)-LC-21M020-autoMSMS_20eV-G3_021.mzXML|GM(+)-LC-21M020-autoMSMS_20eV-G1_006.mzXML|GM(+)-LC-21M…
	0	9930	-1				G1,G3	9	0	2	0	0.0	0.0		https://gnps.ucsd.edu//ProteoSAFe/result.jsp?task=39758441a1694dda81b51608c61c961f&view=cluster_details&protein=9930&show=true	https://gnps.ucsd.edu/ProteoSAFe/result.jsp?view=network_displayer&componentindex=-1&task=39758441a1694dda81b51608c61c961f&show=true									9930	11	490373		490373	0.0	7250981818181810	FALSE	9930				563051.0		GM(+)-LC-21M020-autoMSMS_20eV-G3_023.mzXML|GM(+)-LC-21M020-autoMSMS_20eV-G3_021.mzXML|GM(+)-LC-21M020-autoMSMS_20eV-G1_006.mzXML
	0	4423	-1				G2	0	2	0	0	0.0	0.0		https://gnps.ucsd.edu//ProteoSAFe/result.jsp?task=39758441a1694dda81b51608c61c961f&view=cluster_details&protein=4423&show=true	https://gnps.ucsd.edu/ProteoSAFe/result.jsp?view=network_displayer&componentindex=-1&task=39758441a1694dda81b51608c61c961f&show=true									4423	2	353217		177108	0.0	4994765	FALSE	4423				29517.4		GM(+)-LC-21M020-autoMSMS_20eV-G2_011.mzXML
	0	12014	-1				G2	0	3	0	0	0.0	0.0		https://gnps.ucsd.edu//ProteoSAFe/result.jsp?task=39758441a1694dda81b51608c61c961f&view=cluster_details&protein=12014&show=true	https://gnps.ucsd.edu/ProteoSAFe/result.jsp?view=network_displayer&componentindex=-1&task=39758441a1694dda81b51608c61c961f&show=true									12014	3	694542		694542	0.0	9762163333333330	FALSE	12014				153215.0		GM(+)-LC-21M020-autoMSMS_20eV-G2_013.mzXML
	0	4320	-1				G3	0	0	9	0	0.0	0.0		https://gnps.ucsd.edu//ProteoSAFe/result.jsp?task=39758441a1694dda81b51608c61c961f&view=cluster_details&protein=4320&show=true	https://gnps.ucsd.edu/ProteoSAFe/result.jsp?view=network_displayer&componentindex=-1&task=39758441a1694dda81b51608c61c961f&show=true									4320	9	168048		168048	0.0	1.66861e+16	FALSE	4320				1848830.0		GM(+)-LC-21M020-autoMSMS_20eV-G3_017.mzXML
	0	6822	-1				G1,G3	6	0	6	0	0.0	0.0		https://gnps.ucsd.edu//ProteoSAFe/result.jsp?task=39758441a1694dda81b51608c61c961f&view=cluster_details&protein=6822&show=true	https://gnps.ucsd.edu/ProteoSAFe/result.jsp?view=network_displayer&componentindex=-1&task=39758441a1694dda81b51608c61c961f&show=true									6822	12	403271		403271	0.0	2.6202e+16	FALSE	6822				1914640.0		GM(+)-LC-21M020-autoMSMS_20eV-G3_023.mzXML|GM(+)-LC-21M020-autoMSMS_20eV-G1_007.mzXML
	0	11831	-1				G3	0	0	7	0	0.0	0.0		https://gnps.ucsd.edu//ProteoSAFe/result.jsp?task=39758441a1694dda81b51608c61c961f&view=cluster_details&protein=11831&show=true	https://gnps.ucsd.edu/ProteoSAFe/result.jsp?view=network_displayer&componentindex=-1&task=39758441a1694dda81b51608c61c961f&show=true									11831	7	645473		645473	0.0	9776572857142850	FALSE	11831				1542810.0		GM(+)-LC-21M020-autoMSMS_20eV-G3_019.mzXML
M+NH4	0	9720	41	Spectral Match to Cyclohexasiloxane, dodecamethyl- from NIST14	Isolated	Data deposited by alchemistmatt	G2	0	4	0	0	0.0	0.0	http://gnps.ucsd.edu/ProteoSAFe/gnpslibraryspectrum.jsp?SpectrumID=CCMSLIB00003136983	https://gnps.ucsd.edu//ProteoSAFe/result.jsp?task=39758441a1694dda81b51608c61c961f&view=cluster_details&protein=9720&show=true	https://gnps.ucsd.edu/ProteoSAFe/result.jsp?view=network_displayer&componentindex=41&task=39758441a1694dda81b51608c61c961f&show=true	InChI=1S/C12H36O6Si6/c1-19(2)13-20(3,4)15-22(7,8)17-24(11,12)18-23(9,10)16-21(5,6)14-19/h1-12H3	QQQ	ESI	Positive	3	12269	783087	26548.0	9720	4	474414	Data from Katrina Waters;Yoshihiro Kawaoka;Richard Smith;Thomas Metz;Ralph Baric	474414	0.0	86185275	FALSE	9720	6	C[Si]1(O[Si](O[Si](O[Si](O[Si](O[Si](O1)(C)C)(C)C)(C)C)(C)C)(C)C)C	CCMSLIB00003136983	132326.0	nan	GM(+)-LC-21M020-autoMSMS_20eV-G2_010.mzXML
M+H	0	3575	12	1,2,3,4-tetrahydro-1-oxo-beta-carboline	Isolated	Ying-Jie He	G1,G3,G4	1	0	1	9	0.0	0.0	http://gnps.ucsd.edu/ProteoSAFe/gnpslibraryspectrum.jsp?SpectrumID=CCMSLIB00006710012	https://gnps.ucsd.edu//ProteoSAFe/result.jsp?task=39758441a1694dda81b51608c61c961f&view=cluster_details&protein=3575&show=true	https://gnps.ucsd.edu/ProteoSAFe/result.jsp?view=network_displayer&componentindex=12&task=39758441a1694dda81b51608c61c961f&show=true		qTof	LC-ESI	Positive	3	53027	714275	283435.0	3575	11	134.06	Ying-Jie He	134.06	0.0	5952578181818180	FALSE	3575	6		CCMSLIB00006710012	188063.0	nan	GM(+)-LC-21M020-autoMSMS_20eV-G3_018.mzXML|GM(+)-LC-21M020-autoMSMS_20eV-G1_005.mzXML|GM(+)-LC-21M020-autoMSMS_20eV-Acetilcolina.mzXML|GM(+)-LC-21M020-autoMSMS_20eV-Colina cloruro.mzXML|GM(+)-LC-21M020-autoMSMS_20eV-Betaina.mzXML|GM(+)-LC-21M020-autoMSMS_20eV-Trimetilamina.mzXML|GM(+)-LC-21M020-autoMSMS_20eV-PC.mzXML
	0	7083	-1				G1	2	0	0	0	0.0	0.0		https://gnps.ucsd.edu//ProteoSAFe/result.jsp?task=39758441a1694dda81b51608c61c961f&view=cluster_details&protein=7083&show=true	https://gnps.ucsd.edu/ProteoSAFe/result.jsp?view=network_displayer&componentindex=-1&task=39758441a1694dda81b51608c61c961f&show=true									7083	2	413379		413379	0.0	7245355	FALSE	7083				40665.7		GM(+)-LC-21M020-autoMSMS_20eV-G1_003.mzXML|GM(+)-LC-21M020-autoMSMS_20eV-G1_006.mzXML
	0	4865	-1				G1	3	0	0	0	0.0	0.0		https://gnps.ucsd.edu//ProteoSAFe/result.jsp?task=39758441a1694dda81b51608c61c961f&view=cluster_details&protein=4865&show=true	https://gnps.ucsd.edu/ProteoSAFe/result.jsp?view=network_displayer&componentindex=-1&task=39758441a1694dda81b51608c61c961f&show=true									4865	3	187054		187054	0.0	1.98205e+16	FALSE	4865				33101.8		GM(+)-LC-21M020-autoMSMS_20eV-G1_009.mzXML|GM(+)-LC-21M020-autoMSMS_20eV-G1_007.mzXML
	0	6059	-1				G2,G3	0	1	1	0	0.0	0.0		https://gnps.ucsd.edu//ProteoSAFe/result.jsp?task=39758441a1694dda81b51608c61c961f&view=cluster_details&protein=6059&show=true	https://gnps.ucsd.edu/ProteoSAFe/result.jsp?view=network_displayer&componentindex=-1&task=39758441a1694dda81b51608c61c961f&show=true									6059	2	271774		271774	0.0	481975	FALSE	6059				38074.1		GM(+)-LC-21M020-autoMSMS_20eV-G3_017.mzXML|GM(+)-LC-21M020-autoMSMS_20eV-G2_010.mzXML
[truncated: 938 more rows]

## Sheet: ID_Subnetwork
solo estan las subredes que tienen metabolitos anotados
12	8	2	1	3	2	1	1	1	1	1	1	1	1	1	37	redes
3 nodos	4 nodos	5 nodos	6 nodos	8 nodos	9 nodos	10 nodos	11 nodos	12 nodos	14 nodos	18 nodos	21 nodos	20 nodos	31 nodos	73 nodos
[truncated: 73 more rows]

## Sheet: Info_Subnetwork
cluster index	Compound_Name	DefaultGroups	G1	G2	G3	G4	number of spectra	MassDiff	parent mass	SharedPeaks	UniqueFileSources
[truncated: 371 more rows]

[truncated: 4 more sheets: FamilyNames, Dinamic_table, Graphic, Spectral_validation]
